# Supplementary material for: Identification of cancer mini-drivers by deciphering selective landscape in the cancer genome
Source: Brief Bioinform. 2026 Jan 9;27(1):bbaf694. doi: 10.1093/bib/bbaf694 (PMC12784965; doi:10.1093/bib/bbaf694)
Supplement: Supplementary_Table_bbaf694 [file supplementary_table_bbaf694.xlsx]

## Sheet: Table of Contents
Table of Contents for Supplemental Tables
Table S1: Information of positively selected genes. Related to Figure 4.
Table S2: Information of weakly positively selected genes. Related to Figure 5-6.
Table S3: Information of conserved mini-driver genes. Related to Figure 7.
Table S4: Suspicious driver gene list used for 'Filter Dubious Genes' option.
Table S5: Manually collated literature evidence for novel driver genes. Related to Figure 4B.
Table S6: Therapeutic implication of driver genes in the OncoTriMD database. Related to Figure 4C.
Table S7: The ‘Likely Pathogenic’ or ‘Pathogenic’ mini-driver sites annotated by Clinvar database.
Table S8: The drivers genes with labeled level in OncoTriMD database. Related to Figure 5B.
Table S9: The overlap between conserved mini-driver genes and human housekeeping genes.
Table S10. Variant function prediction of the mini driver mutation SMU1 (p.R346C).

## Sheet: Table S1
Basic_Information				Site_Component											Selection_Pressure							Classification	Role	Supporting_Evidence
Gene_id	Transcript_id	Gene_name	Chr	Max_hit	Count	Distribution	Mut_sites	f0	mean	variance	m0	m1	η	LRT_p-value	CN/CS	CN/CS_p-value	1-H	H_test_p-value	Ωdri	Ωpass	Ωpass_p-value
ENSG00000141510	ENST00000269305	TP53	17	234	2410	234:273;201:248;145:175;87:245;81:282;69:220;66:179;57:193;48:176;46:280;45:158;42:278;39:157;39:249;38:241;35:195;35:266;34:163;33:238;31:132;30:151;30:275;28:237;27:285;26:173;26:205;25:272;25:337;23:135;23:141;23:234;23:281;22:242;22:286;21:159;21:194;21:244;18:216;17:161;17:214;17:236;16:271;15:105;15:110;15:127;14:213;13:126;13:267;12:152;12:215;12:239;12:274;11:246;11:270;10:136;10:155;10:2…	150	0.618321	4.69231	133.802	0.480748	21.4569	0.200778	0	12.4373	3.24528e-110	0.14569	0	49.0549	3.23835	2.92381e-09	known_drivers	Dual-role	OncoKB;NCG;Bailey et al.;COSMIC_CGC
ENSG00000145675	ENST00000521381	PIK3R1	5	12	85	12:376;10:564;4:560;3:379;3:573;2:10;2:434;2:464;2:514;2:557;2:567;1:113;1:145;1:147;1:175;1:18;1:185;1:216;1:220;1:228;1:27;1:360;1:375;1:386;1:400;1:406;1:429;1:440;1:452;1:457;1:510;1:515;1:522;1:546;1:555;1:565;1:568;1:574;1:577;1:580;1:592;1:595;1:617;1:624;1:629;1:635;1:646;1:659;1:684;1:691;1:705;1:718;	52	0.928177	0.117403	0.46061	0.0745331	4.9165	0.0088539	5.61e-82	1.78548	0.0397602	0.0386105	3.39695e-64	65.2751	1.21833	0.567367	known_drivers	TSG	OncoKB;NCG;ONGene;Bailey et al.;COSMIC_CGC
ENSG00000146648	ENST00000275493	EGFR	7	30	264	30:289;22:598;20:858;9:252;7:108;7:62;5:222;5:861;4:114;4:263;4:719;4:768;4:774;3:229;3:304;3:312;3:324;3:63;2:116;2:1178;2:256;2:314;2:596;2:620;2:628;2:709;2:790;1:100;1:1006;1:101;1:1019;1:1042;1:1052;1:1097;1:1138;1:1139;1:1150;1:1162;1:1164;1:1182;1:1185;1:1201;1:121;1:147;1:149;1:159;1:176;1:191;1:192;1:223;1:224;1:234;1:239;1:240;1:254;1:257;1:261;1:270;1:272;1:273;1:276;1:278;1:317;1:319;…	133	0.890083	0.218182	1.83821	0.116441	9.75689	0.0105535	0	2.02146	1.24258e-05	0.0285454	6.54497e-165	74.2204	1.25138	0.24378	known_drivers	OG	OncoKB;NCG;ONGene;Bailey et al.;COSMIC_CGC
ENSG00000066468	ENST00000457416	FGFR2	10	22	126	22:252;8:550;5:383;4:376;4:660;3:253;3:538;2:371;2:414;2:471;2:665;2:691;2:778;1:108;1:12;1:122;1:138;1:142;1:163;1:174;1:189;1:203;1:210;1:212;1:219;1:22;1:220;1:227;1:236;1:237;1:247;1:251;1:254;1:264;1:276;1:290;1:296;1:298;1:320;1:359;1:385;1:392;1:393;1:396;1:409;1:424;1:438;1:440;1:441;1:448;1:451;1:472;1:498;1:54;1:545;1:553;1:564;1:582;1:597;1:6;1:606;1:612;1:618;1:626;1:633;1:669;1:680;1…	78	0.905109	0.153285	0.84371	0.0996994	7.88323	0.00688445	0	2.18292	0.00124519	0.0329114	2.92447e-93	114.646	1.4033	0.211038	known_drivers	OG	OncoKB;NCG;ONGene;Bailey et al.;COSMIC_CGC
ENSG00000121879	ENST00000263967	PIK3CA	3	248	1130	248:545;220:1047;161:542;41:546;37:345;30:88;27:726;25:1043;23:118;22:420;21:453;14:38;13:111;12:93;11:106;11:108;11:344;7:1004;7:1044;7:115;7:81;6:1007;6:1021;6:1049;6:365;5:104;5:350;5:539;4:378;4:725;4:901;4:939;3:39;3:418;3:471;3:600;3:604;3:970;2:1025;2:1040;2:1048;2:27;2:357;2:366;2:417;2:451;2:495;2:75;2:90;2:914;2:992;1:1005;1:1012;1:1029;1:103;1:1037;1:1045;1:1052;1:1058;1:1065;1:1066;1:…	127	0.881086	0.470423	7.57079	0.1266	12.7571	0.0272216	0	12.5874	1.14891e-63	0.030225	0	399.111	1.77114	0.00514806	known_drivers	OG	OncoKB;NCG;ONGene;Bailey et al.;COSMIC_CGC
ENSG00000171862	ENST00000371953	PTEN	10	60	340	60:130;15:136;12:92;10:173;9:129;9:132;8:170;7:38;6:124;6:165;5:123;5:126;5:142;5:24;5:246;4:105;4:107;4:127;4:128;4:167;4:34;4:36;3:101;3:27;3:48;3:93;2:10;2:108;2:111;2:112;2:121;2:125;2:131;2:134;2:15;2:153;2:155;2:159;2:162;2:171;2:195;2:239;2:245;2:25;2:251;2:252;2:258;2:274;2:276;2:277;2:28;2:326;2:342;2:346;2:35;2:39;2:43;2:44;2:6;2:61;2:67;2:74;2:95;1:109;1:119;1:122;1:13;1:135;1:138;1:14…	122	0.69727	0.843672	11.4656	0.360582	13.8787	0.0357367	0	10.2599	6.3099e-19	0.0628026	5.67432e-102	151.122	5.03944	4.15155e-08	known_drivers	TSG	OncoKB;NCG;Bailey et al.;COSMIC_CGC
ENSG00000155657	ENST00000589042	TTN	2	5	4289	5:14697;5:18971;5:22421;5:3597;4:14815;4:1752;4:17760;4:1890;4:2318;4:23868;4:4564;4:6880;4:7981;4:999;3:11322;3:11399;3:11608;3:13096;3:13778;3:143;3:14547;3:15479;3:16452;3:17221;3:18637;3:1914;3:2297;3:2303;3:24518;3:25084;3:25783;3:27269;3:30687;3:31061;3:3224;3:3271;3:34184;3:34993;3:4645;3:5308;3:5327;3:5642;3:5768;3:5827;3:5837;3:5900;3:6500;3:6520;3:6588;3:6877;3:7048;3:7288;3:7756;3:7838…	3800	0.894418	0.119169	0.137813	0.111582	1.59456	0.00511586	2.23e-06	1.116	0.000517314	0.432365	1.23519e-207	3.93932	1.10148	0.00312453	suspicious_drivers	OG	NCG_candidate
ENSG00000055609	ENST00000262189	KMT2C	7	6	433	6:367;5:390;4:330;3:2388;3:318;3:351;3:368;3:381;3:387;3:790;3:888;3:969;3:972;2:2372;2:310;2:3125;2:3213;2:357;2:372;2:377;2:3845;2:4003;2:4114;2:4232;2:4252;2:430;2:4425;2:4440;2:4488;2:4584;2:806;2:812;2:824;2:830;2:840;2:964;2:967;2:970;1:1006;1:1009;1:1020;1:1044;1:1072;1:1095;1:1096;1:1107;1:1109;1:1116;1:114;1:1159;1:1174;1:1184;1:1188;1:1216;1:1248;1:1250;1:1253;1:1256;1:1258;1:1259;1:126…	376	0.923437	0.0881694	0.115442	0.0796525	2.01122	0.00440934	1.88e-13	1.54152	0.000103054	0.221813	2.72447e-84	18.5845	1.46604	0.000896786	known_drivers	TSG	OncoKB;NCG;Bailey et al.;COSMIC_CGC
ENSG00000138413	ENST00000415913	IDH1	2	457	491	457:132;2:102;2:310;2:33;1:109;1:151;1:155;1:158;1:160;1:164;1:171;1:182;1:185;1:189;1:190;1:198;1:220;1:221;1:235;1:254;1:262;1:291;1:297;1:302;1:325;1:334;1:347;1:361;1:375;1:43;1:5;1:92;	32	0.922705	0.0823245	0.0902936	0.0804454	2.63291	0.000736185	0	23.7998	9.17317e-31	0.459589	6.70489e-58	30091.6	1.64805	0.309229	known_drivers	OG	OncoKB;NCG;ONGene;Bailey et al.;COSMIC_CGC
ENSG00000143631	ENST00000368799	FLG	1	5	922	5:2188;4:1215;4:1761;4:2175;4:218;4:2512;4:782;3:116;3:134;3:1464;3:1539;3:1547;3:1798;3:1843;3:2157;3:2415;3:2532;3:2768;3:2795;3:2857;3:2905;3:2925;3:3279;3:3477;3:366;3:3985;3:40;3:411;3:566;3:891;3:990;2:1019;2:1036;2:1164;2:122;2:1221;2:1236;2:1255;2:1301;2:1324;2:1353;2:1358;2:1388;2:1440;2:1469;2:1485;2:1525;2:1526;2:1567;2:1589;2:1599;2:1610;2:1699;2:1704;2:174;2:1756;2:1777;2:1799;2:1811…	748	0.815809	0.227038	0.284894	0.203575	1.70117	0.0156668	8.86e-05	1.38461	1.18074e-05	0.471159	5.12945e-50	1.8177	1.37772	5.03678e-05	suspicious_drivers	OG	NCG_candidate
ENSG00000185760	ENST00000342056	KCNQ5	6	4	133	4:273;4:712;2:170;2:187;2:193;2:241;2:247;2:491;2:497;2:517;2:667;2:723;2:820;2:844;2:928;1:123;1:136;1:151;1:158;1:164;1:166;1:168;1:181;1:191;1:212;1:220;1:223;1:224;1:227;1:228;1:244;1:246;1:262;1:276;1:284;1:288;1:290;1:291;1:294;1:296;1:300;1:301;1:303;1:318;1:348;1:351;1:364;1:367;1:369;1:379;1:382;1:385;1:390;1:399;1:407;1:412;1:437;1:443;1:445;1:474;1:481;1:489;1:499;1:521;1:524;1:535;1:5…	114	0.880126	0.139853	0.173052	0.12769	1.77711	0.00737399	0.00164023	1.55759	0.0313574	0.370725	4.61548e-14	13.2031	1.47108	0.0738455	candidate_drivers	Unlabelled	CCGD
ENSG00000164796	ENST00000297405	CSMD3	8	5	1078	5:531;4:100;4:2652;4:334;3:1142;3:1158;3:1315;3:1609;3:1994;3:2204;3:2231;3:2314;3:2342;3:2601;3:2638;3:283;3:2861;3:2970;3:3009;3:3148;3:3275;3:3295;3:3313;3:3391;3:3430;3:3691;3:538;3:750;3:761;3:991;2:1007;2:1048;2:1052;2:1062;2:1094;2:11;2:1117;2:1255;2:127;2:1287;2:1299;2:1301;2:1339;2:1397;2:1398;2:1399;2:1448;2:1522;2:1523;2:1534;2:1537;2:1539;2:1542;2:1550;2:1595;2:1603;2:1610;2:1615;2:16…	869	0.765579	0.290801	0.341208	0.267123	1.56207	0.0182848	0.00129155	1.46422	1.04083e-07	0.62654	3.63742e-33	4.01219	1.41677	3.58714e-06	suspicious_drivers	TSG	NCG
ENSG00000171451	ENST00000310045	DSEL	18	4	147	4:306;2:1071;2:12;2:1203;2:423;2:472;2:508;2:533;2:534;2:59;2:919;2:957;2:970;1:1056;1:1082;1:1095;1:1099;1:1107;1:1109;1:111;1:1111;1:112;1:1127;1:1137;1:1143;1:1144;1:1158;1:1160;1:1167;1:1171;1:1174;1:1179;1:1180;1:1184;1:1188;1:1210;1:1214;1:134;1:146;1:177;1:178;1:186;1:192;1:202;1:211;1:224;1:254;1:258;1:277;1:284;1:295;1:296;1:299;1:317;1:323;1:327;1:333;1:338;1:346;1:387;1:394;1:395;1:401…	132	0.89198	0.120295	0.135395	0.114311	1.6361	0.00393183	0.00255198	1.65446	0.0148406	0.489362	3.76226e-10	14.1999	1.60494	0.0253727	novel_drivers	Unlabelled	Literature
ENSG00000143520	ENST00000388718	FLG2	1	4	350	4:1595;3:1421;3:941;2:1088;2:1110;2:1304;2:1344;2:1407;2:1411;2:1465;2:1484;2:1513;2:1591;2:1618;2:1631;2:1633;2:1725;2:1755;2:1917;2:1952;2:2116;2:2145;2:2168;2:2285;2:2317;2:344;2:35;2:384;2:412;2:443;2:458;2:483;2:551;2:764;2:877;2:980;2:982;1:1008;1:1013;1:1042;1:1068;1:1105;1:1114;1:1119;1:1120;1:1125;1:1129;1:1143;1:1149;1:1161;1:1163;1:1166;1:1167;1:1174;1:1177;1:1187;1:1191;1:1192;1:1194;…	309	0.870765	0.146382	0.163501	0.138383	1.43055	0.00619082	0.00639382	1.47632	0.00136171	0.555901	1.10989e-16	1.01428	1.4792	0.00195535	novel_drivers	Unlabelled	Literature
ENSG00000186472	ENST00000333891	PCLO	7	5	871	5:4133;4:2699;4:4044;3:1258;3:1910;3:1937;3:2719;3:322;3:324;3:3246;3:3831;3:3863;3:4202;3:4231;3:4647;3:562;3:642;2:1018;2:1131;2:1138;2:1364;2:1376;2:1378;2:1488;2:1531;2:1551;2:1599;2:1662;2:1694;2:1718;2:1774;2:1796;2:1810;2:1852;2:1988;2:2033;2:2265;2:2321;2:2384;2:2556;2:2608;2:2731;2:2746;2:276;2:3021;2:3181;2:3216;2:3218;2:3280;2:3294;2:3313;2:3339;2:3345;2:3373;2:3435;2:347;2:3530;2:3623…	756	0.852975	0.169389	0.195577	0.159024	1.68524	0.00679124	3.57e-05	1.2501	0.0024764	0.522822	1.03996e-33	2.15967	1.24388	0.00469515	suspicious_drivers	OG	OncoKB
ENSG00000067798	ENST00000536525	NAV3	12	4	413	4:2013;3:1016;3:1188;3:1529;3:1575;3:1892;3:955;2:1017;2:1141;2:1156;2:1157;2:1262;2:1273;2:1293;2:1340;2:1345;2:1409;2:1445;2:1634;2:1766;2:1875;2:1937;2:2063;2:2104;2:2111;2:2187;2:2261;2:2265;2:2341;2:27;2:333;2:415;2:461;2:522;2:628;2:661;2:766;2:783;2:786;2:80;2:876;2:879;2:953;1:100;1:1018;1:1029;1:1032;1:1038;1:1044;1:1046;1:1053;1:1056;1:1063;1:1072;1:1076;1:1080;1:1081;1:1088;1:1089;1:10…	362	0.846805	0.174778	0.195096	0.166285	1.61063	0.00588008	0.0133975	1.44053	0.00119584	0.600551	1.6658e-15	5.22151	1.41816	0.00263313	candidate_drivers	TSG	NCG_candidate
ENSG00000141736	ENST00000269571	ERBB2	17	38	168	38:310;12:678;11:755;8:769;8:777;8:842;4:767;3:776;2:1188;2:222;2:280;2:733;2:974;1:1006;1:1013;1:1021;1:103;1:1057;1:1070;1:1080;1:1111;1:1133;1:1159;1:1199;1:1208;1:122;1:1233;1:1234;1:1241;1:1244;1:138;1:139;1:150;1:154;1:182;1:196;1:203;1:219;1:250;1:27;1:277;1:285;1:293;1:305;1:313;1:329;1:340;1:39;1:405;1:413;1:453;1:456;1:470;1:507;1:545;1:573;1:595;1:628;1:649;1:653;1:660;1:662;1:667;1:69…	79	0.937052	0.133865	1.58653	0.0650167	12.7999	0.00540625	0	1.60777	0.00838504	0.0121854	2.26657e-173	129.514	0.912521	0.723207	known_drivers	OG	OncoKB;NCG;ONGene;Bailey et al.;COSMIC_CGC
ENSG00000134987	ENST00000506538	WDR36	5	3	71	3:6;2:13;2:287;2:646;2:695;2:879;1:10;1:121;1:130;1:133;1:16;1:176;1:183;1:195;1:20;1:207;1:23;1:242;1:251;1:291;1:298;1:30;1:315;1:322;1:35;1:363;1:368;1:372;1:4;1:407;1:408;1:426;1:430;1:451;1:466;1:482;1:491;1:51;1:521;1:525;1:586;1:628;1:636;1:64;1:690;1:692;1:711;1:719;1:726;1:734;1:777;1:793;1:81;1:814;1:838;1:871;1:878;1:885;1:888;1:891;1:911;1:936;1:948;1:949;	64	0.932702	0.0746583	0.0859992	0.0696691	1.44016	0.00364042	0.0375266	2.17556	0.0163792	0.329525	2.67957e-11	35.7212	2.05299	0.028444	candidate_drivers	Unlabelled	CCGD
ENSG00000168702	ENST00000389484	LRP1B	2	5	1037	5:1661;4:1394;4:1673;4:1694;4:3209;4:3945;4:4015;3:1302;3:1497;3:1972;3:2601;3:2729;3:3024;3:3345;3:3663;3:4435;3:479;3:559;3:564;3:666;3:748;3:938;2:1051;2:1104;2:1216;2:1259;2:1299;2:1327;2:1387;2:1427;2:1436;2:1455;2:1504;2:1507;2:1577;2:1614;2:1797;2:1904;2:2025;2:2038;2:2048;2:2081;2:2140;2:2143;2:2237;2:2282;2:234;2:2380;2:2421;2:2432;2:2443;2:2502;2:2507;2:2508;2:2562;2:262;2:2726;2:2788;2…	878	0.809089	0.225484	0.260803	0.211846	1.77812	0.00870689	0.000271509	1.19742	0.00961778	0.590083	4.53274e-25	2.37048	1.18711	0.0180315	suspicious_drivers	TSG	OncoKB;NCG;COSMIC_CGC
ENSG00000147133	ENST00000276072	TAF1	X	5	188	5:864;4:890;3:1017;3:776;2:1051;2:1106;2:1184;2:1202;2:1219;2:1240;2:1511;2:1617;2:1812;2:343;2:434;2:612;2:670;2:679;2:825;2:875;2:973;2:981;1:1012;1:1014;1:1019;1:1029;1:1035;1:1043;1:1054;1:1059;1:1064;1:1065;1:1070;1:1082;1:1098;1:1100;1:1128;1:1132;1:1135;1:1147;1:1190;1:1193;1:1195;1:1196;1:1200;1:1211;1:1223;1:1241;1:1242;1:1245;1:1246;1:1253;1:1260;1:1275;1:1292;1:1300;1:1303;1:1308;1:134…	159	0.916006	0.0993133	0.131781	0.087732	1.78123	0.00683865	5.18e-08	1.66697	0.0044853	0.233002	3.22718e-35	17.912	1.55511	0.0168553	known_drivers	OG	OncoKB;ONGene;Bailey et al.
ENSG00000102271	ENST00000373114	KLHL4	X	4	153	4:281;3:173;3:8;2:170;2:227;2:23;2:288;2:327;2:331;2:401;2:410;2:462;2:465;2:473;2:483;2:513;2:578;2:617;2:663;2:694;1:102;1:105;1:113;1:125;1:132;1:136;1:138;1:140;1:164;1:165;1:174;1:183;1:19;1:197;1:198;1:200;1:204;1:215;1:216;1:219;1:235;1:238;1:24;1:246;1:257;1:262;1:27;1:275;1:278;1:291;1:298;1:317;1:325;1:333;1:346;1:349;1:358;1:360;1:362;1:363;1:375;1:381;1:391;1:408;1:414;1:416;1:439;1:4…	129	0.820833	0.2125	0.248244	0.197435	1.63389	0.0104875	0.0158847	1.86784	0.00277677	0.558171	1.54449e-09				novel_drivers	Unlabelled	Literature
ENSG00000180263	ENST00000343958	FGD6	12	3	98	3:1101;3:349;2:1251;2:1390;2:493;2:513;2:768;2:831;2:832;2:920;1:101;1:1022;1:1063;1:1088;1:1132;1:1134;1:114;1:1160;1:1177;1:1182;1:1184;1:1194;1:1248;1:1268;1:1275;1:128;1:1289;1:1329;1:1373;1:1375;1:1392;1:1408;1:16;1:205;1:248;1:256;1:307;1:308;1:313;1:324;1:328;1:339;1:347;1:350;1:360;1:387;1:39;1:391;1:410;1:419;1:457;1:491;1:495;1:538;1:541;1:560;1:567;1:575;1:608;1:609;1:612;1:617;1:634;1…	86	0.93986	0.0685315	0.0834737	0.0620242	1.44734	0.00469731	0.0199862	2.13284	0.00613981	0.239147	8.58354e-21	34.413	1.98049	0.0149402	candidate_drivers	Unlabelled	CCGD
ENSG00000114857	ENST00000232978	NKTR	3	5	80	5:836;2:1215;2:38;2:967;1:1001;1:1010;1:1028;1:1044;1:1051;1:1073;1:1112;1:1125;1:1135;1:1184;1:1200;1:1203;1:1208;1:1210;1:1223;1:1228;1:1236;1:1262;1:1302;1:134;1:1352;1:1355;1:1364;1:1414;1:143;1:1437;1:1441;1:1445;1:1453;1:159;1:164;1:167;1:18;1:188;1:189;1:246;1:283;1:30;1:301;1:344;1:368;1:418;1:430;1:435;1:473;1:475;1:489;1:515;1:523;1:540;1:546;1:557;1:559;1:560;1:667;1:682;1:715;1:769;1:…	73	0.950068	0.0547196	0.0695568	0.0512213	2.60487	0.00136991	6.7e-10	3.53663	0.000478499	0.167919	1.10869e-28				candidate_drivers	TSG	NCG_candidate
ENSG00000163554	ENST00000368147	SPTA1	1	9	636	9:1732;7:2016;5:1806;4:1076;4:137;4:1608;4:2211;4:468;3:1027;3:1223;3:1224;3:1277;3:1414;3:1438;3:164;3:185;3:2009;3:2061;3:2069;3:236;3:304;3:376;3:45;3:470;3:634;3:641;3:885;3:895;2:1037;2:1139;2:1158;2:1176;2:1281;2:1283;2:1320;2:1335;2:1347;2:1387;2:1398;2:1477;2:148;2:1493;2:1527;2:1591;2:161;2:1672;2:1681;2:1704;2:1707;2:1733;2:1757;2:1811;2:1903;2:1911;2:194;2:1959;2:1968;2:2000;2:212;2:21…	495	0.79537	0.262919	0.379977	0.228948	2.32239	0.0162272	6.79e-23	1.19625	0.0427492	0.371278	2.48704e-42	7.1866	1.09744	0.323428	known_drivers	TSG	Bailey et al.
ENSG00000163012	ENST00000295131	ZSWIM2	2	4	92	4:275;4:70;3:494;2:420;2:483;2:538;2:62;1:103;1:117;1:119;1:121;1:122;1:125;1:126;1:129;1:132;1:133;1:140;1:145;1:147;1:149;1:169;1:200;1:220;1:222;1:23;1:233;1:242;1:247;1:250;1:267;1:268;1:279;1:280;1:295;1:3;1:30;1:305;1:315;1:317;1:319;1:324;1:328;1:35;1:358;1:364;1:386;1:394;1:409;1:411;1:412;1:415;1:423;1:433;1:445;1:446;1:463;1:479;1:503;1:504;1:518;1:519;1:520;1:543;1:546;1:547;1:552;1:56…	80	0.873618	0.14534	0.184539	0.135112	2.44709	0.00442359	0.00240327	1.80039	0.0315335	0.350174	3.61743e-11	15.2725	1.74054	0.0512402	novel_drivers	Unlabelled	Literature
ENSG00000118058	ENST00000534358	KMT2A	11	3	215	3:2065;2:1154;2:1581;2:176;2:1770;2:1795;2:2509;2:2721;2:3359;2:3497;2:3518;2:3789;2:3935;2:442;2:503;2:512;1:1002;1:1043;1:1058;1:1062;1:1081;1:1114;1:1150;1:1162;1:1212;1:1250;1:1280;1:1353;1:1401;1:1444;1:1452;1:1456;1:1464;1:1466;1:1478;1:1480;1:153;1:1551;1:1566;1:157;1:1585;1:1596;1:1656;1:1658;1:1670;1:1693;1:1710;1:1725;1:1777;1:1811;1:1813;1:1818;1:1850;1:1873;1:1877;1:1918;1:1922;1:1926…	198	0.950151	0.0541289	0.0602776	0.0511343	1.28816	0.00242081	0.0237896	1.43584	0.0188571	0.322729	1.8461e-26				known_drivers	OG	OncoKB;NCG;ONGene;Bailey et al.;COSMIC_CGC
ENSG00000111642	ENST00000357008	CHD4	12	12	215	12:1105;10:975;6:1162;6:877;4:1068;4:1340;3:1112;2:1141;2:1155;2:130;2:1406;2:1541;2:1877;2:386;2:61;2:752;2:789;2:792;2:813;2:851;2:904;2:958;2:997;1:1000;1:1007;1:1016;1:1042;1:1050;1:1051;1:1062;1:1064;1:1098;1:110;1:1107;1:1111;1:112;1:1124;1:1127;1:1129;1:1136;1:1137;1:1159;1:1160;1:1161;1:1167;1:1177;1:1181;1:1192;1:1194;1:1200;1:1220;1:1248;1:1259;1:1260;1:1287;1:1288;1:1299;1:1307;1:1315;…	161	0.915795	0.112448	0.279866	0.0879628	4.21615	0.00593116	6.82e-80	2.07027	5.37101e-05	0.0702227	2.10846e-121	65.0107	1.69473	0.00469241	known_drivers	OG	OncoKB;NCG;Bailey et al.;COSMIC_CGC
ENSG00000163539	ENST00000468888	CLASP2	3	4	72	4:844;2:1051;1:1016;1:102;1:1034;1:1044;1:1082;1:1109;1:1133;1:1147;1:1152;1:1174;1:1178;1:1187;1:1235;1:1239;1:1244;1:1377;1:1385;1:1397;1:14;1:1405;1:1415;1:1426;1:1433;1:1434;1:1473;1:1484;1:1498;1:1502;1:181;1:193;1:218;1:247;1:258;1:296;1:304;1:320;1:324;1:327;1:341;1:346;1:360;1:377;1:398;1:418;1:462;1:497;1:498;1:514;1:603;1:646;1:650;1:661;1:694;1:720;1:727;1:759;1:812;1:867;1:870;1:888;1…	68	0.955086	0.0475561	0.0545776	0.045954	2.68349	0.000607427	4.62e-05	1.95607	0.0277262	0.243625	4.07849e-16	180.751	1.8474	0.047234	candidate_drivers	Unlabelled	NCG_candidate
ENSG00000115904	ENST00000426016	SOS1	2	10	112	10:233;3:378;3:385;2:1050;2:269;2:509;2:522;2:552;2:616;2:698;2:713;2:846;2:864;2:90;1:1026;1:1059;1:1072;1:1103;1:1107;1:1134;1:1145;1:1183;1:1184;1:1197;1:1204;1:1231;1:1236;1:1237;1:1285;1:1289;1:1290;1:1292;1:1294;1:1322;1:154;1:156;1:191;1:200;1:209;1:215;1:248;1:309;1:327;1:349;1:351;1:357;1:412;1:417;1:42;1:426;1:429;1:433;1:434;1:441;1:446;1:447;1:454;1:459;1:465;1:467;1:48;1:492;1:548;1:…	88	0.933983	0.084021	0.170112	0.0682965	3.37147	0.00476042	2.53e-55	3.08758	9.18211e-05	0.075786	3.55648e-71	42.9514	2.8969	0.000466507	known_drivers	OG	OncoKB;Bailey et al.
ENSG00000079432	ENST00000575354	CIC	19	14	161	14:215;8:1512;6:202;5:1515;5:201;3:1471;3:203;2:145;2:210;2:213;2:228;2:231;2:235;2:369;2:492;2:525;2:572;1:1005;1:1028;1:104;1:1049;1:1052;1:1077;1:1088;1:1090;1:1181;1:1191;1:1202;1:1224;1:1294;1:1317;1:1322;1:1335;1:1374;1:1378;1:1389;1:1409;1:1412;1:1417;1:143;1:1470;1:1474;1:1484;1:1495;1:1497;1:1502;1:1542;1:167;1:169;1:181;1:193;1:205;1:227;1:229;1:230;1:232;1:234;1:241;1:252;1:253;1:258;1…	114	0.929104	0.100124	0.30173	0.0735341	4.65077	0.00580925	1.98e-121	2.20144	5.3171e-05	0.0473698	7.76445e-140	81.7642	1.73654	0.00693435	known_drivers	Dual-role	OncoKB;NCG;Bailey et al.;COSMIC_CGC
ENSG00000198090	ENST00000345847	KRTAP4-6	17	7	41	7:62;4:37;3:141;2:172;2:81;1:124;1:128;1:133;1:136;1:14;1:143;1:150;1:158;1:159;1:161;1:165;1:166;1:180;1:181;1:194;1:27;1:38;1:41;1:44;1:72;1:92;1:97;1:99;	28	0.863415	0.2	0.47451	0.14686	3.28655	0.0169252	2.02e-16	3.21167	0.0177031	0.127182	3.91531e-16	48.7106	2.42834	0.0948492	novel_drivers	Unlabelled	Literature
ENSG00000114127	ENST00000264951	XRN1	3	3	118	3:49;2:1471;2:1559;2:172;2:257;2:624;2:73;2:815;2:837;2:842;1:101;1:1021;1:1026;1:1041;1:1097;1:1098;1:1109;1:1153;1:1154;1:1196;1:1215;1:1285;1:1288;1:1298;1:132;1:1323;1:1357;1:1391;1:1393;1:1411;1:1420;1:1425;1:1426;1:1513;1:1539;1:1541;1:1558;1:1565;1:1575;1:1577;1:1584;1:1589;1:1599;1:1630;1:1648;1:1649;1:1660;1:1665;1:1690;1:171;1:179;1:196;1:218;1:225;1:237;1:255;1:274;1:275;1:279;1:284;1:…	107	0.93728	0.0691676	0.0784975	0.064773	1.34461	0.00343375	0.0344947	1.57191	0.0472584	0.338966	6.58688e-14	36.3677	1.45202	0.109783	candidate_drivers	TSG	NCG_candidate
ENSG00000165379	ENST00000298119	LRFN5	14	4	199	4:23;3:199;3:295;3:306;3:316;3:323;3:339;3:342;3:589;3:691;3:99;2:125;2:164;2:208;2:236;2:252;2:263;2:287;2:288;2:291;2:325;2:33;2:351;2:355;2:445;2:46;2:576;2:58;2:61;2:650;2:712;2:93;1:105;1:109;1:114;1:117;1:12;1:120;1:121;1:122;1:126;1:128;1:132;1:133;1:139;1:142;1:149;1:152;1:156;1:158;1:159;1:163;1:165;1:173;1:176;1:189;1:197;1:20;1:201;1:204;1:212;1:223;1:229;1:231;1:232;1:234;1:253;1:254;…	155	0.784423	0.276773	0.359223	0.242807	1.72355	0.0229386	0.0185507	1.7442	0.00173622	0.481622	4.248e-14	6.6069	1.63004	0.00872342	candidate_drivers	Unlabelled	NCG_candidate
ENSG00000122728	ENST00000242310	TAF1L	9	4	309	4:1205;4:1252;4:685;4:888;3:1222;3:1806;3:260;3:56;3:636;3:817;3:873;2:1015;2:1017;2:1038;2:1049;2:1131;2:1135;2:1202;2:1215;2:1244;2:1255;2:1290;2:1365;2:1397;2:1427;2:1584;2:1658;2:1697;2:1743;2:1780;2:1823;2:380;2:4;2:440;2:455;2:600;2:704;2:840;2:854;1:10;1:1004;1:1009;1:1010;1:1018;1:1019;1:1027;1:1035;1:1054;1:1060;1:1061;1:1078;1:1080;1:1145;1:1148;1:1157;1:1161;1:1165;1:1168;1:1200;1:1227…	255	0.86035	0.169222	0.220663	0.150415	1.80721	0.0113514	0.0024941	1.48382	0.00350602	0.357608	5.54097e-29	11.3421	1.37063	0.0255375	candidate_drivers	OG	NCG_candidate
ENSG00000204262	ENST00000374866	COL5A2	2	4	185	4:1453;3:473;2:1070;2:1118;2:1169;2:1235;2:1265;2:138;2:1391;2:1491;2:395;2:549;2:569;2:592;2:606;2:612;2:665;2:936;2:944;2:971;1:1036;1:1040;1:1050;1:1065;1:1083;1:1110;1:1115;1:1117;1:1131;1:1156;1:1159;1:1176;1:1189;1:1194;1:1198;1:1212;1:1221;1:1223;1:1241;1:1250;1:1264;1:1269;1:1278;1:128;1:1283;1:1294;1:1309;1:131;1:1313;1:1315;1:132;1:135;1:1357;1:1359;1:1365;1:1367;1:1410;1:1427;1:1433;1:…	162	0.891928	0.123416	0.144304	0.11437	1.50905	0.00648586	0.00158792	1.92124	0.000250032	0.421686	8.56864e-20	18.849	1.81073	0.00114345	candidate_drivers	Unlabelled	CancerMine
ENSG00000148481	ENST00000277632	FAM188A	10	3	35	3:157;2:295;2:75;1:126;1:13;1:143;1:149;1:158;1:171;1:174;1:179;1:189;1:2;1:214;1:226;1:231;1:235;1:241;1:243;1:254;1:285;1:316;1:357;1:362;1:379;1:387;1:415;1:417;1:433;1:72;1:87;	31	0.930337	0.0786517	0.0951513	0.0722083	1.61659	0.00417213	0.0324122	4.19972	0.0170063	0.272686	1.1569e-08	90.121	3.83975	0.0287938	candidate_drivers	Unlabelled	CCGD
ENSG00000162643	ENST00000294664	WDR63	1	3	63	3:255;3:828;2:224;2:252;2:547;1:129;1:14;1:146;1:148;1:155;1:187;1:204;1:220;1:248;1:250;1:262;1:28;1:280;1:286;1:313;1:319;1:32;1:326;1:344;1:355;1:367;1:399;1:418;1:433;1:451;1:486;1:49;1:490;1:493;1:504;1:54;1:542;1:55;1:551;1:554;1:596;1:611;1:660;1:681;1:734;1:738;1:755;1:760;1:763;1:77;1:79;1:809;1:81;1:82;1:822;1:832;	56	0.937149	0.0707071	0.0860061	0.0649127	1.65681	0.00363992	0.0252688	2.05839	0.0447067	0.246298	1.50653e-12				novel_drivers	Unlabelled	Literature
ENSG00000077809	ENST00000324896	GTF2I	7	61	101	61:424;2:862;1:123;1:143;1:172;1:175;1:18;1:199;1:20;1:211;1:218;1:220;1:250;1:251;1:257;1:275;1:28;1:290;1:30;1:310;1:388;1:401;1:43;1:430;1:437;1:448;1:449;1:451;1:452;1:462;1:588;1:606;1:617;1:619;1:650;1:689;1:860;1:864;1:951;1:989;	40	0.95992	0.101202	3.76407	0.0409055	36.6223	0.00164829	0	3.03808	0.000238131	0.00278835	6.57711e-158	968.65	1.44384	0.381365	known_drivers	OG	OncoKB;Bailey et al.
ENSG00000149311	ENST00000278616	ATM	11	14	243	14:337;4:2875;3:2164;3:2695;3:3008;2:1078;2:1208;2:1506;2:2132;2:2461;2:2713;2:2720;2:2890;2:2937;2:2959;2:2997;1:1004;1:1022;1:1035;1:1053;1:1115;1:1123;1:1213;1:1228;1:1245;1:1248;1:1300;1:1301;1:1304;1:1312;1:1323;1:1325;1:1373;1:1419;1:1431;1:1437;1:1440;1:1443;1:1456;1:1466;1:1548;1:1558;1:1561;1:1568;1:1579;1:158;1:1589;1:1642;1:1644;1:1672;1:1673;1:1675;1:1678;1:1684;1:1693;1:1705;1:1707;1…	210	0.931283	0.0795157	0.149813	0.0711924	5.15712	0.00163654	4.05e-127	1.87852	0.000126359	0.0825212	5.31146e-129	124.494	1.67752	0.00203635	known_drivers	TSG	OncoKB;NCG;Bailey et al.;COSMIC_CGC
ENSG00000133703	ENST00000256078	KRAS	12	479	624	479:12;62:13;32:61;13:146;7:19;5:59;3:117;2:14;2:164;2:62;2:63;1:118;1:135;1:151;1:158;1:17;1:20;1:21;1:22;1:24;1:3;1:34;1:36;1:5;1:68;1:71;	26	0.862434	0.771277	26.9474	0.147997	25.7883	0.0243086	0	17.7602	3.44695e-33	0.0222206	2.2635e-142	675.782	1.36617	0.562325	known_drivers	OG	OncoKB;NCG;ONGene;Bailey et al.;COSMIC_CGC
ENSG00000157764	ENST00000288602	BRAF	7	545	660	545:600;16:469;13:601;12:594;8:466;7:581;3:464;2:318;2:367;2:596;2:597;2:609;2:695;2:762;1:117;1:146;1:183;1:210;1:235;1:241;1:245;1:258;1:259;1:262;1:286;1:305;1:347;1:348;1:364;1:380;1:385;1:397;1:401;1:451;1:462;1:467;1:468;1:471;1:518;1:537;1:550;1:568;1:575;1:604;1:626;1:635;1:639;1:648;1:663;1:725;1:726;1:731;1:733;1:751;1:82;1:95;	56	0.926893	0.150327	0.973446	0.0759172	6.77551	0.0111066	0	11.9013	3.83529e-41	0.0267207	3.66142e-237	940.653	1.47016	0.201289	known_drivers	OG	OncoKB;NCG;ONGene;Bailey et al.;COSMIC_CGC
ENSG00000079999	ENST00000171111	KEAP1	19	6	168	6:470;5:271;5:333;4:320;4:417;3:155;3:186;3:218;3:234;3:278;3:429;3:45;3:480;2:103;2:117;2:135;2:145;2:152;2:159;2:235;2:272;2:332;2:413;2:493;2:503;2:525;2:544;2:554;1:101;1:102;1:104;1:115;1:116;1:123;1:130;1:137;1:139;1:142;1:144;1:153;1:157;1:162;1:163;1:167;1:168;1:169;1:171;1:178;1:188;1:189;1:191;1:199;1:204;1:214;1:219;1:220;1:224;1:23;1:231;1:236;1:239;1:243;1:244;1:246;1:25;1:252;1:260;…	118	0.810897	0.269231	0.473145	0.209614	2.30317	0.0284765	1.23e-08	2.42618	2.96195e-05	0.262248	1.49579e-30	17.6619	1.9796	0.00228219	known_drivers	TSG	OncoKB;NCG;Bailey et al.;COSMIC_CGC
ENSG00000168036	ENST00000349496	CTNNB1	3	44	292	44:33;38:37;36:32;34:45;30:34;29:41;8:335;5:36;5:387;4:35;2:383;2:405;2:619;2:687;2:744;1:123;1:136;1:144;1:159;1:165;1:170;1:185;1:197;1:213;1:259;1:292;1:323;1:333;1:334;1:339;1:342;1:352;1:355;1:367;1:368;1:369;1:386;1:390;1:425;1:426;1:429;1:511;1:54;1:55;1:575;1:582;1:597;1:60;1:606;1:622;1:623;1:649;1:681;1:683;1:699;1:714;1:738;1:75;1:772;1:777;1:84;1:90;1:94;1:98;	64	0.918054	0.37388	9.82414	0.0854993	19.9733	0.0145004	0	5.87979	3.46191e-16	0.0145762	1.82128e-169	304.221	1.49008	0.156742	known_drivers	OG	OncoKB;NCG;ONGene;Bailey et al.;COSMIC_CGC
ENSG00000023516	ENST00000025301	AKAP11	13	3	92	3:989;2:1320;2:1846;2:508;2:613;1:1041;1:1087;1:1139;1:1157;1:1161;1:1170;1:1185;1:1201;1:1214;1:1231;1:1242;1:1249;1:1262;1:1276;1:1277;1:1294;1:1365;1:137;1:1377;1:1397;1:1407;1:1434;1:1447;1:1464;1:1469;1:1479;1:1497;1:1529;1:1582;1:1619;1:1627;1:1634;1:1638;1:1644;1:1645;1:1664;1:1668;1:1670;1:1715;1:1728;1:1732;1:1740;1:1753;1:1787;1:1796;1:181;1:1813;1:1836;1:1880;1:197;1:204;1:244;1:252;1:…	86	0.954761	0.0483956	0.0534461	0.0462946	1.49372	0.00145153	0.0232073	1.71594	0.0410874	0.316819	3.47155e-13				candidate_drivers	Unlabelled	NCG_candidate
ENSG00000197782	ENST00000455521	ZNF780A	19	3	57	3:458;2:115;2:289;2:307;2:440;2:540;2:631;1:123;1:124;1:133;1:150;1:157;1:181;1:184;1:19;1:199;1:200;1:209;1:251;1:261;1:265;1:309;1:312;1:37;1:373;1:384;1:386;1:389;1:392;1:396;1:414;1:452;1:460;1:468;1:484;1:496;1:559;1:564;1:575;1:591;1:609;1:615;1:619;1:636;1:638;1:75;1:78;1:87;1:93;	49	0.923676	0.088785	0.10911	0.0793939	1.38703	0.00718178	0.0327992	2.37731	0.028365	0.279459	1.39997e-10	1.55364	2.38326	0.0411709	novel_drivers	Unlabelled	Literature
ENSG00000055130	ENST00000325222	CUL1	7	9	88	9:485;5:483;3:241;2:28;2:292;2:459;2:604;2:704;2:758;1:115;1:13;1:141;1:145;1:146;1:167;1:194;1:204;1:215;1:220;1:239;1:264;1:280;1:286;1:289;1:321;1:36;1:365;1:373;1:41;1:419;1:420;1:434;1:438;1:439;1:442;1:448;1:457;1:461;1:464;1:476;1:489;1:497;1:499;1:501;1:517;1:53;1:536;1:54;1:556;1:558;1:560;1:567;1:577;1:580;1:581;1:590;1:607;1:634;1:680;1:716;1:719;1:721;1:732;1:733;1:754;1:756;1:768;1:7…	68	0.912371	0.113402	0.242607	0.0917084	3.68779	0.00603257	6.12e-39	2.09173	0.0109816	0.090522	2.96798e-42	76.5042	1.6401	0.109199	known_drivers	OG	Bailey et al.
ENSG00000080573	ENST00000264828	COL5A3	19	6	179	6:612;2:1030;2:1092;2:1176;2:1185;2:1190;2:1440;2:1474;2:1588;2:406;2:444;2:680;2:774;2:923;1:1001;1:1002;1:1010;1:103;1:1033;1:1055;1:1061;1:1065;1:1113;1:1114;1:1118;1:1131;1:1133;1:1136;1:1140;1:1146;1:1157;1:1163;1:1177;1:1179;1:1187;1:120;1:1204;1:1243;1:1245;1:125;1:1294;1:1296;1:1304;1:1305;1:1308;1:1313;1:1314;1:1323;1:1353;1:137;1:1400;1:1402;1:1418;1:1422;1:1427;1:1431;1:1436;1:1452;1:1…	161	0.907736	0.102579	0.124219	0.0968013	2.35362	0.00256004	5.49e-12	1.41777	0.0309053	0.32716	8.2903e-23				candidate_drivers	Unlabelled	NCG_candidate
ENSG00000090402	ENST00000264382	SI	3	5	396	5:250;4:1655;4:579;3:1121;3:1348;3:157;3:159;3:1791;3:528;3:552;3:937;3:994;2:1028;2:1069;2:116;2:1167;2:1173;2:1199;2:1202;2:1205;2:125;2:1252;2:1256;2:126;2:1270;2:1302;2:1332;2:1346;2:1363;2:1414;2:1450;2:1556;2:1568;2:1604;2:1676;2:1697;2:22;2:311;2:334;2:383;2:419;2:501;2:529;2:565;2:643;2:719;2:852;2:86;2:906;2:91;2:921;1:1007;1:1017;1:1019;1:1021;1:1034;1:104;1:1049;1:105;1:1051;1:1063;1:1…	329	0.819923	0.216749	0.266247	0.198544	1.84526	0.011055	8.05e-05	1.32566	0.0158521	0.486948	7.45903e-19				candidate_drivers	Unlabelled	NCG_candidate
ENSG00000149972	ENST00000524871	CNTN5	11	7	220	7:379;3:1003;3:178;3:23;3:554;3:615;3:713;3:767;3:891;2:1044;2:168;2:179;2:260;2:290;2:329;2:352;2:381;2:406;2:415;2:47;2:480;2:565;2:60;2:657;2:72;2:762;2:765;2:773;2:817;2:823;2:853;2:864;2:905;2:908;2:942;1:100;1:1004;1:1005;1:1006;1:102;1:1039;1:1042;1:1045;1:105;1:1054;1:1056;1:1061;1:1079;1:1094;1:126;1:129;1:134;1:145;1:149;1:154;1:156;1:158;1:164;1:171;1:186;1:190;1:192;1:220;1:222;1:240;…	172	0.843636	0.2	0.289354	0.170034	1.9819	0.0165389	6.89e-14	1.50078	0.0108532	0.309229	3.36133e-26	14.5503	1.28133	0.14298	suspicious_drivers	Unlabelled	NCG_candidate
ENSG00000197429	ENST00000396478	IPP	1	3	43	3:197;2:360;2:402;2:501;1:10;1:11;1:118;1:124;1:142;1:146;1:15;1:165;1:171;1:185;1:188;1:192;1:201;1:203;1:22;1:241;1:270;1:337;1:348;1:369;1:415;1:460;1:462;1:471;1:472;1:479;1:491;1:519;1:534;1:542;1:571;1:59;1:79;1:83;	38	0.934932	0.0736301	0.0889089	0.067282	1.51903	0.00437276	0.0264084	3.90381	0.00876266	0.261901	8.90739e-11	65.9168	3.63145	0.0146988	candidate_drivers	Unlabelled	CCGD
ENSG00000109670	ENST00000281708	FBXW7	4	40	202	40:505;39:465;21:479;10:423;9:689;5:545;4:500;3:398;3:399;3:582;2:177;2:287;2:35;2:385;2:516;2:517;2:520;2:543;2:560;2:600;2:674;1:129;1:143;1:241;1:248;1:298;1:309;1:357;1:365;1:368;1:373;1:391;1:396;1:404;1:426;1:438;1:441;1:443;1:470;1:476;1:497;1:499;1:502;1:513;1:523;1:525;1:526;1:533;1:536;1:542;1:546;1:554;1:558;1:566;1:576;1:580;1:585;1:59;1:597;1:620;1:625;1:642;1:653;1:693;	64	0.909477	0.285714	5.4395	0.0948859	16.4572	0.0116627	0	5.16916	1.7467e-10	0.0155924	1.42943e-131	282.747	1.89365	0.0385762	known_drivers	TSG	OncoKB;NCG;Bailey et al.;COSMIC_CGC
ENSG00000112742	ENST00000369798	TTK	6	4	68	4:571;2:414;2:575;2:621;2:643;2:666;1:12;1:136;1:179;1:18;1:186;1:217;1:266;1:307;1:32;1:326;1:327;1:329;1:373;1:380;1:488;1:5;1:502;1:507;1:511;1:52;1:566;1:572;1:582;1:590;1:592;1:594;1:602;1:604;1:608;1:611;1:62;1:624;1:628;1:637;1:654;1:668;1:675;1:676;1:685;1:689;1:697;1:711;1:727;1:730;1:743;1:749;1:754;1:763;1:791;1:804;1:812;1:816;1:839;1:854;	60	0.929988	0.0793466	0.098837	0.0725832	1.81031	0.00389204	0.000102962	1.92549	0.0483815	0.244156	1.64902e-13	38.1608	1.78391	0.0878271	candidate_drivers	OG	NCG_candidate
ENSG00000004846	ENST00000404938	ABCB5	7	4	190	4:193;3:296;3:569;3:885;3:938;2:1027;2:1109;2:1215;2:1219;2:230;2:289;2:458;2:567;2:570;2:574;2:587;2:758;2:762;2:861;2:948;2:971;2:973;2:983;1:1005;1:1018;1:1034;1:1037;1:1039;1:1050;1:1062;1:1068;1:108;1:1090;1:1098;1:1105;1:1120;1:1128;1:1131;1:1133;1:1143;1:1159;1:1163;1:1166;1:1171;1:1173;1:1176;1:118;1:1181;1:1184;1:1187;1:1200;1:1211;1:1229;1:1244;1:1254;1:156;1:163;1:172;1:173;1:179;1:181…	161	0.871917	0.151154	0.185733	0.137061	1.62167	0.00949258	0.00232568	1.3939	0.0492876	0.397851	2.39521e-15	6.21993	1.34765	0.0936859	candidate_drivers	Dual-role	NCG_candidate
ENSG00000104517	ENST00000520539	UBR5	8	3	173	3:23;2:1061;2:1768;2:2088;2:2493;2:258;2:2700;2:365;2:536;2:935;2:944;1:1014;1:1050;1:1108;1:1156;1:1195;1:1207;1:1209;1:1221;1:1225;1:1285;1:1317;1:1343;1:1347;1:138;1:1399;1:1404;1:142;1:152;1:1520;1:1523;1:1524;1:1539;1:1542;1:1547;1:1555;1:1561;1:1621;1:163;1:1639;1:1640;1:166;1:1664;1:1667;1:1707;1:1714;1:1728;1:1735;1:175;1:1753;1:1760;1:1762;1:1775;1:1799;1:1803;1:1819;1:1842;1:1846;1:186;…	161	0.942479	0.0618078	0.0673007	0.0592412	1.34826	0.00199115	0.0442417	1.41272	0.0463491	0.410198	1.38929e-14	6.59715	1.40237	0.0544051	known_drivers	OG	OncoKB;NCG;COSMIC_CGC
ENSG00000131864	ENST00000254181	USP29	19	4	158	4:307;3:291;3:466;3:679;2:116;2:176;2:3;2:314;2:536;2:546;2:668;2:673;2:79;2:858;1:111;1:113;1:114;1:123;1:126;1:129;1:130;1:137;1:144;1:145;1:153;1:16;1:170;1:177;1:179;1:18;1:180;1:181;1:188;1:19;1:192;1:196;1:197;1:2;1:207;1:209;1:217;1:220;1:222;1:236;1:25;1:253;1:259;1:277;1:282;1:283;1:287;1:290;1:296;1:301;1:302;1:308;1:316;1:324;1:328;1:330;1:334;1:34;1:342;1:350;1:373;1:390;1:397;1:404;1…	139	0.849241	0.171367	0.196443	0.163413	2.06482	0.00418325	0.0102175	1.61993	0.015547	0.539399	7.17819e-09				candidate_drivers	OG	NCG_candidate
ENSG00000182348	ENST00000333190	ZNF804B	7	4	269	4:182;3:330;3:41;3:769;2:1024;2:104;2:1084;2:1109;2:1126;2:1253;2:1259;2:1273;2:1286;2:1293;2:150;2:170;2:228;2:236;2:264;2:280;2:302;2:363;2:449;2:458;2:459;2:473;2:477;2:615;2:688;2:690;2:78;2:829;2:868;2:872;2:95;2:962;2:97;2:971;2:998;1:1001;1:1010;1:1033;1:1044;1:1051;1:1055;1:1062;1:1071;1:1075;1:1076;1:108;1:1085;1:1090;1:1092;1:1094;1:1098;1:1105;1:1107;1:1110;1:1113;1:1136;1:1153;1:116;1…	225	0.83321	0.199407	0.233946	0.18247	1.41947	0.0136922	0.0113853	1.63437	0.00124313	0.535153	2.49425e-14	11.1144	1.50276	0.00895268	candidate_drivers	Unlabelled	NCG_candidate
ENSG00000068078	ENST00000340107	FGFR3	4	39	110	39:249;9:375;5:248;5:372;3:382;3:652;2:373;2:671;1:131;1:137;1:200;1:216;1:222;1:235;1:271;1:274;1:306;1:311;1:334;1:335;1:356;1:402;1:427;1:45;1:50;1:502;1:551;1:571;1:578;1:582;1:584;1:605;1:610;1:618;1:63;1:639;1:646;1:681;1:688;1:695;1:701;1:717;1:719;1:724;1:754;1:760;1:764;1:781;1:788;1:789;	50	0.938119	0.136139	2.11279	0.0638787	16.5638	0.00437941	0	1.99773	0.00353932	0.00928921	5.16656e-125	245.597	0.926221	0.864269	known_drivers	OG	OncoKB;NCG;ONGene;Bailey et al.;COSMIC_CGC
ENSG00000174775	ENST00000451590	HRAS	11	49	123	49:61;31:13;22:12;7:117;2:60;1:11;1:118;1:120;1:130;1:143;1:147;1:167;1:31;1:33;1:53;1:59;1:90;	17	0.910053	0.650794	20.3774	0.0942525	21.7526	0.0256964	0	47.6826	1.89677e-10	0.0210188	3.50107e-55	1517.55	8.91627	0.0196052	known_drivers	OG	OncoKB;NCG;ONGene;Bailey et al.;COSMIC_CGC
ENSG00000146457	ENST00000358372	WTAP	6	5	36	5:162;2:147;2:150;2:346;1:116;1:117;1:128;1:156;1:157;1:161;1:163;1:164;1:208;1:212;1:244;1:250;1:305;1:308;1:311;1:329;1:33;1:334;1:335;1:359;1:367;1:393;1:71;1:86;1:91;	29	0.926768	0.0909091	0.148677	0.0760524	2.42417	0.00632707	4.24e-09	3.27211	0.0296213	0.125158	2.62603e-16	103.195	2.63586	0.0947886	candidate_drivers	Dual-role	CancerMine
ENSG00000240038	ENST00000361355	AMY2B	1	4	88	4:107;4:191;3:176;2:100;2:38;2:387;2:76;2:92;1:119;1:120;1:123;1:129;1:130;1:131;1:132;1:136;1:14;1:154;1:155;1:156;1:165;1:167;1:17;1:178;1:18;1:186;1:192;1:195;1:224;1:231;1:239;1:263;1:268;1:273;1:277;1:28;1:282;1:303;1:305;1:306;1:321;1:329;1:35;1:352;1:358;1:372;1:374;1:376;1:390;1:404;1:411;1:424;1:426;1:43;1:435;1:437;1:446;1:448;1:460;1:471;1:473;1:484;1:486;1:487;1:49;1:499;1:506;1:507;1…	75	0.853229	0.172211	0.221265	0.158727	2.35541	0.00613836	0.00426066	1.90825	0.0249963	0.376781	6.4773e-10	11.2708	1.85042	0.0405486	candidate_drivers	Unlabelled	NCG_candidate
ENSG00000101327	ENST00000217305	PDYN	20	8	79	8:180;4:206;4:212;3:140;3:174;3:215;2:113;2:118;2:167;2:176;2:18;2:195;2:202;2:213;2:232;1:100;1:119;1:129;1:141;1:146;1:148;1:149;1:15;1:153;1:162;1:163;1:164;1:188;1:19;1:190;1:207;1:211;1:223;1:224;1:230;1:235;1:241;1:25;1:4;1:42;1:46;1:61;1:68;1:7;1:80;1:82;1:83;1:85;1:91;1:95;1:96;	51	0.799213	0.311024	0.673633	0.224128	2.78682	0.0339078	8.18e-18	2.38104	0.00607831	0.210595	1.93912e-17	18.6969	1.80838	0.079204	candidate_drivers	Unlabelled	NCG_candidate
ENSG00000124749	ENST00000244728	COL21A1	6	5	139	5:695;4:701;3:220;3:785;2:16;2:232;2:287;2:510;2:513;2:536;2:692;2:770;2:776;2:8;2:894;2:90;2:925;1:101;1:117;1:133;1:142;1:144;1:157;1:159;1:174;1:175;1:176;1:177;1:199;1:204;1:215;1:224;1:225;1:227;1:228;1:256;1:261;1:274;1:29;1:291;1:297;1:323;1:34;1:353;1:360;1:39;1:394;1:41;1:417;1:419;1:436;1:448;1:492;1:495;1:502;1:504;1:505;1:508;1:511;1:53;1:533;1:534;1:543;1:546;1:548;1:557;1:560;1:57;1…	115	0.879833	0.145246	0.197501	0.128023	1.96373	0.00938176	1.02e-06	1.58467	0.0226593	0.287605	1.73885e-20				novel_drivers	Unlabelled	Literature
ENSG00000127616	ENST00000429416	SMARCA4	19	11	222	11:1192;7:910;5:1135;5:882;4:1162;4:1186;4:1232;4:973;3:1020;3:1189;3:1243;3:884;3:885;3:911;2:1068;2:1125;2:1159;2:1160;2:1177;2:1183;2:1244;2:1300;2:1504;2:1520;2:449;2:630;2:708;2:781;2:782;2:786;2:814;2:861;2:913;2:966;2:978;1:1002;1:1016;1:1023;1:1030;1:1031;1:1033;1:1042;1:1079;1:1083;1:109;1:1112;1:1114;1:1127;1:1128;1:1157;1:1168;1:1175;1:1176;1:1181;1:1184;1:1188;1:1190;1:1195;1:1201;1:1…	153	0.907104	0.134791	0.309889	0.0974984	2.9446	0.0130983	2.34e-58	1.47683	0.0120602	0.0940074	8.30121e-92	26.5294	1.14433	0.435589	known_drivers	TSG	OncoKB;NCG;Bailey et al.;COSMIC_CGC
ENSG00000178568	ENST00000342788	ERBB4	2	6	263	6:711;4:798;3:106;3:1102;3:1223;3:573;3:713;3:906;2:1002;2:103;2:1080;2:1090;2:1187;2:1300;2:1303;2:1304;2:190;2:201;2:225;2:280;2:286;2:293;2:303;2:572;2:662;2:741;2:759;2:785;2:907;1:1000;1:1003;1:1004;1:1010;1:1015;1:1023;1:1029;1:1031;1:1037;1:1047;1:1053;1:1054;1:1062;1:1063;1:1076;1:1086;1:1095;1:1098;1:1100;1:1105;1:1128;1:113;1:1131;1:1132;1:1134;1:1137;1:1139;1:114;1:1140;1:1142;1:115;1:…	222	0.830275	0.20107	0.252577	0.185998	2.25091	0.00729926	1.46e-08	1.85999	8.46147e-05	0.439754	5.54986e-22	25.9055	1.68319	0.00117637	known_drivers	Dual-role	OncoKB;NCG;ONGene;Bailey et al.;COSMIC_CGC
ENSG00000029363	ENST00000531224	BCLAF1	6	7	206	7:544;3:109;3:163;3:283;3:306;3:432;2:120;2:125;2:131;2:170;2:236;2:260;2:263;2:3;2:307;2:390;2:394;2:434;2:488;2:539;2:542;2:610;2:69;2:765;2:773;2:796;2:863;2:913;1:103;1:104;1:110;1:111;1:117;1:118;1:124;1:128;1:129;1:130;1:137;1:141;1:144;1:147;1:148;1:149;1:150;1:152;1:16;1:160;1:167;1:171;1:184;1:201;1:221;1:225;1:228;1:230;1:235;1:237;1:247;1:252;1:259;1:281;1:284;1:293;1:295;1:297;1:302;1…	168	0.817391	0.223913	0.300189	0.201637	2.27501	0.0107437	1.03e-12	1.434	0.0313867	0.396612	5.3345e-16	8.97562	1.3521	0.088608	known_drivers	Dual-role	NCG
ENSG00000145388	ENST00000388822	METTL14	4	5	36	5:298;2:385;2:394;1:11;1:125;1:134;1:173;1:204;1:225;1:229;1:23;1:268;1:294;1:299;1:30;1:301;1:306;1:312;1:314;1:342;1:351;1:367;1:397;1:399;1:414;1:422;1:425;1:435;1:51;1:7;	30	0.934211	0.0789474	0.125622	0.0680535	2.6521	0.00421583	1.81e-09	4.3184	0.0142646	0.117804	4.49868e-18	145.987	3.71862	0.0343101	candidate_drivers	Dual-role	NCG_candidate
ENSG00000147889	ENST00000498124	CDKN2A	9	19	128	19:83;15:108;14:84;11:114;6:48;4:23;3:153;3:81;3:82;3:88;2:101;2:118;2:119;2:16;2:35;2:42;2:50;2:74;2:77;2:8;2:80;1:100;1:102;1:112;1:124;1:125;1:128;1:13;1:14;1:146;1:20;1:22;1:24;1:29;1:31;1:44;1:53;1:56;1:68;1:73;1:85;1:86;1:87;1:90;1:94;1:98;	46	0.724551	0.766467	5.79453	0.322203	7.39815	0.062785	1.04e-116	3.59766	3.32588e-06	0.104615	6.70768e-36	30.4494	1.79883	0.0804553	known_drivers	TSG	OncoKB;NCG;Bailey et al.;COSMIC_CGC
ENSG00000169032	ENST00000307102	MAP2K1	15	17	58	17:124;5:203;4:128;4:53;4:57;3:121;2:294;2:313;1:103;1:118;1:122;1:130;1:224;1:227;1:231;1:235;1:303;1:323;1:327;1:336;1:349;1:351;1:56;1:67;1:96;	25	0.936387	0.147583	0.988368	0.0657267	6.29425	0.0131421	1.19e-177	2.45322	0.0165081	0.025251	2.23507e-50	88.2087	1.31121	0.59858	known_drivers	OG	OncoKB;NCG;Bailey et al.;COSMIC_CGC
ENSG00000150627	ENST00000280190	WDR17	4	5	165	5:982;3:458;2:1012;2:1190;2:1266;2:1321;2:350;2:378;2:405;2:45;2:873;2:998;1:1001;1:1009;1:1015;1:1034;1:1036;1:1045;1:105;1:1080;1:1087;1:1113;1:1114;1:1127;1:1129;1:1133;1:1135;1:1141;1:1144;1:1145;1:1152;1:1170;1:1175;1:1187;1:1194;1:1209;1:1226;1:1227;1:1229;1:123;1:1267;1:1269;1:1270;1:1277;1:1279;1:1297;1:1309;1:1314;1:1319;1:1320;1:135;1:140;1:150;1:159;1:160;1:175;1:202;1:21;1:225;1:227;1…	149	0.887292	0.124811	0.144138	0.119581	2.34599	0.00234895	3.34e-06	1.93083	0.00105654	0.446293	5.87388e-15	9.12888	1.91388	0.00181696	novel_drivers	Unlabelled	Literature
ENSG00000047315	ENST00000381227	POLR2B	4	3	86	3:846;2:119;2:134;2:523;2:660;2:812;2:889;2:993;1:1008;1:1014;1:1018;1:1051;1:106;1:1062;1:107;1:1099;1:1121;1:12;1:13;1:141;1:154;1:157;1:172;1:187;1:200;1:219;1:238;1:240;1:250;1:288;1:306;1:324;1:335;1:336;1:34;1:349;1:350;1:357;1:368;1:371;1:394;1:405;1:412;1:416;1:417;1:425;1:45;1:462;1:464;1:468;1:471;1:483;1:509;1:528;1:578;1:584;1:593;1:617;1:620;1:706;1:710;1:733;1:743;1:761;1:8;1:804;1:…	77	0.934412	0.0732538	0.0849959	0.0678375	1.3753	0.0041426	0.0324408	2.53442	0.00287129	0.313658	1.01887e-14	45.041	2.3576	0.00674072	novel_drivers	Unlabelled	Literature
ENSG00000083896	ENST00000344157	YTHDC1	4	3	64	3:674;2:136;2:244;2:31;2:313;2:525;2:568;2:597;2:623;1:113;1:141;1:153;1:172;1:202;1:218;1:223;1:243;1:271;1:356;1:369;1:379;1:389;1:392;1:393;1:431;1:434;1:451;1:483;1:492;1:493;1:502;1:516;1:520;1:536;1:550;1:564;1:566;1:590;1:626;1:66;1:676;1:677;1:683;1:690;1:691;1:696;1:70;1:703;1:711;1:719;1:725;1:8;1:81;1:97;	54	0.925722	0.088033	0.110697	0.0771811	1.34012	0.00859255	0.0270457	2.50852	0.0121242	0.254814	1.04029e-13	25.1204	2.31254	0.0248124	candidate_drivers	Dual-role	CancerMine
ENSG00000188107	ENST00000503581	EYS	6	3	227	3:297;3:7;2:114;2:140;2:1710;2:194;2:199;2:28;2:339;2:376;2:424;2:509;2:514;2:528;2:551;2:564;2:75;1:1003;1:102;1:106;1:1061;1:1066;1:109;1:110;1:112;1:118;1:119;1:1193;1:1252;1:126;1:1288;1:129;1:130;1:1328;1:1366;1:137;1:1389;1:1401;1:1412;1:1435;1:1482;1:1497;1:15;1:1502;1:1509;1:151;1:1512;1:1519;1:1530;1:1540;1:1568;1:157;1:159;1:1592;1:1612;1:1616;1:1634;1:1648;1:165;1:166;1:1666;1:1673;1:1…	208	0.933842	0.072201	0.0803724	0.0684478	1.38046	0.00286069	0.0473917	1.51494	0.00831816	0.389484	1.40075e-20				candidate_drivers	Unlabelled	NCG_candidate
ENSG00000141646	ENST00000342988	SMAD4	18	27	129	27:361;6:386;6:537;5:351;4:355;3:118;3:352;3:493;2:109;2:330;2:353;2:356;2:363;2:365;2:368;2:406;2:504;2:524;2:91;1:100;1:11;1:128;1:132;1:133;1:137;1:161;1:164;1:171;1:182;1:204;1:215;1:253;1:275;1:295;1:298;1:310;1:337;1:339;1:340;1:366;1:382;1:383;1:384;1:408;1:412;1:419;1:424;1:427;1:428;1:436;1:47;1:485;1:492;1:495;1:496;1:499;1:507;1:509;1:523;1:532;1:536;1:544;1:60;1:78;1:86;1:92;1:95;1:96…	69	0.875	0.233696	1.69302	0.133531	8.95859	0.01135	0	5.27655	2.18504e-07	0.0360739	6.87028e-83	148.239	3.63529	0.000396955	known_drivers	TSG	OncoKB;NCG;Bailey et al.;COSMIC_CGC
ENSG00000164692	ENST00000297268	COL1A2	7	5	190	5:1123;2:1067;2:1093;2:1111;2:1134;2:1338;2:260;2:287;2:405;2:707;2:769;2:777;2:794;2:83;2:847;2:849;2:937;2:969;2:988;1:1003;1:1013;1:1017;1:1036;1:1040;1:1043;1:106;1:1070;1:109;1:1090;1:1109;1:1113;1:1116;1:1120;1:1121;1:1143;1:1154;1:1159;1:1161;1:1162;1:1172;1:1179;1:1182;1:1190;1:1201;1:1205;1:1208;1:121;1:1210;1:1212;1:1222;1:1250;1:1258;1:1272;1:128;1:1282;1:1287;1:1292;1:1294;1:1299;1:13…	168	0.877013	0.139092	0.160859	0.131233	1.80217	0.00470333	7.21e-06	1.51124	0.0105569	0.470568	3.06329e-14				candidate_drivers	Unlabelled	NCG_candidate
ENSG00000198793	ENST00000361445	MTOR	1	7	195	7:1799;6:2215;5:1977;4:1483;4:2500;3:2427;2:1105;2:1460;2:1641;2:1845;2:1888;2:1973;2:2006;2:2032;2:2049;2:2210;2:2272;2:2327;2:2406;2:2501;2:551;1:1036;1:1044;1:1066;1:1080;1:1124;1:1151;1:1173;1:1215;1:1241;1:133;1:135;1:1428;1:1433;1:1449;1:1452;1:1459;1:1461;1:1463;1:1467;1:1502;1:1513;1:1519;1:1524;1:1590;1:1595;1:1630;1:1758;1:1759;1:1762;1:1763;1:1786;1:180;1:1841;1:1856;1:1866;1:1896;1:19…	157	0.938407	0.0765006	0.130331	0.0635713	2.57603	0.00514607	3.72e-23	1.61462	0.00452308	0.0980581	6.08694e-93	34.6345	1.44382	0.0403506	known_drivers	OG	OncoKB;NCG;ONGene;Bailey et al.;COSMIC_CGC
ENSG00000168566	ENST00000342415	SNRNP48	6	3	27	3:161;3:304;2:168;2:234;1:146;1:151;1:163;1:176;1:183;1:217;1:22;1:227;1:264;1:267;1:275;1:280;1:318;1:332;1:41;1:70;1:71;	21	0.938053	0.079646	0.120857	0.0639487	1.65278	0.00987979	0.011327	4.55309	0.0417154	0.133395	5.55889e-12	72.1524	3.87855	0.0828725	novel_drivers	Unlabelled	Literature
ENSG00000115524	ENST00000335508	SF3B1	2	21	163	21:625;13:700;7:666;6:902;5:740;5:741;4:626;3:833;2:1297;2:185;2:351;2:622;2:742;2:86;2:860;2:903;2:957;1:101;1:1015;1:102;1:1041;1:1047;1:1075;1:111;1:1113;1:1138;1:1160;1:1164;1:1169;1:1175;1:1190;1:120;1:1207;1:121;1:1231;1:124;1:1241;1:1245;1:1256;1:1259;1:1274;1:147;1:16;1:161;1:176;1:177;1:184;1:198;1:199;1:206;1:220;1:228;1:231;1:267;1:274;1:277;1:286;1:292;1:315;1:321;1:323;1:327;1:370;1:…	98	0.924847	0.125	0.6651	0.0781274	7.03831	0.00673439	9.22e-303	2.29129	0.000101792	0.0281164	2.28935e-143	118.395	1.5041	0.0796314	known_drivers	OG	OncoKB;NCG;Bailey et al.;COSMIC_CGC
ENSG00000147202	ENST00000324765	DIAPH2	X	5	98	5:280;4:613;2:1075;2:284;2:376;2:606;1:1029;1:1033;1:1037;1:1052;1:1059;1:1066;1:1072;1:1073;1:1080;1:1087;1:113;1:147;1:165;1:172;1:180;1:184;1:194;1:2;1:22;1:241;1:256;1:266;1:292;1:299;1:333;1:335;1:336;1:342;1:347;1:396;1:406;1:458;1:464;1:465;1:47;1:479;1:487;1:499;1:502;1:527;1:536;1:54;1:561;1:564;1:573;1:596;1:599;1:616;1:635;1:663;1:674;1:694;1:697;1:715;1:737;1:752;1:755;1:758;1:765;1:7…	87	0.920981	0.08901	0.117525	0.082316	2.64895	0.0026081	3.14e-08	1.89168	0.0170354	0.217436	1.76448e-21	68.3281	1.71796	0.0477627	known_drivers	OG	Bailey et al.
ENSG00000174093	ENST00000520237	RP11-1407O15.2	17	3	41	3:335;3:414;3:434;2:334;2:369;1:104;1:123;1:127;1:154;1:170;1:186;1:189;1:205;1:223;1:227;1:228;1:237;1:252;1:262;1:277;1:303;1:332;1:350;1:375;1:382;1:391;1:399;1:404;1:419;1:428;1:439;1:444;1:446;	33	0.930962	0.0857741	0.124703	0.0715365	1.72499	0.00861082	0.0171333	2.51376	0.0464038	0.158951	1.26e-14	58.9852	2.02327	0.155418	novel_drivers	Unlabelled	None
ENSG00000181555	ENST00000409792	SETD2	3	6	163	6:1625;3:1501;3:1541;3:1629;2:1335;2:1603;2:1640;2:1883;2:2077;2:2202;2:2542;1:1001;1:1023;1:107;1:1074;1:1079;1:1104;1:1138;1:1153;1:1164;1:1206;1:1207;1:1217;1:123;1:1244;1:1252;1:1279;1:1284;1:130;1:1302;1:1307;1:1311;1:1348;1:1361;1:1370;1:1393;1:1394;1:1460;1:1496;1:1499;1:1509;1:1513;1:1516;1:1517;1:1525;1:1528;1:1530;1:1540;1:1543;1:1560;1:1563;1:1575;1:1594;1:1619;1:1624;1:1627;1:1628;1:1…	145	0.943448	0.0635725	0.0837447	0.0582143	2.32626	0.00236249	1.68e-15	2.66451	1.25003e-05	0.166909	3.94023e-54	92.4024	2.45201	8.06507e-05	known_drivers	TSG	OncoKB;NCG;Bailey et al.;COSMIC_CGC
ENSG00000272333	ENST00000222270	KMT2B	19	3	188	3:1226;3:1650;2:1221;2:152;2:1545;2:1734;2:2006;2:2287;2:2572;2:2679;2:295;2:336;2:516;2:703;2:725;2:962;1:1021;1:1033;1:1069;1:1082;1:1092;1:1098;1:1103;1:1149;1:1150;1:1172;1:1187;1:120;1:1235;1:1236;1:1248;1:125;1:1250;1:1258;1:1277;1:1286;1:1302;1:131;1:1326;1:1327;1:1400;1:1438;1:1487;1:1510;1:1512;1:1560;1:1570;1:1574;1:1579;1:158;1:1583;1:1597;1:160;1:1609;1:1613;1:162;1:1630;1:1642;1:1648…	170	0.937385	0.0692449	0.0792122	0.0646613	1.37561	0.00349643	0.0325828	1.44017	0.0220261	0.324808	1.47936e-24	3.16161	1.43413	0.0280661	known_drivers	TSG	OncoKB;Bailey et al.
ENSG00000081052	ENST00000396625	COL4A4	2	4	235	4:554;3:1011;3:633;3:892;2:1051;2:1075;2:1158;2:1204;2:1304;2:1379;2:1457;2:1627;2:371;2:390;2:433;2:49;2:504;2:584;2:588;2:593;2:635;2:636;2:749;2:757;2:83;2:839;2:877;2:937;1:100;1:1013;1:1025;1:1026;1:1031;1:1038;1:1044;1:1047;1:1059;1:107;1:1072;1:1073;1:1083;1:1117;1:1121;1:1127;1:1144;1:1157;1:1160;1:1164;1:1165;1:1174;1:1178;1:1182;1:1196;1:1198;1:1211;1:1226;1:1231;1:1233;1:1234;1:1240;1:…	202	0.880473	0.139053	0.165969	0.127296	1.51157	0.00849375	0.00211044	1.45695	0.00896078	0.418053	5.95965e-20	7.48799	1.40529	0.0240955	novel_drivers	Unlabelled	Literature
ENSG00000189099	ENST00000455694	PRSS48	4	4	29	4:48;2:47;1:106;1:112;1:121;1:128;1:152;1:156;1:170;1:177;1:187;1:201;1:208;1:218;1:219;1:230;1:272;1:310;1:312;1:318;1:38;1:40;1:55;1:89;1:94;	25	0.92378	0.0884146	0.123657	0.0792808	2.40602	0.0039256	0.000106841	3.7063	0.0363635	0.181541	1.49233e-10	100.992	3.32289	0.0630831	novel_drivers	Unlabelled	Literature
ENSG00000156508	ENST00000316292	EEF1A1	6	11	78	11:432;4:268;3:44;2:167;2:291;2:349;2:91;1:10;1:105;1:106;1:12;1:134;1:153;1:17;1:199;1:204;1:209;1:214;1:215;1:224;1:247;1:252;1:260;1:263;1:269;1:28;1:29;1:313;1:316;1:33;1:339;1:34;1:356;1:362;1:37;1:377;1:380;1:403;1:417;1:429;1:430;1:431;1:433;1:434;1:441;1:45;1:451;1:452;1:46;1:5;1:50;1:63;1:66;1:68;1:7;1:85;1:90;1:92;1:99;	59	0.872294	0.168831	0.435642	0.136628	5.14041	0.00643571	2.8e-56	2.21095	0.0113108	0.0965205	2.03942e-33	72.228	1.75742	0.0892845	known_drivers	OG	ONGene;Bailey et al.
ENSG00000197360	ENST00000357774	ZNF98	19	6	118	6:58;3:123;3:484;3:542;2:10;2:113;2:117;2:118;2:17;2:328;2:370;2:490;2:514;2:517;2:8;1:102;1:103;1:115;1:128;1:130;1:135;1:136;1:141;1:147;1:150;1:157;1:16;1:171;1:172;1:179;1:18;1:185;1:188;1:2;1:208;1:218;1:219;1:226;1:254;1:264;1:268;1:28;1:29;1:321;1:344;1:351;1:352;1:367;1:369;1:37;1:374;1:379;1:381;1:39;1:391;1:397;1:398;1:4;1:414;1:426;1:428;1:431;1:437;1:44;1:452;1:454;1:460;1:465;1:466;1…	96	0.832168	0.206294	0.286615	0.183721	2.33799	0.010478	4.53e-09	2.27246	0.00219914	0.346334	1.11347e-14	27.7342	2.00285	0.0114246	novel_drivers	Unlabelled	Literature
ENSG00000133138	ENST00000357242	TBC1D8B	X	3	94	3:1007;2:270;2:294;2:31;2:370;2:631;2:765;2:786;2:815;2:897;2:92;2:985;1:1004;1:1006;1:1027;1:1042;1:1056;1:1058;1:1059;1:1066;1:1069;1:1081;1:1101;1:119;1:125;1:135;1:173;1:202;1:208;1:213;1:22;1:230;1:233;1:236;1:243;1:251;1:285;1:30;1:322;1:335;1:345;1:351;1:365;1:387;1:406;1:410;1:413;1:440;1:458;1:459;1:463;1:501;1:509;1:511;1:534;1:535;1:590;1:614;1:672;1:699;1:700;1:704;1:708;1:727;1:73;1:…	81	0.927679	0.0839286	0.101976	0.07507	1.30599	0.00719675	0.0295501	1.84988	0.0221567	0.280738	1.00775e-15	6.96016	1.81284	0.0327305	candidate_drivers	Unlabelled	CCGD
ENSG00000160882	ENST00000292427	CYP11B1	8	4	106	4:341;3:123;3:313;2:143;2:183;2:208;2:25;2:31;2:322;2:329;2:331;2:4;2:415;2:433;2:44;2:454;2:46;2:82;1:101;1:102;1:109;1:118;1:136;1:138;1:14;1:149;1:163;1:165;1:17;1:172;1:179;1:182;1:200;1:209;1:21;1:233;1:235;1:240;1:247;1:26;1:260;1:272;1:28;1:29;1:290;1:291;1:294;1:30;1:317;1:319;1:321;1:361;1:366;1:373;1:379;1:382;1:388;1:389;1:40;1:405;1:408;1:417;1:421;1:422;1:427;1:43;1:435;1:436;1:441;1…	84	0.833002	0.210736	0.274227	0.182719	1.56293	0.0202987	0.00586121	1.94253	0.00709566	0.411576	1.51785e-11	13.4408	1.7043	0.0357925	novel_drivers	Unlabelled	Literature
ENSG00000213281	ENST00000369535	NRAS	1	192	238	192:61;21:12;9:13;1:111;1:16;1:165;1:175;1:176;1:3;1:49;1:52;1:54;1:62;1:72;1:74;1:83;1:85;1:87;1:92;	19	0.899471	0.244681	2.81682	0.105949	11.3431	0.0123458	0	84.975	1.7882e-17	0.0227464	4.47367e-77	6225.95	8.21187	0.0278194	known_drivers	OG	OncoKB;NCG;ONGene;Bailey et al.;COSMIC_CGC
ENSG00000144962	ENST00000351008	SPATA16	3	4	85	4:124;3:554;2:136;2:19;2:190;2:42;2:450;2:473;2:511;2:62;2:84;1:104;1:113;1:114;1:118;1:125;1:145;1:164;1:17;1:182;1:194;1:195;1:197;1:214;1:219;1:22;1:224;1:232;1:239;1:240;1:244;1:26;1:29;1:297;1:298;1:310;1:315;1:326;1:330;1:335;1:340;1:360;1:369;1:374;1:386;1:395;1:4;1:408;1:410;1:411;1:414;1:418;1:421;1:428;1:429;1:431;1:432;1:438;1:440;1:480;1:485;1:499;1:507;1:513;1:524;1:528;1:560;1:564;1…	71	0.87522	0.149385	0.190673	0.13328	1.68531	0.0103764	0.00159788	2.23556	0.00934378	0.350856	2.37634e-11	22.3025	2.02516	0.0256619	novel_drivers	Unlabelled	Literature
ENSG00000185658	ENST00000333229	BRWD1	21	4	132	4:1876;2:108;2:110;2:1798;2:419;2:570;2:879;1:1011;1:1036;1:1082;1:1107;1:1118;1:1144;1:1179;1:1184;1:1186;1:1197;1:120;1:1203;1:1215;1:1223;1:1224;1:1243;1:1246;1:1261;1:1262;1:1287;1:1289;1:1300;1:1312;1:1358;1:138;1:1382;1:1426;1:1438;1:1441;1:145;1:1497;1:1555;1:1559;1:1595;1:1610;1:1650;1:1659;1:166;1:1721;1:1725;1:1757;1:1764;1:1786;1:1816;1:1822;1:1828;1:1831;1:1864;1:1872;1:1934;1:1976;1:…	123	0.946983	0.0568966	0.0640318	0.0544744	1.82811	0.00136565	8.01e-05	2.21965	0.000769164	0.312098	3.84408e-21				candidate_drivers	Unlabelled	CCGD
ENSG00000088205	ENST00000263239	DDX18	2	3	56	3:114;3:566;2:178;2:32;1:106;1:111;1:116;1:125;1:128;1:148;1:158;1:187;1:196;1:2;1:216;1:217;1:257;1:275;1:318;1:328;1:336;1:348;1:355;1:360;1:362;1:364;1:369;1:373;1:390;1:424;1:445;1:452;1:454;1:457;1:477;1:487;1:508;1:51;1:510;1:518;1:539;1:545;1:550;1:568;1:583;1:609;1:615;1:652;1:88;1:90;	50	0.925373	0.0835821	0.100627	0.0775582	1.78342	0.00353126	0.043036	2.25331	0.0311818	0.290709	1.91514e-10	47.6713	2.09236	0.0547825	novel_drivers	Unlabelled	Literature
ENSG00000111879	ENST00000338891	FAM184A	6	4	89	4:723;2:299;2:341;2:408;2:730;2:763;1:1012;1:1024;1:1026;1:103;1:1043;1:105;1:1050;1:108;1:112;1:1137;1:1138;1:135;1:153;1:165;1:180;1:186;1:195;1:217;1:226;1:235;1:242;1:247;1:249;1:250;1:268;1:290;1:300;1:303;1:314;1:321;1:323;1:334;1:358;1:36;1:377;1:392;1:398;1:411;1:440;1:443;1:448;1:450;1:453;1:465;1:480;1:481;1:482;1:565;1:570;1:581;1:624;1:645;1:652;1:662;1:672;1:675;1:676;1:728;1:752;1:7…	81	0.928947	0.0780702	0.0913536	0.0737032	1.90625	0.00238301	0.000214532	1.87417	0.0271586	0.314523	9.42236e-13	24.795	1.81942	0.0436015	novel_drivers	Unlabelled	Literature
ENSG00000148400	ENST00000277541	NOTCH1	9	5	227	5:353;4:455;4:465;3:1918;3:422;3:440;3:481;2:1085;2:1222;2:1408;2:1906;2:2064;2:2222;2:2327;2:2441;2:385;2:387;2:429;2:434;2:447;2:448;2:456;2:467;2:478;2:672;2:680;2:977;1:1012;1:1068;1:1069;1:1096;1:1122;1:1182;1:1188;1:119;1:1198;1:1207;1:1211;1:1212;1:1215;1:1288;1:1305;1:1309;1:131;1:1311;1:1317;1:1338;1:1376;1:1398;1:1401;1:1404;1:1425;1:1447;1:1456;1:1472;1:1484;1:1487;1:1511;1:1520;1:1528…	189	0.926027	0.0888454	0.12327	0.0768515	1.81075	0.00691733	1.15e-08	1.39151	0.0251138	0.186527	5.21243e-54	11.5414	1.32081	0.0719294	known_drivers	Dual-role	OncoKB;NCG;ONGene;Bailey et al.;COSMIC_CGC
ENSG00000177485	ENST00000326624	ZBTB33	X	4	52	4:585;2:176;2:290;2:628;1:194;1:199;1:207;1:221;1:231;1:242;1:245;1:268;1:278;1:291;1:323;1:335;1:34;1:346;1:350;1:366;1:392;1:41;1:428;1:443;1:458;1:46;1:478;1:483;1:50;1:504;1:525;1:530;1:532;1:540;1:545;1:558;1:567;1:591;1:626;1:638;1:65;1:657;1:68;1:77;1:78;1:90;	46	0.931548	0.077381	0.0983252	0.070908	2.02134	0.00331874	8.59e-05	2.6602	0.0186204	0.22233	1.77275e-13	64.1147	2.45557	0.03413	candidate_drivers	Dual-role	CancerMine
ENSG00000067177	ENST00000373542	PHKA1	X	3	101	3:1117;3:1181;2:1036;2:1070;2:1141;2:1208;2:182;2:203;2:701;2:802;1:100;1:1015;1:1021;1:1026;1:1031;1:1038;1:1062;1:1077;1:1112;1:1118;1:1132;1:1133;1:119;1:1211;1:1215;1:1218;1:18;1:183;1:206;1:210;1:217;1:235;1:246;1:258;1:295;1:3;1:300;1:304;1:391;1:401;1:42;1:424;1:428;1:429;1:46;1:466;1:487;1:491;1:496;1:511;1:536;1:547;1:55;1:551;1:553;1:560;1:58;1:585;1:594;1:62;1:624;1:65;1:662;1:679;1:68…	89	0.927228	0.0825838	0.098739	0.0755557	1.46263	0.0050669	0.0353213	1.72094	0.027736	0.296845	8.36766e-16	25.1414	1.60167	0.0608288	candidate_drivers	Unlabelled	CCGD
ENSG00000105568	ENST00000322088	PPP2R1A	19	31	133	31:179;15:183;12:256;5:257;3:217;3:273;2:101;2:144;2:146;2:219;2:258;2:456;2:459;1:104;1:105;1:110;1:115;1:120;1:123;1:138;1:141;1:143;1:145;1:148;1:167;1:168;1:171;1:182;1:196;1:205;1:215;1:216;1:220;1:242;1:250;1:253;1:254;1:260;1:272;1:282;1:288;1:297;1:298;1:332;1:376;1:377;1:397;1:406;1:41;1:413;1:437;1:440;1:45;1:463;1:50;1:505;1:524;1:552;1:562;1:575;1:61;1:84;1:95;	63	0.893039	0.225806	2.41661	0.113125	11.8774	0.0095783	0	2.59619	6.2812e-05	0.0227445	2.22845e-95	127.74	1.38594	0.241348	known_drivers	TSG	OncoKB;NCG;ONGene;Bailey et al.;COSMIC_CGC
ENSG00000167258	ENST00000447079	CDK12	17	4	124	4:471;3:1323;2:1041;2:1091;2:353;2:488;2:495;2:773;2:779;2:882;2:902;2:904;2:909;2:939;1:1008;1:1066;1:1069;1:1088;1:1094;1:1100;1:1142;1:1144;1:1162;1:1166;1:1174;1:121;1:1306;1:131;1:1313;1:1329;1:1348;1:1362;1:1367;1:142;1:1446;1:1457;1:148;1:1483;1:189;1:213;1:265;1:283;1:284;1:286;1:29;1:295;1:322;1:327;1:344;1:352;1:390;1:397;1:415;1:425;1:428;1:449;1:458;1:468;1:503;1:521;1:534;1:535;1:545…	107	0.928188	0.0832215	0.104554	0.0745211	1.55478	0.00587761	0.000104529	2.2889	0.00051357	0.245091	8.65477e-28	25.5484	2.15138	0.0019534	known_drivers	TSG	OncoKB;NCG;Bailey et al.;COSMIC_CGC
ENSG00000112175	ENST00000370830	BMP5	6	5	92	5:321;4:449;3:290;3:357;3:54;2:212;2:237;2:279;2:293;2:313;2:326;2:332;2:363;2:5;1:111;1:115;1:119;1:125;1:130;1:132;1:143;1:146;1:15;1:174;1:199;1:220;1:246;1:250;1:261;1:282;1:288;1:295;1:300;1:309;1:31;1:317;1:322;1:323;1:329;1:331;1:335;1:337;1:343;1:348;1:376;1:379;1:384;1:396;1:400;1:407;1:411;1:413;1:418;1:42;1:428;1:431;1:437;1:44;1:448;1:45;1:47;1:48;1:49;1:50;1:52;1:57;1:65;1:69;1:79;1:…	70	0.845815	0.202643	0.312046	0.167455	2.05901	0.018603	5.3e-06	1.82102	0.0296255	0.272912	1.79385e-14	3.90945	1.78143	0.0583882	known_drivers	TSG	NCG
ENSG00000067560	ENST00000418115	RHOA	3	7	79	7:40;7:47;5:42;5:5;4:62;3:172;3:22;3:59;2:161;2:168;2:17;2:26;2:28;2:34;2:37;2:57;2:73;2:76;1:106;1:118;1:129;1:137;1:142;1:145;1:146;1:152;1:164;1:175;1:20;1:23;1:39;1:41;1:60;1:61;1:63;1:64;1:66;1:69;1:70;1:93;	40	0.792746	0.409326	1.14929	0.232252	2.85273	0.0675732	2.6e-11	3.17949	0.00143036	0.184624	1.83709e-18	17.0633	2.17332	0.0638496	known_drivers	Dual-role	OncoKB;NCG;ONGene;Bailey et al.;COSMIC_CGC
ENSG00000131725	ENST00000254029	WDR44	X	3	73	3:205;2:235;2:320;2:499;2:598;2:808;1:114;1:126;1:137;1:14;1:15;1:152;1:204;1:218;1:232;1:234;1:236;1:242;1:243;1:250;1:251;1:270;1:273;1:283;1:305;1:346;1:370;1:383;1:400;1:407;1:425;1:437;1:456;1:469;1:47;1:472;1:487;1:5;1:555;1:596;1:614;1:627;1:638;1:645;1:646;1:657;1:667;1:673;1:679;1:695;1:70;1:708;1:718;1:738;1:793;1:802;1:826;1:845;1:86;1:863;1:866;1:868;1:879;1:901;1:91;1:96;	66	0.927711	0.0799562	0.0911877	0.0750352	1.45105	0.00357626	0.0478971	2.00349	0.0276254	0.362733	1.05823e-09	40.2374	1.86626	0.0520855	novel_drivers	Unlabelled	Literature
ENSG00000141298	ENST00000269033	SSH2	17	3	88	3:896;2:1034;2:125;2:399;2:765;2:791;2:964;1:1002;1:1003;1:1008;1:1036;1:1051;1:1101;1:1121;1:1127;1:115;1:1165;1:1184;1:1236;1:1237;1:1256;1:1277;1:1301;1:1329;1:1362;1:1367;1:1374;1:139;1:154;1:156;1:191;1:193;1:195;1:219;1:221;1:222;1:232;1:234;1:236;1:262;1:265;1:270;1:300;1:333;1:353;1:358;1:36;1:361;1:369;1:394;1:417;1:429;1:436;1:454;1:476;1:507;1:515;1:547;1:552;1:602;1:644;1:657;1:658;1:…	80	0.943781	0.0618412	0.0707159	0.0578614	1.40178	0.00296133	0.0257829	1.69817	0.0470706	0.301152	1.34251e-13	4.22483	1.69066	0.0562042	candidate_drivers	OG	CancerMine
ENSG00000143816	ENST00000272164	WNT9A	1	4	44	4:143;2:130;2:290;2:333;2:73;1:134;1:135;1:146;1:150;1:154;1:156;1:160;1:169;1:176;1:181;1:185;1:186;1:189;1:190;1:192;1:195;1:219;1:243;1:254;1:262;1:264;1:281;1:282;1:310;1:312;1:327;1:37;1:61;1:68;1:76;1:80;1:92;	37	0.89863	0.120548	0.161252	0.106884	1.9072	0.00758989	0.000452303	3.09102	0.0113385	0.263084	3.89403e-11				candidate_drivers	TSG	CancerMine
ENSG00000100393	ENST00000263253	EP300	22	13	194	13:1399;4:1164;4:1414;3:1255;3:1514;3:1627;2:1201;2:1400;2:1436;2:1451;2:1452;2:1466;2:1467;2:1507;2:1509;2:1524;2:157;2:2008;2:2300;2:749;1:1045;1:106;1:1074;1:1095;1:1109;1:1111;1:1126;1:1185;1:1188;1:1198;1:1199;1:1204;1:1207;1:1211;1:1213;1:1214;1:1223;1:1244;1:1247;1:1277;1:1283;1:129;1:1312;1:133;1:1339;1:1343;1:1347;1:1372;1:1385;1:1389;1:1390;1:1397;1:1398;1:14;1:1409;1:1410;1:142;1:1423;…	156	0.935377	0.0803645	0.167596	0.0668057	3.94533	0.00349588	2.17e-105	2.08449	8.96968e-05	0.0689344	4.50139e-125	93.9689	1.76215	0.00336722	known_drivers	TSG	OncoKB;NCG;Bailey et al.;COSMIC_CGC
ENSG00000132768	ENST00000255108	DPH2	1	3	38	3:213;2:183;2:202;2:373;1:107;1:167;1:169;1:18;1:220;1:258;1:261;1:265;1:28;1:282;1:3;1:312;1:32;1:341;1:347;1:348;1:362;1:374;1:392;1:406;1:432;1:46;1:482;1:5;1:66;1:7;1:78;1:86;1:9;	33	0.932515	0.0777096	0.0964079	0.0698697	1.50939	0.00544622	0.0247907	2.85985	0.0208302	0.244119	3.52466e-11	57.8333	2.55881	0.0449617	novel_drivers	Unlabelled	Literature
ENSG00000065361	ENST00000267101	ERBB3	12	17	176	17:104;7:297;7:928;4:219;4:245;4:332;4:355;3:284;3:667;3:91;2:103;2:1069;2:216;2:228;2:232;2:420;2:475;2:925;2:951;1:1001;1:1014;1:1035;1:1040;1:1065;1:1066;1:1085;1:1105;1:1107;1:1120;1:1127;1:1147;1:1150;1:1170;1:1171;1:1178;1:1182;1:1189;1:1194;1:1195;1:1216;1:1218;1:1219;1:1229;1:1232;1:1234;1:1237;1:1247;1:1258;1:1267;1:1279;1:1297;1:1301;1:1327;1:138;1:150;1:170;1:171;1:173;1:200;1:201;1:21…	121	0.909836	0.131148	0.442146	0.0944908	5.22052	0.00715109	1.18e-176	1.65543	0.00518134	0.0524064	1.81945e-111	64.3383	1.20395	0.35354	known_drivers	OG	OncoKB;NCG;ONGene;Bailey et al.;COSMIC_CGC
ENSG00000134352	ENST00000381298	IL6ST	5	3	58	3:279;2:506;2:522;1:138;1:159;1:206;1:209;1:211;1:216;1:223;1:232;1:235;1:250;1:300;1:334;1:337;1:344;1:347;1:349;1:353;1:358;1:367;1:379;1:402;1:415;1:444;1:446;1:453;1:457;1:467;1:479;1:488;1:50;1:507;1:534;1:538;1:549;1:621;1:66;1:668;1:669;1:677;1:695;1:705;1:71;1:710;1:759;1:762;1:782;1:799;1:855;1:880;1:914;1:93;	54	0.941176	0.0631808	0.0701587	0.0606246	1.70437	0.00155511	0.0445372	2.05692	0.046329	0.363896	4.72221e-08	70.3653	1.95052	0.068944	known_drivers	OG	OncoKB;NCG;Bailey et al.;COSMIC_CGC
ENSG00000144567	ENST00000430297	FAM134A	2	3	35	3:442;2:123;1:101;1:114;1:133;1:141;1:150;1:153;1:156;1:171;1:195;1:204;1:223;1:235;1:237;1:255;1:280;1:282;1:312;1:356;1:374;1:386;1:416;1:447;1:460;1:484;1:485;1:496;1:518;1:524;1:534;1:70;	32	0.941068	0.0644567	0.0751735	0.0607397	1.79748	0.00214022	0.0310311	3.05539	0.0235656	0.279373	3.49258e-09	84.4583	2.8808	0.0347564	novel_drivers	Unlabelled	Literature
ENSG00000064012	ENST00000358485	CASP8	2	7	85	7:292;3:158;3:362;3:397;2:168;2:177;2:307;2:66;2:69;2:70;1:116;1:121;1:123;1:126;1:127;1:130;1:154;1:156;1:161;1:174;1:182;1:204;1:205;1:206;1:212;1:230;1:243;1:285;1:287;1:298;1:319;1:325;1:327;1:336;1:349;1:363;1:367;1:372;1:374;1:375;1:38;1:384;1:387;1:390;1:392;1:399;1:411;1:421;1:425;1:434;1:449;1:453;1:454;1:463;1:472;1:479;1:488;1:493;1:500;1:507;1:522;1:528;1:60;1:81;1:83;1:90;1:97;	67	0.875465	0.157993	0.267357	0.133	2.78058	0.0094396	4.69e-17	2.9794	0.00117171	0.185829	2.28941e-23	54.4745	2.48868	0.00890346	known_drivers	TSG	OncoKB;NCG;Bailey et al.;COSMIC_CGC
ENSG00000142208	ENST00000554581	AKT1	14	46	75	46:17;3:323;3:52;2:40;2:80;1:114;1:116;1:133;1:15;1:194;1:211;1:266;1:285;1:311;1:322;1:334;1:346;1:4;1:44;1:447;1:48;1:49;1:69;1:93;	24	0.95	0.15625	4.48702	0.0512933	24.9376	0.00421744	0	1.83773	0.0444906	0.00560575	6.23959e-75	296.896	0.588075	0.155283	known_drivers	OG	OncoKB;NCG;ONGene;Bailey et al.;COSMIC_CGC
ENSG00000116044	ENST00000397062	NFE2L2	2	32	204	32:34;27:79;26:29;20:82;16:81;10:30;10:31;8:80;7:24;4:77;3:26;2:27;2:28;2:562;1:107;1:124;1:150;1:161;1:214;1:235;1:262;1:270;1:289;1:311;1:32;1:339;1:345;1:347;1:370;1:380;1:384;1:417;1:43;1:449;1:452;1:456;1:457;1:46;1:493;1:513;1:524;1:53;1:531;1:533;1:563;1:570;1:600;1:61;1:67;	49	0.919008	0.33719	5.63115	0.0844602	12.8381	0.0198162	0	5.54099	1.00162e-10	0.0210252	7.94679e-116	190.835	1.79494	0.0867189	known_drivers	Dual-role	OncoKB;NCG;Bailey et al.;COSMIC_CGC
ENSG00000165084	ENST00000518698	C8orf34	8	4	95	4:458;3:138;3:256;3:341;3:356;2:184;2:254;2:262;2:268;2:355;2:361;2:365;2:376;2:393;2:441;1:109;1:117;1:129;1:131;1:136;1:166;1:168;1:171;1:203;1:207;1:210;1:213;1:215;1:218;1:222;1:231;1:258;1:270;1:271;1:274;1:278;1:280;1:287;1:291;1:296;1:297;1:302;1:310;1:346;1:359;1:371;1:373;1:390;1:394;1:398;1:403;1:411;1:421;1:427;1:431;1:436;1:437;1:439;1:447;1:449;1:450;1:453;1:455;1:457;1:460;1:469;1:4…	74	0.862454	0.17658	0.249953	0.147974	1.70825	0.0183338	0.00163268	1.65859	0.0464892	0.298224	9.07905e-14	7.174	1.55558	0.104677	novel_drivers	Unlabelled	Literature
ENSG00000164754	ENST00000297338	RAD21	8	3	59	3:274;3:54;3:90;2:566;2:595;1:115;1:123;1:129;1:142;1:147;1:150;1:154;1:195;1:199;1:208;1:213;1:240;1:254;1:255;1:262;1:267;1:276;1:280;1:290;1:292;1:302;1:303;1:311;1:324;1:333;1:335;1:34;1:362;1:365;1:367;1:373;1:374;1:377;1:414;1:437;1:484;1:495;1:505;1:508;1:510;1:523;1:582;1:596;1:62;1:82;1:98;	51	0.919176	0.0935024	0.119815	0.0842778	1.80582	0.00535833	0.0390759	2.04082	0.0498804	0.249398	7.0874e-12	27.7241	1.90246	0.0830152	known_drivers	Dual-role	OncoKB;NCG;Bailey et al.;COSMIC_CGC
ENSG00000173674	ENST00000379607	EIF1AX	X	6	39	6:9;5:8;4:15;4:70;3:13;3:6;2:10;1:113;1:116;1:12;1:124;1:127;1:14;1:2;1:3;1:4;1:61;1:7;1:99;	19	0.868056	0.270833	0.814248	0.1415	2.74699	0.0496389	6.5e-10	4.33147	0.0158155	0.118928	7.17573e-14	7.52102	4.16488	0.0654587	known_drivers	OG	OncoKB;NCG;Bailey et al.
ENSG00000146247	ENST00000275034	PHIP	6	4	102	4:1310;2:1252;2:1344;2:1732;2:705;1:1009;1:1018;1:1024;1:1061;1:1097;1:110;1:1103;1:1109;1:1138;1:114;1:1153;1:1165;1:1208;1:1219;1:1230;1:1244;1:1248;1:1263;1:1271;1:1272;1:1298;1:1340;1:1361;1:1381;1:1429;1:1430;1:1459;1:147;1:1470;1:1476;1:1490;1:1493;1:1494;1:1505;1:1507;1:1519;1:152;1:1522;1:1540;1:1547;1:1561;1:1567;1:1602;1:1604;1:1618;1:1634;1:1682;1:1705;1:1728;1:1733;1:1745;1:1752;1:176…	95	0.947831	0.0560132	0.0638938	0.0535792	2.00285	0.00124866	6.49e-05	1.83167	0.0169994	0.284758	3.58651e-17	73.6495	1.74188	0.0305379	candidate_drivers	Dual-role	NCG_candidate
ENSG00000132122	ENST00000371847	SPATA6	1	3	37	3:382;2:213;2:27;1:109;1:112;1:137;1:157;1:165;1:195;1:211;1:235;1:236;1:24;1:257;1:262;1:263;1:281;1:303;1:305;1:328;1:33;1:394;1:400;1:401;1:413;1:436;1:439;1:445;1:459;1:473;1:475;1:52;1:80;	33	0.932377	0.0758197	0.0907488	0.070018	1.62155	0.00373932	0.0322764	6.8255	0.00414719	0.27801	7.51021e-10	154.272	6.27208	0.00728492	candidate_drivers	Unlabelled	CCGD
ENSG00000115839	ENST00000442034	RAB3GAP1	2	3	73	3:60;2:489;2:5;2:694;2:767;2:799;1:101;1:147;1:148;1:156;1:222;1:272;1:284;1:297;1:300;1:301;1:307;1:309;1:318;1:320;1:325;1:339;1:359;1:405;1:41;1:413;1:417;1:452;1:453;1:46;1:468;1:515;1:535;1:546;1:603;1:619;1:624;1:639;1:66;1:667;1:681;1:688;1:703;1:709;1:740;1:748;1:752;1:754;1:755;1:76;1:761;1:772;1:78;1:80;1:822;1:843;1:846;1:886;1:890;1:894;1:934;1:940;1:954;1:957;1:963;1:965;	66	0.933198	0.0738866	0.0847075	0.0691375	1.44271	0.00345753	0.0383483	2.23239	0.012567	0.335332	1.78226e-11				candidate_drivers	Unlabelled	CCGD
ENSG00000109606	ENST00000336812	DHX15	4	4	44	4:399;2:675;1:104;1:112;1:15;1:161;1:178;1:201;1:212;1:240;1:254;1:283;1:297;1:315;1:343;1:36;1:372;1:449;1:451;1:453;1:455;1:456;1:478;1:481;1:497;1:499;1:552;1:563;1:574;1:606;1:624;1:68;1:683;1:690;1:702;1:719;1:741;1:786;1:788;1:8;	40	0.949686	0.0553459	0.0699808	0.0516244	2.41962	0.0015716	2.32e-05	2.69877	0.0279796	0.173079	2.13244e-15	119.597	2.51476	0.0451008	candidate_drivers	Dual-role	CancerMine
ENSG00000230657	ENST00000279575	PRB4	12	4	59	4:148;3:107;3:233;3:65;2:117;2:139;2:147;2:151;2:157;2:166;2:170;2:40;2:96;1:118;1:131;1:133;1:138;1:155;1:160;1:165;1:174;1:177;1:190;1:200;1:201;1:211;1:212;1:218;1:220;1:237;1:246;1:28;1:52;1:55;1:72;1:75;1:76;1:78;1:85;1:91;1:97;	41	0.834008	0.238866	0.37767	0.181512	1.67194	0.0384817	0.00345508	2.57005	0.00849745	0.291315	1.16872e-11	9.94708	2.27481	0.0352206	candidate_drivers	Unlabelled	NCG_candidate
ENSG00000036257	ENST00000264414	CUL3	2	3	71	3:709;2:127;2:260;2:299;2:426;2:52;2:537;2:687;1:115;1:138;1:148;1:153;1:175;1:182;1:206;1:213;1:243;1:287;1:29;1:321;1:324;1:330;1:356;1:370;1:383;1:389;1:398;1:403;1:418;1:42;1:424;1:442;1:472;1:473;1:484;1:49;1:509;1:53;1:533;1:546;1:559;1:579;1:580;1:588;1:59;1:597;1:598;1:627;1:667;1:677;1:699;1:70;1:702;1:711;1:722;1:731;1:742;1:756;1:76;1:765;1:77;1:92;	62	0.919271	0.0924479	0.110086	0.0841745	1.37171	0.00642578	0.0439538	2.41724	0.0112141	0.326394	3.80228e-11	39.267	2.17892	0.028847	known_drivers	TSG	OncoKB;NCG;Bailey et al.
ENSG00000167202	ENST00000300584	TBC1D2B	15	3	46	3:668;2:290;1:139;1:158;1:182;1:237;1:268;1:309;1:314;1:318;1:352;1:365;1:366;1:385;1:403;1:438;1:452;1:456;1:518;1:557;1:572;1:619;1:661;1:688;1:716;1:718;1:721;1:739;1:741;1:743;1:748;1:750;1:776;1:826;1:857;1:864;1:876;1:883;1:887;1:895;1:897;1:912;1:929;	43	0.955348	0.0477674	0.053849	0.0456797	1.79945	0.00119038	0.0217584	2.47007	0.0327878	0.272826	3.10609e-10	92.5811	2.36268	0.0448664	candidate_drivers	Unlabelled	CCGD
ENSG00000198185	ENST00000347606	ZNF334	20	5	85	5:666;4:350;3:439;2:341;2:427;2:572;2:60;1:113;1:117;1:133;1:139;1:14;1:153;1:162;1:168;1:169;1:176;1:178;1:186;1:191;1:194;1:203;1:234;1:243;1:250;1:259;1:264;1:275;1:282;1:284;1:290;1:291;1:294;1:312;1:315;1:324;1:340;1:343;1:346;1:362;1:402;1:404;1:415;1:438;1:457;1:464;1:47;1:470;1:473;1:480;1:495;1:498;1:52;1:521;1:528;1:536;1:540;1:542;1:543;1:550;1:592;1:593;1:6;1:606;1:619;1:62;1:644;1:7;…	72	0.894118	0.125	0.177283	0.111918	2.52407	0.00542341	2.47e-07	2.115	0.0159842	0.230091	6.32115e-17	47.7456	1.86618	0.0513357	candidate_drivers	TSG	CancerMine
ENSG00000152518	ENST00000282388	ZFP36L2	2	4	46	4:157;4:240;2:154;2:195;2:249;1:100;1:11;1:123;1:126;1:134;1:138;1:141;1:155;1:158;1:159;1:161;1:168;1:169;1:2;1:212;1:219;1:221;1:225;1:226;1:232;1:25;1:251;1:258;1:259;1:274;1:292;1:296;1:300;1:32;1:35;1:46;1:96;	37	0.925101	0.0931174	0.14547	0.0778521	2.1502	0.00736616	5.45e-05	2.20827	0.0403865	0.142091	3.06209e-19	53.9609	1.82422	0.143358	known_drivers	TSG	Bailey et al.
ENSG00000183304	ENST00000543214	FAM9A	X	4	44	4:252;2:137;2:206;2:22;1:105;1:130;1:138;1:140;1:141;1:147;1:156;1:183;1:193;1:205;1:218;1:227;1:231;1:239;1:25;1:253;1:255;1:259;1:26;1:264;1:268;1:27;1:322;1:325;1:35;1:38;1:43;1:44;1:45;1:67;1:68;1:72;1:95;1:97;	38	0.885542	0.13253	0.169694	0.121555	2.1653	0.00537	0.00119932	2.51311	0.046741	0.320937	2.17492e-07	55.4083	2.22753	0.0950271	novel_drivers	Unlabelled	Literature
ENSG00000136238	ENST00000356142	RAC1	7	18	47	18:29;7:178;3:68;2:18;2:63;2:69;1:111;1:135;1:14;1:15;1:159;1:182;1:26;1:31;1:33;1:39;1:46;1:53;1:61;	19	0.909953	0.222749	1.88824	0.0943628	7.9758	0.0162897	5.17e-180	4.6657	0.00252022	0.0289294	2.30231e-34	160.53	2.08467	0.258842	known_drivers	OG	OncoKB;NCG;ONGene;Bailey et al.;COSMIC_CGC
ENSG00000165819	ENST00000298717	METTL3	14	3	41	3:532;2:225;2:330;1:117;1:165;1:18;1:21;1:219;1:236;1:245;1:25;1:255;1:262;1:316;1:318;1:352;1:362;1:39;1:393;1:412;1:446;1:45;1:454;1:456;1:468;1:471;1:481;1:486;1:491;1:499;1:508;1:514;1:515;1:516;1:529;1:58;1:94;	37	0.936207	0.0706897	0.0830772	0.0659188	1.63083	0.00304865	0.0318647	2.60714	0.0366174	0.28744	7.68753e-09	64.9903	2.41637	0.0595365	candidate_drivers	Dual-role	NCG_candidate
ENSG00000134086	ENST00000256474	VHL	3	6	80	6:158;5:115;4:130;4:131;4:151;3:128;3:169;3:188;3:78;2:111;2:118;2:121;2:136;2:161;2:167;2:184;2:190;2:74;2:86;2:89;1:107;1:110;1:113;1:117;1:12;1:120;1:133;1:135;1:143;1:147;1:153;1:162;1:165;1:178;1:19;1:205;1:26;1:52;1:65;1:79;1:80;1:82;1:88;	43	0.798122	0.375587	0.858269	0.225494	2.25044	0.0741219	1.29e-07	2.31715	0.00665646	0.226158	3.96795e-16	13.1712	1.44822	0.301004	known_drivers	TSG	OncoKB;NCG;Bailey et al.;COSMIC_CGC
ENSG00000156052	ENST00000286548	GNAQ	9	40	60	40:209;2:183;1:139;1:146;1:150;1:214;1:221;1:223;1:225;1:226;1:236;1:247;1:25;1:256;1:300;1:340;1:48;1:63;1:85;1:96;	20	0.94429	0.167131	4.50272	0.0573223	23.8762	0.00461016	0	2.37203	0.0217299	0.00640143	1.46621e-57	343.805	0.790675	0.716007	known_drivers	OG	OncoKB;NCG;ONGene;Bailey et al.;COSMIC_CGC
ENSG00000213462	ENST00000394323	ERV3-1	7	3	46	3:111;2:197;2:296;2:37;2:405;1:112;1:118;1:119;1:125;1:137;1:140;1:159;1:161;1:191;1:20;1:202;1:210;1:230;1:237;1:243;1:257;1:26;1:275;1:310;1:322;1:329;1:332;1:343;1:348;1:35;1:355;1:368;1:402;1:409;1:433;1:440;1:454;1:72;1:76;1:96;	40	0.933775	0.0761589	0.0936927	0.0685199	1.45395	0.00551381	0.0240082	2.806	0.0214178	0.248573	3.68027e-11	35.8124	2.623	0.0345137	candidate_drivers	TSG	CancerMine
ENSG00000121067	ENST00000393331	SPOP	17	19	116	19:133;16:131;10:117;9:102;7:87;4:47;3:130;3:140;3:45;2:121;2:125;2:282;2:46;2:50;2:73;2:78;2:80;1:10;1:104;1:105;1:129;1:132;1:139;1:147;1:188;1:192;1:197;1:199;1:20;1:201;1:210;1:216;1:221;1:223;1:245;1:251;1:281;1:284;1:356;1:368;1:55;1:79;1:94;	43	0.885027	0.31016	2.4451	0.122137	7.06614	0.027077	9.78e-179	4.07569	1.21658e-05	0.0431168	2.61384e-58	81.0862	1.93244	0.0779787	known_drivers	TSG	OncoKB;NCG;Bailey et al.;COSMIC_CGC

## Sheet: Table S2
Basic_Information				Site_Component											Selection_Pressure
Gene_id	Transcript_id	Gene_name	Chr	Max_hit	Count	Distribution	Mut_sites	f0	mean	variance	m0	m1	η	LRT_p-value	CN/CS	CN/CS_p-value	1-H	H_test_p-value	Ωdri	Ωpass	Ωpass_p-value
ENSG00000006059	ENSG00000006059	KRT33A	17	3	35	3:13;2:306;2:65;1:106;1:123;1:132;1:145;1:202;1:236;1:24;1:264;1:275;1:277;1:288;1:291;1:3;1:308;1:313;1:334;1:337;1:345;1:346;1:347;1:348;1:361;1:71;1:82;1:85;1:88;1:89;1:95;	31	0.923267	0.0866337	0.104139	0.0798365	1.63321	0.00437577	0.0423562	0.812845	0.585911	0.300093	0.00110226	12.3138	0.762298	0.471055
ENSG00000006116	ENSG00000006116	CACNG3	16	4	73	4:311;4:314;3:138;2:149;2:161;2:196;2:211;2:258;2:277;2:28;2:315;2:49;2:99;1:102;1:105;1:113;1:129;1:133;1:145;1:163;1:164;1:166;1:169;1:175;1:182;1:190;1:20;1:208;1:210;1:213;1:221;1:222;1:229;1:230;1:232;1:237;1:239;1:241;1:244;1:255;1:259;1:268;1:280;1:284;1:292;1:30;1:313;1:67;1:71;1:78;1:90;1:91;1:93;1:95;1:98;	55	0.825397	0.231746	0.337842	0.191891	1.81735	0.0245193	0.0048685	0.62961	0.0303444	0.336078	0.0039121
ENSG00000241644	ENSG00000241644	INMT	7	5	31	5:212;2:102;2:23;1:109;1:116;1:119;1:120;1:128;1:142;1:156;1:174;1:177;1:185;1:202;1:221;1:248;1:29;1:60;1:64;1:72;1:75;1:8;1:84;1:85;1:89;	25	0.904943	0.117871	0.195977	0.0998834	2.723	0.00685725	4.88488e-08	0.685019	0.282053	0.151017	1.72291e-06	11.7922	0.608328	0.166366
ENSG00000019505	ENSG00000019505	SYT13	11	4	34	4:228;2:117;2:160;2:218;2:303;1:102;1:127;1:130;1:133;1:139;1:161;1:179;1:247;1:251;1:252;1:260;1:265;1:270;1:276;1:320;1:321;1:371;1:373;1:380;1:390;1:57;1:75;	27	0.93662	0.0798122	0.120674	0.0654779	1.78902	0.00831676	2.16321e-05	0.87698	0.790357	0.134867	3.33821e-10
ENSG00000011105	ENSG00000011105	TSPAN9	12	3	16	3:50;1:113;1:127;1:135;1:138;1:18;1:183;1:188;1:193;1:204;1:232;1:32;1:88;1:9;	14	0.941423	0.0669456	0.0879364	0.0603631	1.98275	0.00342411	0.0184592	0.836201	0.881299	0.175943	0.000817688
ENSG00000019582	ENSG00000019582	CD74	5	3	7	3:10;1:112;1:193;1:225;1:258;	5	0.983108	0.0236486	0.0435066	0.0170362	1.82767	0.00365201	0.000230558	0.379362	0.118325	0.0273915	5.09243e-07	15.1648	0.325167	0.0734027
ENSG00000011478	ENSG00000011478	QPCTL	19	3	22	3:284;1:170;1:178;1:236;1:240;1:241;1:255;1:287;1:297;1:301;1:306;1:318;1:333;1:340;1:341;1:346;1:347;1:363;1:37;1:8;	20	0.947644	0.0575916	0.0701653	0.0537764	2.03872	0.00192208	0.0209792	0.896343	0.9195	0.208728	9.16098e-05	22.0528	0.8556	0.826341
ENSG00000077063	ENSG00000077063	CTTNBP2	7	4	140	4:1266;3:63;2:127;2:1299;2:1316;2:411;2:550;2:56;2:900;2:911;1:1019;1:1026;1:1036;1:1061;1:1069;1:1099;1:1111;1:1124;1:1139;1:116;1:1174;1:1179;1:1191;1:1200;1:1219;1:1220;1:1226;1:1234;1:125;1:1250;1:1257;1:133;1:1349;1:1355;1:1361;1:1370;1:1377;1:1380;1:1403;1:1433;1:1445;1:1451;1:1463;1:1476;1:1480;1:1519;1:1526;1:1529;1:1537;1:1538;1:1554;1:1556;1:159;1:1606;1:1617;1:1633;1:1647;1:167;1:182;1…	127	0.923632	0.0841852	0.0976017	0.0794416	1.78379	0.00278325	0.000329775	0.945908	0.792552	0.345653	2.70586e-10	14.5023	0.908071	0.613025
ENSG00000057294	ENSG00000057294	PKP2	12	3	81	3:101;3:96;2:204;2:229;2:335;2:355;2:621;2:646;2:667;2:75;1:122;1:132;1:138;1:142;1:157;1:160;1:161;1:165;1:168;1:174;1:187;1:192;1:213;1:230;1:232;1:250;1:251;1:269;1:273;1:309;1:317;1:325;1:338;1:351;1:395;1:428;1:441;1:450;1:461;1:483;1:487;1:492;1:513;1:52;1:533;1:548;1:570;1:584;1:594;1:602;1:618;1:627;1:632;1:643;1:644;1:674;1:703;1:712;1:728;1:742;1:76;1:761;1:769;1:779;1:781;1:811;1:812;1…	69	0.92168	0.091941	0.115401	0.0815573	1.44699	0.00760471	0.0324825	0.709549	0.0912355	0.26488	3.84843e-07
ENSG00000038295	ENSG00000038295	TLL1	4	4	169	4:703;3:329;3:366;3:444;3:87;2:117;2:152;2:186;2:218;2:222;2:249;2:280;2:283;2:306;2:347;2:480;2:560;2:588;2:598;2:642;2:737;2:744;2:757;2:803;2:867;2:97;1:107;1:12;1:122;1:130;1:132;1:14;1:146;1:148;1:149;1:155;1:167;1:170;1:182;1:188;1:214;1:220;1:228;1:239;1:242;1:247;1:25;1:251;1:257;1:26;1:269;1:272;1:273;1:279;1:288;1:301;1:308;1:309;1:311;1:321;1:323;1:325;1:330;1:341;1:371;1:372;1:39;1:39…	137	0.864758	0.166831	0.216211	0.145305	1.5383	0.0154529	0.00218537	1.39596	0.0712061	0.360468	3.01032e-15	8.1566	1.28985	0.197246
ENSG00000074855	ENSG00000074855	ANO8	19	3	47	3:327;2:1071;2:137;1:101;1:1016;1:1023;1:1034;1:1035;1:1041;1:1061;1:1070;1:116;1:206;1:227;1:228;1:236;1:304;1:321;1:324;1:340;1:411;1:412;1:432;1:437;1:440;1:706;1:726;1:753;1:759;1:769;1:783;1:798;1:884;1:896;1:911;1:920;1:927;1:930;1:933;1:961;1:965;1:983;1:985;	43	0.965097	0.0381494	0.0448473	0.0355262	1.57323	0.00170586	0.00706549	0.893387	0.764887	0.178501	6.09322e-11	34.2652	0.836362	0.587534
ENSG00000041357	ENSG00000041357	PSMA4	15	3	14	3:249;1:119;1:128;1:137;1:159;1:235;1:243;1:250;1:253;1:56;1:60;1:79;	12	0.954023	0.0536398	0.0740348	0.0470675	1.91786	0.00351314	0.00793997	1.00169	1	0.123634	2.73791e-05	21.2964	0.930142	1
ENSG00000011465	ENSG00000011465	DCN	12	4	47	4:287;3:95;2:104;2:206;1:100;1:106;1:113;1:124;1:132;1:138;1:142;1:158;1:17;1:180;1:190;1:197;1:202;1:214;1:221;1:222;1:224;1:225;1:229;1:244;1:258;1:264;1:278;1:28;1:313;1:329;1:336;1:349;1:350;1:44;1:51;1:57;1:62;1:78;1:97;1:99;	40	0.888579	0.130919	0.17555	0.118131	2.22541	0.00606845	0.000828665	1.18085	0.689671	0.277477	1.32171e-06	21.7561	1.05523	0.982889
ENSG00000049541	ENSG00000049541	RFC2	7	3	29	3:351;2:249;1:106;1:116;1:15;1:159;1:189;1:204;1:217;1:222;1:238;1:277;1:282;1:283;1:328;1:33;1:333;1:339;1:350;1:353;1:59;1:70;1:78;1:80;1:87;1:96;	26	0.926554	0.0819209	0.0980858	0.0762833	1.80465	0.00326181	0.0433874	2.18824	0.148947	0.293366	6.1043e-06	48.3039	2.03732	0.202714
ENSG00000052841	ENSG00000052841	TTC17	11	4	79	4:909;2:280;2:550;2:917;1:10;1:1003;1:1027;1:1045;1:105;1:1069;1:108;1:1094;1:1104;1:1120;1:113;1:115;1:138;1:140;1:16;1:170;1:185;1:224;1:229;1:232;1:25;1:250;1:251;1:263;1:276;1:281;1:321;1:337;1:363;1:370;1:397;1:400;1:433;1:440;1:477;1:491;1:503;1:508;1:514;1:518;1:534;1:537;1:540;1:547;1:619;1:631;1:64;1:646;1:658;1:665;1:670;1:715;1:724;1:752;1:753;1:756;1:758;1:762;1:794;1:813;1:816;1:840;…	73	0.936021	0.0692375	0.0802897	0.0661173	2.19893	0.00146294	0.000165832	1.01778	1	0.302526	2.7099e-08
ENSG00000058799	ENSG00000058799	YIPF1	1	3	20	3:74;2:106;2:251;1:11;1:127;1:138;1:18;1:186;1:193;1:201;1:21;1:211;1:217;1:234;1:289;1:5;	16	0.947712	0.0653595	0.0940748	0.0537042	1.54287	0.00782673	0.00764304	1.47951	0.582099	0.129501	4.65057e-08
ENSG00000088256	ENSG00000088256	GNA11	19	38	54	38:209;3:183;2:307;1:132;1:166;1:171;1:203;1:213;1:221;1:241;1:245;1:292;1:344;1:56;	14	0.961003	0.150418	4.07787	0.039778	21.4615	0.00516485	0	1.55741	0.205245	0.00572787	1.97476e-54	218.212	0.432615	0.0433977
ENSG00000077080	ENSG00000077080	ACTL6B	7	4	37	4:91;2:184;2:297;2:338;2:386;2:56;1:101;1:115;1:156;1:158;1:192;1:216;1:219;1:229;1:236;1:238;1:24;1:275;1:28;1:300;1:315;1:323;1:335;1:336;1:351;1:373;1:401;1:46;1:59;	29	0.931925	0.0868545	0.131262	0.0705031	1.71417	0.00994814	3.21078e-05	0.55326	0.0331366	0.145207	7.67168e-07	4.02559	0.51837	0.0241375
ENSG00000059804	ENSG00000059804	SLC2A3	12	3	51	3:22;3:423;2:132;2:203;2:228;1:102;1:105;1:109;1:117;1:121;1:161;1:180;1:189;1:20;1:213;1:226;1:237;1:241;1:245;1:252;1:260;1:298;1:310;1:317;1:319;1:32;1:326;1:328;1:336;1:341;1:368;1:386;1:388;1:412;1:426;1:450;1:452;1:459;1:464;1:483;1:49;1:494;1:79;1:88;	44	0.91129	0.102823	0.1288	0.0928937	1.67286	0.00628421	0.0491745	0.662934	0.106239	0.289261	0.000737813
ENSG00000070886	ENSG00000070886	EPHA8	1	3	102	3:270;3:304;2:171;2:219;2:249;2:320;2:362;2:549;2:611;2:66;2:693;2:76;2:880;2:91;2:96;1:100;1:106;1:107;1:131;1:136;1:139;1:143;1:158;1:163;1:196;1:198;1:209;1:216;1:220;1:222;1:239;1:248;1:250;1:255;1:258;1:269;1:274;1:275;1:283;1:289;1:294;1:332;1:334;1:36;1:37;1:382;1:393;1:425;1:427;1:434;1:451;1:464;1:507;1:534;1:568;1:573;1:585;1:601;1:603;1:604;1:610;1:62;1:631;1:641;1:651;1:671;1:674;1:68…	85	0.915423	0.101493	0.129131	0.0883692	1.36326	0.0102937	0.03552	0.602408	0.00211339	0.271505	1.46201e-06	2.74757	0.580096	0.00154001
ENSG00000079313	ENSG00000079313	REXO1	19	3	51	3:650;2:888;1:1049;1:1056;1:1057;1:1064;1:1077;1:110;1:1113;1:1123;1:1158;1:1207;1:1217;1:131;1:134;1:144;1:161;1:164;1:176;1:203;1:206;1:216;1:217;1:237;1:245;1:254;1:256;1:290;1:343;1:348;1:430;1:439;1:453;1:454;1:456;1:624;1:626;1:641;1:655;1:67;1:675;1:725;1:818;1:846;1:848;1:953;1:958;1:978;	48	0.960688	0.041769	0.0466146	0.0401056	1.79355	0.000948657	0.0178588	0.760282	0.303022	0.264735	8.56309e-06	32.1591	0.730467	0.234468
ENSG00000171431	ENSG00000171431	KRT20	17	3	39	3:31;2:28;2:348;2:42;1:100;1:11;1:110;1:124;1:135;1:142;1:151;1:156;1:169;1:20;1:200;1:212;1:241;1:252;1:253;1:283;1:284;1:291;1:292;1:33;1:337;1:357;1:37;1:372;1:41;1:45;1:58;1:69;1:80;1:85;	34	0.919811	0.0919811	0.112087	0.0835867	1.52953	0.00580549	0.0411616	0.757549	0.412932	0.296172	0.00151378	11.1064	0.697118	0.291306
ENSG00000090776	ENSG00000090776	EFNB1	X	3	27	3:156;3:266;1:104;1:146;1:148;1:155;1:20;1:230;1:242;1:248;1:259;1:260;1:288;1:298;1:307;1:308;1:321;1:71;1:72;1:82;1:87;1:94;1:97;	23	0.933526	0.0780347	0.106936	0.0687865	1.9544	0.00490464	0.0212413	0.660175	0.262549	0.174027	5.16295e-05	15.5426	0.586822	0.146406
ENSG00000081818	ENSG00000081818	PCDHB4	5	4	147	4:309;4:530;4:751;3:31;3:328;2:15;2:184;2:28;2:371;2:42;2:460;2:498;2:532;2:711;2:79;2:87;1:118;1:12;1:120;1:127;1:128;1:133;1:136;1:147;1:148;1:152;1:161;1:166;1:173;1:175;1:177;1:180;1:182;1:213;1:215;1:224;1:227;1:228;1:231;1:240;1:242;1:245;1:273;1:307;1:315;1:316;1:317;1:332;1:343;1:354;1:372;1:374;1:39;1:396;1:40;1:404;1:41;1:414;1:422;1:423;1:433;1:442;1:444;1:448;1:449;1:452;1:459;1:461;1…	123	0.845283	0.184906	0.239067	0.168084	2.11514	0.00863967	0.00467086	0.90271	0.558636	0.38698	6.20858e-08	2.19455	0.891452	0.532714
ENSG00000249115	ENSG00000249115	HAUS5	19	3	44	3:308;3:501;2:255;2:445;1:113;1:120;1:144;1:145;1:192;1:225;1:236;1:253;1:256;1:259;1:278;1:28;1:283;1:315;1:317;1:321;1:332;1:333;1:372;1:416;1:419;1:448;1:461;1:466;1:467;1:483;1:486;1:487;1:519;1:58;1:606;1:72;1:76;1:86;	38	0.939968	0.0695103	0.0900974	0.061909	1.69583	0.00465216	0.0170232	0.884569	0.744774	0.190083	2.72141e-09	5.39069	0.863508	0.690768
ENSG00000075568	ENSG00000075568	TMEM131	2	6	97	6:1319;2:1010;2:1652;2:1777;2:1882;2:587;2:612;1:1017;1:102;1:1041;1:107;1:1079;1:111;1:1114;1:114;1:1153;1:1170;1:1177;1:1193;1:1204;1:1233;1:1236;1:1263;1:1322;1:1327;1:1330;1:1338;1:1383;1:1394;1:1415;1:1503;1:1506;1:1522;1:1563;1:1566;1:1567;1:1574;1:1575;1:1605;1:1612;1:1617;1:1681;1:1769;1:1789;1:1797;1:1849;1:1862;1:1872;1:203;1:232;1:285;1:295;1:368;1:370;1:396;1:435;1:436;1:483;1:513;1:5…	86	0.954328	0.0515135	0.0712025	0.0467476	2.53493	0.00191541	4.31258e-17	1.03528	0.940384	0.11877	2.33247e-34
ENSG00000090932	ENSG00000090932	DLL3	19	3	26	3:308;2:263;2:318;1:10;1:11;1:131;1:23;1:233;1:249;1:251;1:252;1:260;1:282;1:335;1:356;1:363;1:38;1:5;1:505;1:506;1:570;1:589;	22	0.964401	0.0420712	0.056574	0.0362478	1.53798	0.0038778	0.00336368	0.630431	0.183251	0.10877	4.71458e-09	10.8893	0.590494	0.141411
ENSG00000070669	ENSG00000070669	ASNS	7	3	42	3:48;2:171;2:173;2:486;2:529;1:12;1:130;1:144;1:16;1:185;1:198;1:268;1:282;1:287;1:307;1:314;1:328;1:340;1:366;1:370;1:392;1:409;1:417;1:421;1:422;1:424;1:446;1:480;1:49;1:496;1:509;1:519;1:520;1:53;1:550;1:57;	36	0.935829	0.0748663	0.094385	0.0663226	1.44585	0.00619317	0.0196279	1.2333	0.635191	0.223095	4.8883e-08	20.0815	1.11585	0.870754
ENSG00000086696	ENSG00000086696	HSD17B2	16	3	25	3:125;2:360;1:104;1:108;1:112;1:130;1:131;1:16;1:181;1:20;1:211;1:263;1:269;1:277;1:281;1:311;1:331;1:340;1:350;1:379;1:53;1:80;	22	0.943152	0.0645995	0.0813083	0.0585273	1.7176	0.00365997	0.0172264	0.682136	0.343079	0.199842	0.000412161	10.3954	0.646455	0.297273
ENSG00000072786	ENSG00000072786	STK10	5	3	56	3:957;2:254;2:531;2:563;2:633;1:103;1:115;1:120;1:144;1:145;1:156;1:16;1:169;1:187;1:229;1:235;1:244;1:303;1:32;1:334;1:335;1:351;1:383;1:396;1:403;1:456;1:462;1:567;1:578;1:618;1:65;1:667;1:696;1:702;1:710;1:719;1:72;1:720;1:726;1:733;1:828;1:85;1:850;1:874;1:900;1:930;1:933;1:945;1:946;1:97;	50	0.948347	0.0578512	0.0690386	0.0530347	1.45325	0.00343986	0.0156628	0.799272	0.420772	0.230269	1.54402e-07	17.3391	0.742181	0.272454
ENSG00000112852	ENSG00000112852	PCDHB2	5	4	138	4:204;4:254;4:72;3:291;2:124;2:226;2:227;2:259;2:418;2:444;2:494;2:501;2:535;2:59;2:658;2:678;2:723;2:731;2:786;1:101;1:130;1:133;1:137;1:138;1:145;1:152;1:158;1:175;1:213;1:216;1:22;1:224;1:241;1:248;1:252;1:262;1:266;1:269;1:28;1:283;1:289;1:293;1:300;1:307;1:310;1:316;1:322;1:340;1:353;1:382;1:384;1:4;1:400;1:431;1:433;1:445;1:457;1:460;1:462;1:463;1:475;1:48;1:480;1:498;1:504;1:506;1:507;1:50…	112	0.859649	0.172932	0.233545	0.151231	1.84456	0.0128158	0.00217494	0.651323	0.00347256	0.330382	4.99391e-06
ENSG00000064218	ENSG00000064218	DMRT3	9	3	50	3:324;3:418;2:206;2:297;2:426;2:428;2:465;1:180;1:199;1:211;1:215;1:236;1:239;1:250;1:254;1:271;1:278;1:299;1:30;1:300;1:312;1:313;1:331;1:332;1:335;1:351;1:356;1:358;1:375;1:382;1:393;1:410;1:415;1:430;1:431;1:446;1:458;1:459;1:73;1:82;1:86;	41	0.913136	0.105932	0.141621	0.0908709	1.52544	0.0104988	0.0342385	1.02621	1	0.239215	4.48735e-08	2.16408	1.01414	1
ENSG00000008300	ENSG00000008300	CELSR3	3	5	187	5:356;3:3078;2:1046;2:1096;2:1188;2:152;2:1548;2:1762;2:2086;2:2228;2:256;2:257;2:2725;2:2911;2:3137;2:3210;2:619;2:892;2:905;1:1005;1:1016;1:1018;1:1020;1:1027;1:1045;1:1173;1:1178;1:1217;1:122;1:1277;1:130;1:1339;1:1342;1:1366;1:1372;1:138;1:1420;1:143;1:1445;1:1453;1:1589;1:1645;1:1674;1:1680;1:1768;1:1792;1:1794;1:1819;1:1836;1:1850;1:1902;1:1926;1:1951;1:2033;1:2073;1:2084;1:2092;1:2104;1:21…	164	0.950483	0.0564614	0.071411	0.0507849	1.63857	0.00357507	6.45439e-10	0.996561	1	0.175762	3.80158e-43	1.2575	0.995625	1
ENSG00000088320	ENSG00000088320	REM1	20	5	34	5:201;2:15;2:181;2:65;1:10;1:105;1:122;1:127;1:128;1:142;1:144;1:156;1:169;1:204;1:208;1:214;1:223;1:26;1:3;1:31;1:34;1:38;1:41;1:52;1:55;1:6;1:96;	27	0.909396	0.114094	0.188959	0.0949747	2.46212	0.00807693	3.00071e-08	0.76619	0.454281	0.148123	4.04625e-08	14.6037	0.653515	0.212925
ENSG00000091262	ENSG00000091262	ABCC6	16	3	90	3:1202;2:1114;2:255;2:276;2:644;2:863;1:1006;1:1014;1:1037;1:1065;1:1154;1:1157;1:1171;1:1181;1:1191;1:1229;1:1266;1:1276;1:1314;1:1322;1:1329;1:1336;1:1343;1:1369;1:1372;1:1407;1:1416;1:1421;1:1428;1:1437;1:1463;1:1467;1:1468;1:1475;1:163;1:166;1:203;1:225;1:231;1:235;1:241;1:253;1:271;1:280;1:358;1:375;1:382;1:391;1:425;1:450;1:464;1:473;1:526;1:529;1:534;1:559;1:596;1:624;1:630;1:641;1:66;1:66…	83	0.944777	0.0598802	0.0669845	0.0568062	1.44899	0.00220804	0.0311298	0.722213	0.0802568	0.335422	1.84559e-05	9.11234	0.703646	0.0616681
ENSG00000104368	ENSG00000104368	PLAT	8	3	44	3:163;2:367;2:380;2:475;1:130;1:138;1:147;1:151;1:184;1:188;1:195;1:203;1:247;1:248;1:259;1:286;1:309;1:32;1:337;1:354;1:361;1:397;1:401;1:413;1:42;1:453;1:46;1:460;1:462;1:471;1:484;1:497;1:508;1:557;1:561;1:58;1:7;1:71;1:92;	39	0.930605	0.0782918	0.0936812	0.0719204	1.52883	0.00437325	0.0325948	1.04439	1	0.284846	9.16346e-06	22.6596	0.949442	0.983849
ENSG00000104237	ENSG00000104237	RP1	8	6	416	6:962;5:1282;5:1796;5:768;4:1055;4:1118;4:166;3:1431;3:2111;3:240;2:1009;2:1205;2:1221;2:1231;2:1233;2:125;2:1264;2:1316;2:1345;2:1381;2:142;2:1454;2:1522;2:1568;2:160;2:1616;2:1652;2:1771;2:1833;2:1845;2:1953;2:2020;2:2027;2:209;2:212;2:2155;2:254;2:318;2:335;2:44;2:445;2:577;2:629;2:759;2:772;2:821;2:832;2:848;2:87;2:892;2:94;2:970;2:989;1:1005;1:1014;1:1024;1:1032;1:1043;1:1065;1:1066;1:107;1:…	341	0.841837	0.19295	0.262521	0.172169	2.19873	0.0102542	2.70052e-09	1.14082	0.233569	0.34859	5.0251e-30	2.27973	1.12902	0.308809
ENSG00000100139	ENSG00000100139	MICALL1	22	3	41	3:506;2:228;2:507;2:53;2:717;2:754;1:116;1:122;1:123;1:127;1:135;1:138;1:215;1:462;1:480;1:484;1:517;1:530;1:538;1:604;1:617;1:620;1:64;1:671;1:676;1:681;1:684;1:689;1:696;1:733;1:743;1:767;1:78;1:795;	34	0.960603	0.0475087	0.0638656	0.0401945	1.38996	0.00541883	0.00406383	0.582008	0.0369	0.121257	7.27064e-11	1.0645	0.579379	0.043082
ENSG00000100345	ENSG00000100345	MYH9	22	5	145	5:530;3:1131;2:1268;2:1681;2:1916;2:457;2:488;2:522;2:639;2:696;2:766;2:858;1:1003;1:1009;1:1028;1:1029;1:1030;1:1031;1:1094;1:1115;1:1135;1:1147;1:1247;1:1253;1:1274;1:1287;1:1340;1:1347;1:1351;1:1360;1:1385;1:1389;1:1393;1:1411;1:1417;1:1424;1:1436;1:1445;1:145;1:1451;1:147;1:1472;1:1485;1:149;1:1498;1:1503;1:1512;1:1518;1:1554;1:1557;1:1585;1:1605;1:1606;1:1608;1:1635;1:1654;1:1659;1:167;1:169…	129	0.934184	0.0739796	0.092023	0.0680822	1.91224	0.00319788	9.45616e-09	0.719681	0.0267459	0.232731	2.18032e-15	18.1449	0.663778	0.00641565
ENSG00000133422	ENSG00000133422	MORC2	22	4	60	4:37;2:191;2:221;2:329;2:573;1:128;1:154;1:164;1:177;1:198;1:215;1:264;1:33;1:361;1:371;1:394;1:417;1:425;1:44;1:450;1:475;1:489;1:492;1:494;1:495;1:509;1:540;1:550;1:551;1:560;1:590;1:597;1:610;1:64;1:648;1:672;1:674;1:681;1:701;1:72;1:749;1:769;1:801;1:827;1:847;1:86;1:880;1:881;1:904;1:908;1:922;1:95;1:960;	53	0.945361	0.0618557	0.0787293	0.0561886	1.85083	0.00315777	2.35634e-05	0.99391	1	0.184839	7.37978e-13
ENSG00000090920	ENSG00000090920	FCGBP	19	3	383	3:4331;3:4676;2:1041;2:1103;2:1209;2:1240;2:1259;2:1363;2:1425;2:1426;2:1427;2:2468;2:2598;2:2781;2:300;2:3401;2:3852;2:4006;2:4168;2:4173;2:4187;2:4317;2:434;2:4382;2:4586;2:4589;2:4771;2:669;2:732;2:934;1:1005;1:1008;1:1015;1:1022;1:1024;1:1027;1:1029;1:1039;1:1074;1:1079;1:1100;1:1118;1:1119;1:1127;1:1156;1:1157;1:1172;1:1173;1:1177;1:1206;1:1212;1:1218;1:1220;1:1225;1:1231;1:1235;1:1248;1:125…	351	0.93506	0.0708603	0.0784346	0.0671444	1.29564	0.00302473	0.0464796	0.730445	0.000369464	0.39865	4.73958e-12
ENSG00000101115	ENSG00000101115	SALL4	20	3	104	3:368;3:444;2:212;2:276;2:337;2:364;2:482;2:505;2:705;2:849;2:922;2:936;2:979;2:996;1:10;1:1001;1:1007;1:1019;1:1043;1:1048;1:134;1:149;1:158;1:190;1:191;1:23;1:232;1:256;1:269;1:285;1:288;1:309;1:31;1:313;1:321;1:329;1:331;1:336;1:352;1:363;1:370;1:375;1:392;1:396;1:4;1:402;1:411;1:42;1:421;1:431;1:434;1:459;1:463;1:476;1:54;1:556;1:56;1:569;1:571;1:578;1:601;1:62;1:654;1:656;1:67;1:712;1:723;1:…	88	0.916429	0.0987654	0.123316	0.0872704	1.37904	0.00889865	0.0375786	1.05967	0.838858	0.284348	2.95819e-12	7.1939	1.0046	1
ENSG00000075673	ENSG00000075673	ATP12A	13	4	95	4:600;2:123;2:227;2:271;2:534;2:617;2:858;2:908;2:932;1:101;1:1010;1:104;1:11;1:118;1:148;1:158;1:174;1:179;1:194;1:213;1:226;1:233;1:260;1:270;1:276;1:285;1:295;1:30;1:304;1:31;1:346;1:352;1:355;1:426;1:432;1:454;1:473;1:481;1:489;1:496;1:505;1:541;1:593;1:602;1:615;1:620;1:640;1:648;1:653;1:656;1:668;1:685;1:687;1:695;1:701;1:727;1:737;1:739;1:744;1:746;1:756;1:758;1:777;1:787;1:789;1:791;1:792…	84	0.919617	0.0909091	0.109544	0.0837978	1.6645	0.00449885	0.000271818	0.654149	0.0190941	0.30724	2.30604e-05	0.593202	0.654424	0.0243965
ENSG00000101825	ENSG00000101825	MXRA5	X	7	402	7:2006;5:682;3:1158;3:160;3:1797;3:1983;3:2131;3:2313;3:2663;3:2668;3:438;2:1005;2:1070;2:1165;2:1261;2:1328;2:1367;2:1703;2:1737;2:1827;2:1944;2:2015;2:2106;2:2119;2:2136;2:2153;2:2154;2:2159;2:2297;2:2570;2:2699;2:2773;2:312;2:424;2:5;2:565;2:584;2:800;2:87;2:886;2:932;1:1003;1:1023;1:1042;1:1052;1:1058;1:1071;1:1074;1:1083;1:1087;1:1096;1:1097;1:11;1:1101;1:1136;1:1143;1:1149;1:1159;1:1163;1:1…	344	0.878359	0.14215	0.184243	0.1297	2.17112	0.00609888	5.97084e-16	0.985547	0.920375	0.324344	8.38904e-31	1.47068	0.98257	0.904481
ENSG00000104524	ENSG00000104524	PYCRL	8	3	11	3:131;2:261;1:219;1:235;1:257;1:262;1:267;1:76;	8	0.972028	0.0384615	0.0651822	0.0283707	1.62747	0.00631034	0.00100556	0.480007	0.146872	0.0524572	4.59563e-07	14.9866	0.387885	0.0838348
ENSG00000100206	ENSG00000100206	DMC1	22	3	19	3:129;1:104;1:160;1:166;1:176;1:211;1:233;1:235;1:247;1:277;1:280;1:281;1:325;1:334;1:34;1:64;1:88;	17	0.95	0.0558824	0.0706143	0.0512933	1.9853	0.00237282	0.0148801	0.624858	0.307592	0.174902	0.00134917	28.2791	0.559084	0.200506
ENSG00000129465	ENSG00000129465	RIPK3	14	4	29	4:46;2:482;1:133;1:239;1:251;1:266;1:270;1:318;1:347;1:376;1:439;1:458;1:461;1:487;1:491;1:498;1:503;1:516;1:54;1:74;1:76;1:8;1:82;1:83;1:88;	25	0.951737	0.0559846	0.0800318	0.0494661	2.27272	0.00293196	7.51466e-06	0.710859	0.360385	0.115309	2.50211e-09	20.1613	0.653663	0.265562
ENSG00000104142	ENSG00000104142	VPS18	15	3	39	3:401;1:166;1:173;1:191;1:208;1:272;1:290;1:292;1:30;1:340;1:38;1:384;1:393;1:407;1:424;1:433;1:435;1:437;1:448;1:455;1:55;1:62;1:620;1:660;1:686;1:692;1:72;1:724;1:748;1:754;1:763;1:768;1:791;1:841;1:863;1:875;1:90;	37	0.961973	0.0400822	0.0446881	0.0387686	2.14889	0.000622531	0.0214561	0.575697	0.036688	0.258608	0.00196665
ENSG00000101981	ENSG00000101981	F9	X	4	55	4:279;2:106;2:197;2:410;1:109;1:134;1:143;1:145;1:159;1:160;1:171;1:172;1:177;1:191;1:213;1:226;1:238;1:253;1:254;1:257;1:261;1:272;1:273;1:280;1:284;1:295;1:298;1:3;1:305;1:343;1:35;1:361;1:378;1:388;1:394;1:411;1:419;1:421;1:442;1:452;1:46;1:48;1:55;1:56;1:6;1:61;1:66;1:7;1:8;	49	0.893709	0.119306	0.144431	0.112375	2.29728	0.0031723	0.00137498	1.01097	1	0.361644	0.000199074	1.65275	1.00893	1
ENSG00000100410	ENSG00000100410	PHF5A	22	4	10	4:57;1:15;1:37;1:44;1:55;1:6;1:95;	7	0.936364	0.0909091	0.193495	0.0657514	2.534	0.0101925	1.80243e-05	3.54276	0.355677	0.0745554	6.02684e-07	72.3509	2.8342	0.527809
ENSG00000101282	ENSG00000101282	RSPO4	20	3	16	3:102;2:123;2:166;2:214;1:127;1:177;1:212;1:45;1:52;1:76;1:90;	11	0.952991	0.0683761	0.115476	0.0481493	1.4612	0.0143142	0.00430335	0.648405	0.401444	0.0902991	1.82605e-06	4.98933	0.585366	0.323766
ENSG00000102057	ENSG00000102057	KCND1	X	3	34	3:184;2:101;2:169;2:624;1:154;1:157;1:197;1:215;1:231;1:253;1:274;1:29;1:300;1:372;1:425;1:454;1:46;1:49;1:514;1:533;1:539;1:555;1:558;1:578;1:616;1:620;1:633;1:643;1:86;	29	0.955178	0.0525502	0.0684416	0.0458578	1.4784	0.00467171	0.00688649	0.660932	0.184512	0.148048	6.80871e-08	15.3636	0.591923	0.101603
ENSG00000095059	ENSG00000095059	DHPS	19	4	18	4:49;1:113;1:139;1:144;1:173;1:197;1:233;1:267;1:28;1:285;1:342;1:46;1:50;1:53;1:93;	15	0.95935	0.0487805	0.0791357	0.0414997	2.55407	0.00289773	2.19648e-06	0.527839	0.121248	0.0726914	5.39715e-08	3.27978	0.519842	0.152676
ENSG00000099949	ENSG00000099949	LZTR1	22	4	80	4:248;3:284;3:412;3:466;2:105;2:195;2:281;2:404;2:52;2:651;2:68;2:755;2:810;1:104;1:115;1:118;1:134;1:139;1:143;1:205;1:21;1:215;1:226;1:243;1:279;1:283;1:286;1:288;1:294;1:340;1:355;1:358;1:368;1:395;1:406;1:41;1:425;1:431;1:448;1:474;1:483;1:488;1:500;1:514;1:53;1:561;1:571;1:586;1:591;1:601;1:61;1:635;1:648;1:678;1:688;1:689;1:696;1:697;1:738;1:84;1:87;1:97;	62	0.92619	0.0952381	0.143481	0.0766754	1.65135	0.0117883	5.09416e-05	1.11375	0.710477	0.158257	1.05701e-20	13.9514	0.960606	0.951646
ENSG00000100842	ENSG00000100842	EFS	14	3	29	3:343;2:211;2:475;1:120;1:15;1:177;1:187;1:216;1:226;1:256;1:278;1:335;1:337;1:341;1:361;1:390;1:493;1:498;1:499;1:517;1:542;1:543;1:545;1:549;1:83;	25	0.955437	0.0516934	0.0669659	0.0455867	1.55382	0.00404889	0.00727997	0.923167	0.940035	0.148914	4.82836e-09
ENSG00000100028	ENSG00000100028	SNRPD3	22	4	6	4:96;1:123;1:90;	3	0.97619	0.047619	0.141714	0.0240976	2.44486	0.00971657	1.3566e-07	0.446029	0.317926	0.0235316	8.32681e-06	15.5987	0.297352	0.132166
ENSG00000187758	ENSG00000187758	ADH1A	4	3	35	3:257;3:38;2:317;2:342;1:107;1:118;1:120;1:124;1:141;1:146;1:155;1:161;1:165;1:17;1:202;1:23;1:28;1:313;1:320;1:327;1:359;1:361;1:370;1:42;1:45;1:49;1:52;1:53;1:74;	29	0.922667	0.0933333	0.127629	0.0804873	1.69432	0.00795997	0.0263169	0.76725	0.473765	0.202551	1.32933e-05	14.4274	0.657643	0.234477
ENSG00000095539	ENSG00000095539	SEMA4G	10	3	35	3:157;2:426;1:127;1:128;1:148;1:159;1:224;1:233;1:244;1:277;1:3;1:304;1:313;1:338;1:364;1:371;1:383;1:417;1:47;1:497;1:54;1:55;1:556;1:577;1:606;1:697;1:73;1:78;1:79;1:814;1:824;1:827;	32	0.96204	0.0415184	0.0493431	0.0386989	1.70995	0.00168705	0.00885245	0.864544	0.738474	0.180529	4.45146e-08	15.4815	0.839842	0.685274
ENSG00000091536	ENSG00000091536	MYO15A	17	3	219	3:2423;3:313;2:179;2:184;2:198;2:2086;2:2313;2:2569;2:266;2:271;2:2759;2:2761;2:2911;2:2913;2:3134;2:3191;2:333;2:3503;2:399;1:1017;1:1065;1:1069;1:1093;1:1101;1:1104;1:1106;1:112;1:1120;1:1187;1:1195;1:1196;1:1201;1:1214;1:1216;1:122;1:128;1:1284;1:1290;1:132;1:1330;1:1335;1:1340;1:1370;1:1379;1:1414;1:1422;1:1464;1:1466;1:1467;1:1476;1:1507;1:1517;1:1529;1:1567;1:1573;1:1590;1:1599;1:1617;1:162…	198	0.943909	0.0620397	0.0712421	0.0577251	1.34346	0.00335568	0.0240317	0.859529	0.234358	0.294906	1.669e-19	8.83272	0.832683	0.157239
ENSG00000174197	ENSG00000174197	MGA	15	3	177	3:2435;2:1025;2:1383;2:1451;2:1492;2:1676;2:1857;2:1941;2:196;2:1992;2:2425;2:2665;2:2737;2:293;2:931;2:971;1:1020;1:1024;1:103;1:1033;1:1047;1:1049;1:1060;1:1066;1:1070;1:1085;1:1105;1:1112;1:1117;1:1150;1:1151;1:1183;1:1223;1:1248;1:1301;1:1302;1:1308;1:134;1:1351;1:1380;1:1384;1:1394;1:1398;1:1399;1:1422;1:1537;1:1574;1:1578;1:1615;1:1621;1:1626;1:1764;1:1865;1:1869;1:1873;1:19;1:1920;1:1927;1…	160	0.947798	0.0577488	0.066181	0.0536142	1.283	0.00336313	0.0200096	1.04642	0.81679	0.28341	4.09695e-20	5.77673	1.03046	0.903739
ENSG00000101444	ENSG00000101444	AHCY	20	3	26	3:427;1:108;1:155;1:165;1:167;1:205;1:208;1:232;1:238;1:247;1:249;1:254;1:30;1:34;1:340;1:343;1:359;1:382;1:411;1:421;1:72;1:81;1:9;1:93;	24	0.944444	0.0601852	0.0706153	0.0571584	2.13204	0.00145877	0.0325626	0.699922	0.37742	0.257769	0.00431359	3.53485	0.695781	0.392795
ENSG00000100030	ENSG00000100030	MAPK1	22	18	39	18:322;1:126;1:131;1:135;1:142;1:147;1:148;1:162;1:191;1:244;1:257;1:261;1:263;1:307;1:316;1:319;1:321;1:332;1:34;1:46;1:81;1:98;	22	0.938889	0.108333	0.949234	0.0630581	11.2638	0.00404218	2.43434e-225	1.99002	0.130857	0.0137645	7.53296e-45	169.622	1.30967	0.716701
ENSG00000100297	ENSG00000100297	MCM5	22	4	43	4:185;2:425;1:119;1:121;1:129;1:132;1:167;1:192;1:194;1:20;1:200;1:235;1:237;1:26;1:264;1:29;1:290;1:371;1:417;1:43;1:432;1:446;1:455;1:497;1:5;1:503;1:508;1:513;1:567;1:568;1:583;1:592;1:593;1:598;1:611;1:7;1:724;1:74;1:88;	39	0.946866	0.0585831	0.074326	0.0545972	2.43306	0.00167584	3.03791e-05	0.983245	1	0.178984	5.56975e-10	7.7941	0.971812	1
ENSG00000100941	ENSG00000100941	PNN	14	3	40	3:568;2:490;1:131;1:136;1:143;1:170;1:203;1:214;1:236;1:24;1:256;1:265;1:274;1:29;1:315;1:32;1:322;1:335;1:338;1:343;1:371;1:376;1:38;1:424;1:478;1:545;1:563;1:567;1:6;1:607;1:635;1:651;1:698;1:70;1:708;1:717;1:79;	37	0.948396	0.055788	0.0639225	0.052983	1.7993	0.00160621	0.0262589	1.07266	0.953698	0.276729	1.73389e-05	34.4098	1.01902	1
ENSG00000100889	ENSG00000100889	PCK2	14	3	34	3:477;2:257;2:271;2:448;1:206;1:223;1:243;1:250;1:291;1:338;1:359;1:383;1:424;1:427;1:432;1:435;1:445;1:479;1:5;1:521;1:53;1:553;1:56;1:573;1:597;1:608;1:72;1:96;1:99;	29	0.954688	0.053125	0.0691608	0.0463712	1.47882	0.00471484	0.00710203	0.704837	0.292271	0.149658	4.82931e-08	6.29657	0.678348	0.255365
ENSG00000106031	ENSG00000106031	HOXA13	7	3	20	3:363;2:318;1:155;1:201;1:254;1:256;1:267;1:28;1:289;1:300;1:315;1:319;1:354;1:355;1:364;1:366;1:387;	17	0.956186	0.0515464	0.0696875	0.0448033	1.66734	0.00415591	0.00628649	0.998186	1	0.127753	1.81076e-07	24.9168	0.898368	0.976202
ENSG00000109163	ENSG00000109163	GNRHR	4	3	17	3:139;2:262;1:107;1:114;1:130;1:15;1:17;1:243;1:257;1:26;1:270;1:49;1:50;1:99;	14	0.957317	0.0518293	0.0737581	0.0436206	1.65568	0.00509204	0.00488104	0.681337	0.485913	0.109131	8.0241e-06	16.3429	0.60118	0.333358
ENSG00000121361	ENSG00000121361	KCNJ8	12	5	52	5:417;3:226;2:253;2:274;1:100;1:11;1:116;1:132;1:137;1:143;1:147;1:148;1:20;1:210;1:218;1:223;1:231;1:237;1:249;1:26;1:265;1:271;1:281;1:293;1:314;1:320;1:321;1:331;1:332;1:334;1:35;1:351;1:353;1:361;1:383;1:399;1:402;1:407;1:41;1:46;1:51;1:73;1:74;1:89;	44	0.896226	0.122642	0.178777	0.109562	2.69943	0.00505019	1.88154e-07	0.958754	0.984895	0.211319	1.47313e-08	22.7533	0.848129	0.648046
ENSG00000084674	ENSG00000084674	APOB	2	4	564	4:2909;3:1388;3:2049;3:2786;3:2993;3:3136;3:3354;3:3972;3:448;2:1621;2:1651;2:2079;2:2173;2:2253;2:2332;2:2531;2:2798;2:2847;2:2890;2:2980;2:3059;2:3133;2:3149;2:3195;2:3262;2:3411;2:3558;2:3663;2:3703;2:3758;2:387;2:3989;2:4004;2:405;2:4125;2:4146;2:4244;2:566;2:651;2:657;2:668;2:694;2:749;2:868;1:1006;1:101;1:1017;1:1018;1:1019;1:1030;1:1044;1:1070;1:1074;1:1078;1:1081;1:1085;1:1096;1:1099;1:11…	510	0.888231	0.123603	0.136845	0.118523	1.68981	0.00323298	0.00386565	0.927831	0.380909	0.535683	1.90603e-11
ENSG00000112578	ENSG00000112578	BYSL	6	3	17	3:406;1:128;1:143;1:168;1:179;1:209;1:303;1:388;1:41;1:427;1:434;1:5;1:67;1:70;1:9;	15	0.965675	0.0389016	0.0512355	0.0349279	1.90458	0.00212538	0.00440841	0.767645	0.676139	0.109288	8.23893e-07
ENSG00000106804	ENSG00000106804	C5	9	4	83	4:1206;2:1169;2:1282;2:1382;2:412;1:1011;1:1062;1:1093;1:1103;1:1134;1:1152;1:1175;1:1186;1:1196;1:1202;1:1214;1:1226;1:1246;1:1295;1:1304;1:1309;1:1316;1:1336;1:1389;1:1399;1:141;1:1414;1:1431;1:1458;1:1468;1:1476;1:1478;1:1557;1:1590;1:1610;1:166;1:1665;1:184;1:186;1:200;1:221;1:222;1:231;1:253;1:276;1:281;1:343;1:360;1:377;1:423;1:499;1:501;1:53;1:536;1:543;1:548;1:571;1:582;1:588;1:598;1:60;1…	76	0.954654	0.0495227	0.0590386	0.0464064	1.8853	0.00169466	1.63297e-05	0.903326	0.702741	0.204914	6.91552e-14	32.9599	0.848909	0.502072
ENSG00000122547	ENSG00000122547	EEPD1	7	3	39	3:445;2:104;2:339;2:526;2:551;1:102;1:124;1:150;1:165;1:174;1:179;1:202;1:23;1:237;1:238;1:258;1:269;1:272;1:318;1:330;1:380;1:41;1:42;1:441;1:482;1:493;1:5;1:520;1:555;1:62;1:67;1:70;1:72;	33	0.942004	0.0685413	0.0886037	0.0597463	1.43734	0.00638436	0.0135703	1.02958	1	0.189736	8.84205e-09	2.79041	1.01826	1
ENSG00000019991	ENSG00000019991	HGF	7	4	142	4:199;3:178;3:216;2:111;2:121;2:134;2:257;2:261;2:289;2:33;2:434;2:437;2:462;2:483;2:617;2:638;2:684;2:708;2:724;1:100;1:117;1:124;1:126;1:128;1:136;1:139;1:149;1:154;1:166;1:174;1:175;1:177;1:181;1:183;1:184;1:187;1:194;1:206;1:209;1:220;1:221;1:222;1:234;1:236;1:237;1:241;1:25;1:253;1:254;1:256;1:26;1:264;1:268;1:275;1:279;1:281;1:290;1:299;1:309;1:328;1:335;1:338;1:357;1:360;1:364;1:367;1:377;…	119	0.836538	0.195055	0.234253	0.178483	1.61141	0.0115652	0.00853207	1.4314	0.0791278	0.492543	3.12972e-08	12.0231	1.30748	0.210344
ENSG00000105202	ENSG00000105202	FBL	19	3	20	3:198;2:72;1:123;1:154;1:167;1:176;1:188;1:213;1:218;1:224;1:277;1:308;1:34;1:47;1:53;1:66;1:67;	17	0.94704	0.0623053	0.0836059	0.0544134	1.6829	0.00484615	0.0107225	1.15855	0.908233	0.154152	1.28475e-06	13.054	1.10063	1
ENSG00000031698	ENSG00000031698	SARS	1	3	23	3:45;1:104;1:133;1:152;1:190;1:244;1:255;1:258;1:265;1:27;1:280;1:287;1:313;1:347;1:364;1:365;1:378;1:399;1:421;1:445;1:64;	21	0.959144	0.0447471	0.054524	0.0417141	1.98279	0.00156253	0.0110328	0.604683	0.197206	0.169986	0.000270498	34.2034	0.552102	0.126399
ENSG00000110925	ENSG00000110925	CSRNP2	12	3	29	3:205;2:62;1:119;1:144;1:165;1:19;1:194;1:204;1:272;1:273;1:34;1:341;1:357;1:368;1:405;1:444;1:454;1:473;1:485;1:486;1:507;1:526;1:6;1:67;1:71;1:89;	26	0.952118	0.053407	0.0654081	0.0490664	1.71501	0.00260546	0.0130258	1.63251	0.328465	0.19203	1.4585e-08	44.7318	1.51992	0.427993
ENSG00000114487	ENSG00000114487	MORC1	3	4	160	4:55;4:834;3:14;3:915;2:160;2:198;2:229;2:230;2:232;2:234;2:33;2:384;2:503;2:637;2:700;2:701;2:857;2:878;2:89;2:921;2:941;1:10;1:106;1:108;1:114;1:116;1:117;1:123;1:125;1:126;1:131;1:132;1:135;1:152;1:176;1:185;1:20;1:211;1:213;1:224;1:227;1:237;1:238;1:242;1:251;1:262;1:276;1:288;1:3;1:301;1:310;1:324;1:326;1:331;1:339;1:341;1:350;1:359;1:386;1:397;1:401;1:409;1:416;1:432;1:435;1:446;1:462;1:464…	133	0.864837	0.162602	0.207511	0.145214	1.70949	0.0111156	0.0023664	0.852544	0.33579	0.370562	7.47126e-08	1.55944	0.844599	0.340984
ENSG00000121743	ENSG00000121743	GJA3	13	3	20	3:87;1:122;1:133;1:137;1:140;1:147;1:174;1:199;1:202;1:206;1:221;1:338;1:408;1:423;1:47;1:56;1:83;1:93;	18	0.958621	0.045977	0.0577891	0.0422598	1.95617	0.00194221	0.00934907	0.687285	0.411288	0.151795	4.11966e-05	36.0054	0.618557	0.279996
ENSG00000091136	ENSG00000091136	LAMB1	7	3	135	3:873;2:1401;2:1420;2:1440;2:1448;2:153;2:1729;2:208;2:223;2:506;2:67;2:780;2:984;1:100;1:1008;1:1037;1:1061;1:1063;1:107;1:1089;1:1112;1:1132;1:1149;1:1161;1:1163;1:1168;1:1180;1:1187;1:1210;1:1220;1:1232;1:1240;1:1282;1:1287;1:1310;1:1315;1:132;1:1322;1:1337;1:1362;1:1364;1:137;1:1379;1:1400;1:1427;1:1437;1:1462;1:1470;1:1475;1:1495;1:1503;1:1521;1:1531;1:1548;1:1550;1:1558;1:1594;1:160;1:1612;…	121	0.932251	0.0755879	0.0867202	0.0701534	1.30575	0.00439832	0.0369142	0.96945	0.92096	0.339165	2.3157e-10	3.08969	0.960083	0.886125
ENSG00000121101	ENSG00000121101	TEX14	17	3	105	3:171;2:1040;2:1177;2:1275;2:1352;2:1400;2:1483;2:244;2:43;2:477;2:521;2:911;1:10;1:100;1:1002;1:1032;1:1037;1:1089;1:1098;1:1131;1:115;1:1173;1:1180;1:1183;1:124;1:1276;1:1281;1:1294;1:1320;1:1322;1:1330;1:1346;1:136;1:1382;1:1401;1:1407;1:1416;1:1448;1:145;1:1492;1:181;1:224;1:226;1:234;1:250;1:284;1:290;1:295;1:3;1:303;1:31;1:320;1:327;1:339;1:341;1:390;1:402;1:412;1:418;1:472;1:504;1:505;1:50…	92	0.938544	0.0701403	0.0839808	0.0634258	1.30753	0.00539705	0.0217644	1.03443	0.937947	0.26224	1.89984e-13	12.5329	0.972038	0.965644
ENSG00000109471	ENSG00000109471	IL2	4	3	9	3:111;2:42;1:122;1:131;1:146;1:49;	6	0.960784	0.0588235	0.108359	0.0400053	1.63492	0.0117989	0.00257176	0.372586	0.06465	0.0652921	0.00112525	7.30712	0.289789	0.0238816
ENSG00000113212	ENSG00000113212	PCDHB7	5	4	192	4:708;3:209;3:388;3:539;3:631;3:665;3:676;3:722;2:184;2:217;2:218;2:22;2:228;2:244;2:301;2:308;2:372;2:400;2:49;2:520;2:526;2:555;2:561;2:617;2:655;2:656;2:738;2:747;2:767;2:769;2:787;2:85;1:10;1:101;1:111;1:113;1:119;1:144;1:147;1:149;1:156;1:159;1:188;1:190;1:194;1:202;1:204;1:216;1:232;1:239;1:245;1:253;1:255;1:256;1:257;1:258;1:27;1:270;1:272;1:29;1:326;1:329;1:33;1:342;1:344;1:353;1:364;1:36…	151	0.809584	0.242119	0.312517	0.211235	1.60113	0.0222202	0.0110396	0.82626	0.170133	0.45436	1.13114e-05	2.55888	0.786886	0.10121
ENSG00000109061	ENSG00000109061	MYH1	17	8	304	8:791;6:1140;3:1739;3:1781;3:1815;3:1845;3:1881;2:1118;2:1132;2:1254;2:1255;2:1451;2:152;2:1524;2:1564;2:1582;2:1586;2:1592;2:1599;2:1630;2:1706;2:1800;2:1867;2:1906;2:340;2:390;2:445;2:511;2:542;2:590;2:806;1:100;1:1001;1:1007;1:1041;1:1058;1:1061;1:1069;1:107;1:1070;1:1072;1:1074;1:1079;1:1089;1:1091;1:1096;1:1099;1:1109;1:1125;1:1127;1:1135;1:1144;1:1152;1:1156;1:1158;1:1161;1:1163;1:1169;1:11…	258	0.866942	0.156782	0.216893	0.142784	2.73454	0.00540109	1.46308e-22	0.712632	0.00132205	0.290236	1.4631e-17	0.595787	0.713267	0.00256755
ENSG00000188404	ENSG00000188404	SELL	1	4	37	4:320;3:243;2:117;2:164;2:165;1:100;1:11;1:124;1:141;1:156;1:157;1:174;1:19;1:200;1:226;1:250;1:269;1:326;1:336;1:337;1:346;1:348;1:350;1:357;1:359;1:373;1:384;1:45;1:9;	29	0.924675	0.0961039	0.149594	0.0783126	1.89773	0.00977856	5.2411e-05	1.01584	1	0.147242	2.21419e-09	17.6972	0.851109	0.775586
ENSG00000122971	ENSG00000122971	ACADS	12	9	32	9:330;2:31;2:331;2:377;1:138;1:141;1:164;1:171;1:186;1:190;1:239;1:272;1:274;1:276;1:286;1:290;1:325;1:349;1:354;1:373;1:392;	21	0.949029	0.0776699	0.261593	0.0523158	4.43162	0.00578953	1.48056e-46	1.38654	0.496363	0.0317581	1.95813e-32	68.3533	0.996573	1
ENSG00000121058	ENSG00000121058	COIL	17	3	35	3:515;2:214;2:328;2:555;1:108;1:125;1:155;1:18;1:191;1:247;1:248;1:273;1:302;1:32;1:321;1:355;1:380;1:388;1:398;1:401;1:410;1:423;1:427;1:447;1:448;1:45;1:512;1:534;1:566;1:567;	30	0.947917	0.0607639	0.0780405	0.0534887	1.48648	0.00507693	0.0108897	2.63233	0.0564566	0.176083	2.81641e-12
ENSG00000122735	ENSG00000122735	DNAI1	9	3	46	3:264;2:213;2:538;2:572;2:663;1:116;1:125;1:131;1:142;1:169;1:176;1:221;1:241;1:256;1:262;1:270;1:288;1:297;1:337;1:35;1:356;1:374;1:397;1:406;1:407;1:414;1:416;1:468;1:496;1:497;1:527;1:534;1:539;1:552;1:585;1:600;1:603;1:611;1:627;1:648;	40	0.942775	0.0658083	0.0816229	0.0589272	1.4457	0.00496196	0.0160034	0.600499	0.0518986	0.214974	4.47282e-05	11.0718	0.548282	0.0226021
ENSG00000113722	ENSG00000113722	CDX1	5	3	11	3:166;1:16;1:163;1:177;1:183;1:210;1:226;1:240;1:245;	9	0.966038	0.0415094	0.0626644	0.0345524	1.86806	0.0037944	0.0025723	0.516452	0.22041	0.075314	2.84562e-05	12.8431	0.469502	0.160124
ENSG00000113073	ENSG00000113073	SLC4A9	5	4	38	4:480;2:315;2:701;2:83;2:922;1:144;1:146;1:189;1:203;1:204;1:207;1:225;1:255;1:300;1:400;1:433;1:465;1:468;1:47;1:545;1:587;1:617;1:640;1:652;1:69;1:743;1:767;1:785;1:81;1:82;1:938;	31	0.968464	0.0386572	0.0575672	0.0320441	1.75627	0.00383538	4.36681e-07	0.759412	0.389873	0.0732378	1.67262e-21	16.3312	0.699459	0.254397
ENSG00000077684	ENSG00000077684	JADE1	4	3	43	3:27;3:671;2:641;1:103;1:118;1:137;1:150;1:221;1:288;1:29;1:307;1:312;1:326;1:334;1:338;1:349;1:372;1:393;1:394;1:407;1:450;1:472;1:480;1:517;1:520;1:527;1:544;1:576;1:598;1:623;1:635;1:672;1:675;1:683;1:736;1:743;1:744;1:760;	38	0.954869	0.0510689	0.0651653	0.0461807	1.784	0.0028128	0.00946791	1.13294	0.802321	0.156128	2.37681e-12	38.4956	1.02755	1
ENSG00000106546	ENSG00000106546	AHR	7	10	73	10:383;3:27;2:38;2:437;2:515;2:583;2:683;2:71;2:761;1:102;1:121;1:132;1:141;1:156;1:169;1:223;1:234;1:241;1:271;1:35;1:352;1:37;1:384;1:393;1:40;1:400;1:451;1:494;1:497;1:502;1:506;1:564;1:566;1:587;1:594;1:612;1:629;1:658;1:664;1:676;1:690;1:706;1:725;1:733;1:764;1:773;1:787;1:805;1:81;1:813;1:822;1:835;1:836;1:90;1:96;	55	0.935142	0.0860849	0.208637	0.0670574	3.95325	0.00489617	2.21578e-56	1.18045	0.581076	0.0570209	6.25936e-45	43.9052	0.970232	1
ENSG00000186115	ENSG00000186115	CYP4F2	19	5	72	5:488;3:444;3:470;2:149;2:390;2:476;2:490;2:515;2:57;1:112;1:114;1:14;1:146;1:148;1:150;1:184;1:201;1:21;1:224;1:238;1:250;1:254;1:268;1:271;1:274;1:284;1:291;1:300;1:325;1:334;1:352;1:353;1:36;1:365;1:369;1:394;1:401;1:417;1:422;1:435;1:437;1:442;1:462;1:47;1:474;1:475;1:477;1:48;1:49;1:491;1:493;1:494;1:499;1:507;1:508;1:511;1:55;1:96;	58	0.888462	0.138462	0.204298	0.118264	2.09138	0.0102364	3.22112e-07	0.535621	0.00141513	0.225526	1.6562e-05
ENSG00000104970	ENSG00000104970	KIR3DX1	19	4	63	4:286;3:54;2:185;2:301;2:42;2:96;1:10;1:109;1:110;1:115;1:126;1:134;1:156;1:161;1:162;1:169;1:171;1:176;1:181;1:183;1:184;1:198;1:203;1:21;1:211;1:213;1:214;1:216;1:221;1:228;1:239;1:240;1:242;1:246;1:249;1:258;1:261;1:263;1:269;1:278;1:284;1:294;1:315;1:317;1:321;1:35;1:44;1:48;1:68;1:73;1:76;1:77;1:83;1:89;	54	0.846591	0.178977	0.221437	0.166538	2.22743	0.00603601	0.00618452	1.04867	0.950676	0.430013	0.000593953	7.52757	1.00933	1
ENSG00000122678	ENSG00000122678	POLM	7	3	28	3:252;1:120;1:167;1:175;1:181;1:182;1:187;1:207;1:224;1:229;1:233;1:245;1:253;1:288;1:295;1:344;1:39;1:393;1:407;1:416;1:428;1:432;1:448;1:68;1:87;1:93;	26	0.947368	0.0566802	0.0657464	0.0540672	2.14301	0.00125085	0.0315016	1.2843	0.642742	0.26164	1.90644e-05	1.2843	1.2843	0.642742
ENSG00000121653	ENSG00000121653	MAPK8IP1	11	3	42	3:306;2:542;2:597;2:628;1:176;1:279;1:301;1:305;1:311;1:324;1:343;1:374;1:375;1:377;1:395;1:397;1:401;1:419;1:425;1:429;1:432;1:436;1:468;1:49;1:501;1:507;1:514;1:540;1:550;1:594;1:598;1:615;1:64;1:654;1:655;1:685;1:692;	37	0.947961	0.0590717	0.072562	0.0534423	1.49848	0.00389569	0.0137123	0.799588	0.494301	0.205508	3.60032e-07
ENSG00000179943	ENSG00000179943	FIZ1	19	3	26	3:241;2:402;2:404;2:43;1:100;1:111;1:124;1:179;1:24;1:383;1:39;1:399;1:409;1:426;1:430;1:431;1:443;1:454;1:63;1:77;1:90;	21	0.957661	0.0524194	0.0740143	0.0432611	1.46732	0.00643108	0.00436527	0.872136	0.824965	0.112879	2.01908e-10	21.6015	0.737962	0.499904
ENSG00000109794	ENSG00000109794	FAM149A	4	3	27	3:352;1:139;1:150;1:16;1:165;1:168;1:17;1:170;1:212;1:218;1:225;1:242;1:291;1:314;1:329;1:33;1:345;1:365;1:429;1:456;1:462;1:59;1:63;1:82;1:90;	25	0.948133	0.0560166	0.0654627	0.0532607	2.11695	0.00133541	0.0283312	0.628797	0.18876	0.249354	0.00487012	18.0449	0.605508	0.154469
ENSG00000118160	ENSG00000118160	SLC8A2	19	3	65	3:61;2:102;2:152;2:222;2:45;2:636;2:670;2:92;1:114;1:115;1:122;1:132;1:139;1:175;1:178;1:188;1:193;1:196;1:203;1:220;1:229;1:244;1:273;1:326;1:350;1:385;1:405;1:444;1:448;1:449;1:450;1:473;1:491;1:499;1:53;1:581;1:594;1:620;1:63;1:637;1:642;1:69;1:705;1:706;1:710;1:712;1:73;1:777;1:78;1:804;1:808;1:87;1:887;1:90;1:908;1:95;	56	0.939197	0.0705755	0.087405	0.0627305	1.35803	0.00605645	0.0179339	0.75001	0.21133	0.228372	1.60526e-08	1.95505	0.742667	0.21806
ENSG00000121989	ENSG00000121989	ACVR2A	2	3	42	3:400;3:458;2:20;2:353;1:11;1:13;1:130;1:149;1:150;1:170;1:174;1:178;1:22;1:225;1:240;1:25;1:251;1:282;1:299;1:318;1:32;1:33;1:336;1:346;1:366;1:368;1:374;1:432;1:443;1:446;1:482;1:483;1:62;1:79;1:85;1:88;	36	0.929825	0.0818713	0.106565	0.0727594	1.70859	0.00557027	0.0247621	1.47617	0.349019	0.21349	3.62549e-09	26.5746	1.33559	0.523401
ENSG00000111341	ENSG00000111341	MGP	12	3	11	3:106;2:65;1:112;1:116;1:122;1:124;1:58;1:92;	8	0.9375	0.0859375	0.142163	0.0645385	1.65809	0.0134285	0.0102822	1.00527	1	0.116101	0.000249024	7.71944	0.913885	1
ENSG00000176919	ENSG00000176919	C8G	9	3	6	3:120;1:114;1:117;1:46;	4	0.980198	0.029703	0.0588148	0.0200007	1.83093	0.00535765	0.000359495	0.437812	0.256073	0.0294146	3.62217e-06	27.531	0.291875	0.09706
ENSG00000214042	ENSG00000214042	IFNA7	9	3	22	3:33;2:156;2:23;2:81;1:109;1:11;1:120;1:126;1:128;1:163;1:176;1:189;1:22;1:26;1:3;1:75;1:80;	17	0.910053	0.116402	0.16723	0.0942525	1.48808	0.0158912	0.0306791	0.867968	0.890204	0.210471	0.00071419	5.75445	0.789062	0.719952
ENSG00000039123	ENSG00000039123	SKIV2L2	5	4	54	4:505;2:523;2:773;1:1019;1:1031;1:1041;1:12;1:141;1:195;1:222;1:227;1:235;1:241;1:247;1:252;1:28;1:315;1:333;1:337;1:341;1:376;1:409;1:439;1:461;1:482;1:500;1:502;1:557;1:560;1:618;1:619;1:621;1:636;1:637;1:691;1:722;1:729;1:769;1:789;1:79;1:816;1:82;1:822;1:830;1:834;1:884;1:925;1:941;1:95;	49	0.952975	0.0518234	0.0645548	0.0481666	2.14482	0.00174414	1.49029e-05	0.779885	0.384082	0.174201	3.81155e-10
ENSG00000112561	ENSG00000112561	TFEB	6	3	28	3:115;2:233;2:247;2:254;1:124;1:13;1:169;1:214;1:220;1:252;1:257;1:289;1:313;1:315;1:321;1:364;1:405;1:408;1:429;1:432;1:434;1:435;1:98;	23	0.951681	0.0588235	0.080743	0.0495257	1.47337	0.00653006	0.00685274	0.657671	0.238187	0.136338	3.78972e-07	7.80458	0.610694	0.162609
ENSG00000111049	ENSG00000111049	MYF5	12	5	54	5:129;3:104;3:154;2:119;2:202;2:236;2:27;2:34;2:93;2:95;1:112;1:132;1:133;1:166;1:17;1:176;1:198;1:200;1:203;1:208;1:218;1:220;1:223;1:225;1:232;1:244;1:245;1:28;1:45;1:47;1:48;1:56;1:57;1:65;1:69;1:7;1:76;1:83;1:91;	39	0.847059	0.211765	0.34868	0.165985	1.99274	0.0250606	4.62553e-06	0.650431	0.0904189	0.246723	0.00012329	4.23758	0.558224	0.0297637
ENSG00000105329	ENSG00000105329	TGFB1	19	3	20	3:29;1:117;1:120;1:124;1:143;1:148;1:156;1:191;1:199;1:213;1:219;1:221;1:251;1:295;1:296;1:360;1:91;1:99;	18	0.953846	0.0512821	0.0642014	0.0472529	1.97867	0.00208612	0.012746	2.13076	0.239094	0.16913	5.21157e-08	104.058	1.91769	0.339985
ENSG00000114315	ENSG00000114315	HES1	3	3	22	3:46;2:35;2:7;1:111;1:115;1:140;1:242;1:259;1:260;1:264;1:265;1:271;1:33;1:43;1:52;1:6;1:85;1:90;	18	0.935714	0.0785714	0.1085	0.0664451	1.5585	0.00812727	0.014896	0.747095	0.545654	0.171002	7.26982e-05	17.3248	0.611259	0.270927
ENSG00000013503	ENSG00000013503	POLR3B	12	3	63	3:1046;2:206;2:428;2:681;2:768;1:1009;1:1030;1:1032;1:1041;1:1047;1:1075;1:1085;1:1114;1:1115;1:167;1:169;1:182;1:189;1:191;1:258;1:272;1:273;1:279;1:31;1:340;1:361;1:414;1:429;1:433;1:437;1:465;1:483;1:535;1:556;1:591;1:628;1:652;1:690;1:702;1:734;1:740;1:749;1:784;1:816;1:854;1:869;1:88;1:900;1:905;1:925;1:951;1:971;1:972;1:974;1:977;1:978;1:992;	57	0.949691	0.0556046	0.0649266	0.0516185	1.46093	0.00282838	0.0172383	1.19654	0.581023	0.249066	3.05649e-10
ENSG00000117834	ENSG00000117834	SLC5A9	1	4	57	4:528;2:16;2:443;1:117;1:122;1:127;1:156;1:157;1:158;1:163;1:169;1:182;1:192;1:20;1:212;1:240;1:248;1:251;1:256;1:311;1:329;1:343;1:41;1:414;1:418;1:43;1:438;1:444;1:448;1:452;1:476;1:481;1:483;1:495;1:498;1:503;1:52;1:55;1:554;1:567;1:593;1:597;1:617;1:648;1:667;1:668;1:693;1:694;1:703;1:706;1:74;1:89;	52	0.926346	0.0807365	0.0970185	0.0765079	2.39541	0.00182356	0.00025875	0.719621	0.179927	0.28589	5.98273e-05
ENSG00000110092	ENSG00000110092	CCND1	11	9	39	9:287;6:286;2:260;2:271;2:41;1:146;1:154;1:162;1:166;1:172;1:181;1:199;1:205;1:220;1:221;1:244;1:245;1:258;1:281;1:282;1:290;1:293;1:36;	23	0.922034	0.132203	0.482463	0.0811733	4.24108	0.0122671	5.91942e-39	1.16231	0.765938	0.0475278	4.35919e-24	27.1589	0.839446	0.759641
ENSG00000104848	ENSG00000104848	KCNA7	19	3	29	3:284;3:455;2:184;2:304;2:392;1:112;1:115;1:137;1:170;1:182;1:211;1:227;1:235;1:242;1:252;1:266;1:275;1:287;1:298;1:314;1:408;1:448;	22	0.951754	0.0635965	0.0992433	0.0494483	1.57369	0.00928213	0.00524604	1.03723	1	0.101899	2.28158e-13	6.38172	0.987155	1
ENSG00000110042	ENSG00000110042	DTX4	11	3	36	3:98;2:190;2:78;1:122;1:134;1:153;1:172;1:173;1:178;1:238;1:255;1:293;1:319;1:327;1:34;1:350;1:361;1:372;1:411;1:428;1:441;1:452;1:472;1:486;1:524;1:558;1:571;1:575;1:605;1:606;1:611;1:68;	32	0.948304	0.0581583	0.0710458	0.0530805	1.58296	0.00331912	0.0146594	0.713328	0.295762	0.207893	1.40195e-05	24.5135	0.63407	0.152988
ENSG00000121904	ENSG00000121904	CSMD2	1	4	483	4:1085;4:3157;4:32;3:1270;3:1303;3:1742;3:209;3:2808;2:1057;2:113;2:1144;2:1162;2:1165;2:1258;2:1291;2:1404;2:1416;2:1498;2:1538;2:1580;2:159;2:1923;2:2025;2:2488;2:2500;2:2582;2:2618;2:2750;2:2760;2:2846;2:3006;2:3027;2:3107;2:3228;2:3277;2:339;2:418;2:463;2:480;2:531;2:568;2:592;2:650;2:690;2:758;2:821;2:828;2:972;2:986;1:1009;1:1015;1:1035;1:1051;1:1055;1:1056;1:1058;1:1065;1:1070;1:1072;1:107…	423	0.878692	0.138514	0.161818	0.129321	1.65968	0.00600771	0.00280495	0.766961	0.00131878	0.45155	1.37395e-10
ENSG00000123191	ENSG00000123191	ATP7B	13	3	90	3:831;2:1036;2:1118;2:117;2:1411;1:1061;1:1079;1:1092;1:1109;1:1149;1:1158;1:1173;1:1178;1:1186;1:1189;1:1197;1:1207;1:1209;1:1260;1:1268;1:1280;1:129;1:1330;1:1361;1:1366;1:137;1:1388;1:1396;1:1413;1:1436;1:1449;1:145;1:1463;1:166;1:193;1:234;1:250;1:261;1:27;1:30;1:301;1:302;1:309;1:320;1:330;1:349;1:405;1:418;1:421;1:424;1:45;1:464;1:497;1:503;1:526;1:529;1:544;1:556;1:559;1:576;1:58;1:580;1:5…	84	0.942662	0.0614334	0.0672616	0.0590474	1.52992	0.00162222	0.0448089	0.703583	0.0632304	0.393041	0.00164772
ENSG00000105641	ENSG00000105641	SLC5A5	19	5	61	5:569;2:260;2:267;2:429;2:438;2:51;2:568;2:626;1:104;1:11;1:115;1:119;1:122;1:132;1:146;1:154;1:167;1:180;1:217;1:218;1:245;1:251;1:261;1:264;1:268;1:270;1:274;1:302;1:343;1:351;1:352;1:368;1:369;1:382;1:395;1:409;1:415;1:43;1:431;1:482;1:501;1:516;1:521;1:555;1:565;1:571;1:576;1:581;1:595;1:619;	50	0.92224	0.0948678	0.138961	0.0809503	1.99529	0.00727012	1.2321e-08	0.748487	0.222722	0.169511	6.80315e-12	8.77057	0.689739	0.128079
ENSG00000113302	ENSG00000113302	IL12B	5	3	24	3:43;1:109;1:115;1:132;1:134;1:14;1:186;1:198;1:215;1:219;1:26;1:276;1:291;1:292;1:300;1:305;1:309;1:328;1:38;1:53;1:65;1:81;	22	0.932927	0.0731707	0.0863728	0.0694285	2.19402	0.00176139	0.0496887	0.605412	0.1994	0.288529	0.0467119
ENSG00000111432	ENSG00000111432	FZD10	12	5	67	5:393;2:212;2:280;2:285;1:118;1:125;1:140;1:147;1:148;1:155;1:173;1:181;1:189;1:209;1:220;1:222;1:243;1:255;1:260;1:261;1:267;1:275;1:292;1:301;1:302;1:303;1:307;1:310;1:331;1:333;1:348;1:35;1:362;1:373;1:374;1:380;1:382;1:386;1:392;1:396;1:409;1:420;1:424;1:430;1:44;1:445;1:470;1:501;1:513;1:52;1:537;1:543;1:545;1:560;1:570;1:571;1:572;1:580;1:63;1:72;	60	0.89673	0.115318	0.147024	0.109001	3.13188	0.00208996	6.71776e-07	0.696334	0.108835	0.295496	8.11368e-05	22.0624	0.651586	0.061481
ENSG00000105370	ENSG00000105370	LIM2	19	5	18	5:68;2:91;1:103;1:107;1:15;1:183;1:195;1:23;1:35;1:42;1:44;1:63;1:76;	13	0.939535	0.0837209	0.179874	0.0623703	2.78451	0.00784332	5.1024e-10	0.465295	0.0492025	0.0679434	5.67881e-07	6.77155	0.415442	0.0313599
ENSG00000108443	ENSG00000108443	RPS6KB1	17	3	20	3:330;2:221;1:200;1:251;1:314;1:321;1:344;1:363;1:372;1:389;1:48;1:482;1:504;1:507;1:523;1:73;1:80;	17	0.967619	0.0380952	0.0519811	0.0329168	1.6492	0.00320392	0.00264712	0.593517	0.221187	0.0946233	2.54128e-07	19.0589	0.534165	0.139106
ENSG00000113100	ENSG00000113100	CDH9	5	4	252	4:558;4:661;4:685;3:127;3:137;3:267;3:552;3:567;3:634;3:737;3:773;3:98;2:152;2:190;2:240;2:25;2:272;2:284;2:287;2:297;2:30;2:312;2:323;2:344;2:351;2:389;2:39;2:429;2:574;2:587;2:615;2:660;2:666;2:688;2:690;2:705;2:719;2:749;2:76;2:782;2:86;1:101;1:103;1:107;1:109;1:112;1:116;1:117;1:12;1:120;1:123;1:126;1:13;1:132;1:133;1:134;1:140;1:141;1:15;1:150;1:151;1:156;1:163;1:165;1:168;1:169;1:175;1:177;…	196	0.751584	0.319392	0.405474	0.285572	1.83717	0.0217967	0.0370565	1.29031	0.0900267	0.542343	2.27015e-09	6.86361	1.16612	0.345724
ENSG00000105352	ENSG00000105352	CEACAM4	19	3	26	3:10;3:7;2:92;1:106;1:107;1:116;1:121;1:130;1:14;1:153;1:169;1:17;1:178;1:186;1:237;1:26;1:38;1:4;1:47;1:48;1:98;	21	0.913934	0.106557	0.153208	0.0899965	1.79459	0.00971547	0.0318115	0.993221	1	0.19575	9.53078e-06	3.71885	0.96648	1
ENSG00000106692	ENSG00000106692	FKTN	9	3	23	3:438;1:118;1:145;1:149;1:178;1:201;1:249;1:250;1:257;1:284;1:285;1:317;1:333;1:341;1:4;1:40;1:43;1:436;1:456;1:457;1:459;	21	0.954447	0.0498915	0.0605489	0.0466233	2.01033	0.00166432	0.0150595	0.8145	0.737647	0.18934	0.000123225
ENSG00000106591	ENSG00000106591	MRPL32	7	4	18	4:85;2:17;1:105;1:11;1:136;1:178;1:181;1:186;1:32;1:48;1:7;1:79;1:97;1:99;	14	0.925532	0.0957447	0.161907	0.0773867	2.25657	0.00842425	4.59545e-05	0.561243	0.190782	0.121693	0.00017524
ENSG00000105953	ENSG00000105953	OGDH	7	3	72	3:81;2:451;2:675;2:697;2:725;2:86;1:1008;1:104;1:107;1:140;1:143;1:158;1:169;1:236;1:258;1:265;1:281;1:301;1:302;1:35;1:377;1:387;1:389;1:398;1:430;1:491;1:518;1:564;1:588;1:589;1:590;1:596;1:612;1:625;1:649;1:652;1:653;1:662;1:663;1:678;1:680;1:693;1:696;1:700;1:713;1:724;1:734;1:769;1:793;1:794;1:812;1:814;1:838;1:840;1:851;1:873;1:878;1:939;1:950;1:952;1:965;1:971;1:972;1:974;1:988;	65	0.936461	0.0703812	0.0811473	0.065647	1.43657	0.00345332	0.0326101	0.59464	0.00896778	0.315117	0.00141657
ENSG00000105254	ENSG00000105254	TBCB	19	3	17	3:235;1:102;1:103;1:105;1:126;1:168;1:196;1:215;1:22;1:25;1:26;1:30;1:56;1:63;1:74;	15	0.938525	0.0696721	0.089776	0.0634462	2.00978	0.00319879	0.0228833	0.668357	0.436383	0.194494	0.00381583
ENSG00000109079	ENSG00000109079	TNFAIP1	17	3	19	3:192;1:107;1:128;1:148;1:157;1:175;1:184;1:2;1:256;1:257;1:258;1:260;1:272;1:59;1:75;1:82;1:88;	17	0.946203	0.0601266	0.0757384	0.0552986	2.00354	0.0024781	0.018304	0.722934	0.5428	0.188027	0.000905389	16.039	0.684885	0.462815
ENSG00000105647	ENSG00000105647	PIK3R2	19	7	54	7:373;2:557;2:564;1:120;1:122;1:17;1:295;1:310;1:324;1:331;1:343;1:345;1:355;1:362;1:370;1:376;1:377;1:385;1:387;1:403;1:420;1:437;1:461;1:469;1:476;1:480;1:496;1:501;1:502;1:531;1:539;1:543;1:561;1:566;1:569;1:571;1:579;1:585;1:598;1:615;1:633;1:654;1:656;1:700;1:713;1:722;	46	0.936813	0.0741758	0.132042	0.0652714	3.98013	0.00227452	2.53644e-23	1.20358	0.579308	0.0868267	1.8546e-28	79.4187	1.02527	1
ENSG00000109534	ENSG00000109534	GAR1	4	3	14	3:13;1:11;1:115;1:142;1:172;1:176;1:193;1:208;1:215;1:37;1:45;1:90;	12	0.9447	0.0645161	0.088411	0.0568874	1.94579	0.00403871	0.0133385	2.85008	0.247287	0.148352	1.32027e-06	103.256	2.44293	0.368017
ENSG00000108924	ENSG00000108924	HLF	17	3	28	3:258;2:196;2:243;2:268;1:100;1:127;1:141;1:143;1:145;1:151;1:159;1:180;1:192;1:209;1:21;1:245;1:250;1:251;1:277;1:283;1:75;1:9;1:95;	23	0.922034	0.0949153	0.127015	0.0811733	1.49469	0.00972181	0.0258446	2.1228	0.171935	0.219149	1.78351e-07	33.013	1.81954	0.313519
ENSG00000120322	ENSG00000120322	PCDHB8	5	5	191	5:17;4:152;4:571;3:232;3:537;2:100;2:131;2:203;2:26;2:262;2:279;2:311;2:334;2:397;2:456;2:462;2:465;2:474;2:5;2:527;2:538;2:539;2:562;2:676;2:720;2:99;1:105;1:111;1:114;1:116;1:129;1:132;1:135;1:145;1:154;1:161;1:164;1:168;1:180;1:186;1:189;1:202;1:22;1:221;1:222;1:224;1:226;1:238;1:240;1:242;1:253;1:255;1:256;1:258;1:266;1:271;1:274;1:277;1:29;1:290;1:298;1:300;1:301;1:303;1:321;1:326;1:330;1:33…	156	0.805243	0.238452	0.30432	0.216611	2.044	0.0119522	0.00010165	0.750644	0.0316615	0.463299	0.000317127
ENSG00000119125	ENSG00000119125	GDA	9	4	52	4:435;2:280;2:390;2:449;1:118;1:121;1:129;1:14;1:15;1:163;1:17;1:172;1:173;1:178;1:185;1:186;1:187;1:192;1:193;1:198;1:210;1:215;1:216;1:219;1:224;1:227;1:233;1:246;1:254;1:257;1:266;1:267;1:324;1:340;1:360;1:381;1:384;1:388;1:402;1:407;1:468;1:48;1:62;1:76;1:77;1:92;	46	0.902335	0.110403	0.136721	0.102769	2.18121	0.00367318	0.000703247	1.18696	0.655413	0.316539	4.28417e-06
ENSG00000120328	ENSG00000120328	PCDHB12	5	5	166	5:61;3:530;2:247;2:264;2:306;2:395;2:486;2:495;2:499;2:508;2:522;2:537;2:546;2:548;2:570;2:582;2:617;2:62;2:652;2:684;2:724;1:104;1:114;1:118;1:122;1:140;1:141;1:143;1:144;1:17;1:170;1:179;1:186;1:197;1:198;1:199;1:204;1:207;1:218;1:22;1:220;1:221;1:224;1:231;1:240;1:258;1:26;1:263;1:270;1:276;1:278;1:282;1:283;1:287;1:294;1:302;1:308;1:329;1:338;1:344;1:36;1:365;1:369;1:371;1:377;1:379;1:38;1:38…	141	0.822642	0.208805	0.246018	0.195235	1.85312	0.0081853	0.000113066	0.851106	0.295977	0.539514	0.00213011
ENSG00000121152	ENSG00000121152	NCAPH	2	5	43	5:530;2:443;1:168;1:172;1:236;1:264;1:282;1:285;1:312;1:315;1:320;1:321;1:351;1:360;1:380;1:383;1:406;1:409;1:412;1:423;1:435;1:464;1:482;1:50;1:53;1:535;1:553;1:582;1:597;1:615;1:628;1:668;1:67;1:704;1:715;1:79;1:82;1:94;	38	0.948718	0.0580297	0.0844658	0.0526437	3.00872	0.001822	3.61861e-10	0.959565	1	0.112988	2.33054e-15	18.0752	0.928323	0.932008
ENSG00000122025	ENSG00000122025	FLT3	13	4	113	4:835;2:176;2:179;2:188;2:311;2:327;2:398;2:491;2:617;2:64;2:66;2:880;2:941;2:953;1:111;1:131;1:139;1:162;1:164;1:181;1:189;1:199;1:209;1:211;1:243;1:244;1:290;1:295;1:296;1:299;1:31;1:335;1:345;1:360;1:362;1:382;1:387;1:391;1:429;1:436;1:454;1:476;1:481;1:50;1:534;1:539;1:54;1:540;1:56;1:583;1:584;1:597;1:601;1:609;1:612;1:613;1:614;1:615;1:618;1:622;1:657;1:663;1:664;1:711;1:713;1:715;1:716;1:7…	97	0.902316	0.113797	0.139255	0.10279	1.50094	0.00787205	0.000632214	1.072	0.792941	0.33716	1.37739e-09	4.7272	1.043	0.911333
ENSG00000113248	ENSG00000113248	PCDHB15	5	4	95	4:429;3:646;2:134;2:135;2:143;2:522;2:530;2:544;2:7;1:10;1:13;1:141;1:142;1:145;1:152;1:174;1:202;1:205;1:207;1:238;1:248;1:26;1:268;1:271;1:297;1:300;1:329;1:331;1:334;1:336;1:354;1:376;1:401;1:406;1:419;1:434;1:439;1:449;1:464;1:479;1:484;1:5;1:509;1:511;1:515;1:532;1:539;1:545;1:548;1:555;1:561;1:568;1:592;1:600;1:603;1:605;1:61;1:610;1:611;1:613;1:616;1:63;1:639;1:65;1:653;1:656;1:657;1:66;1:…	83	0.894536	0.120712	0.146988	0.11145	1.8238	0.00540875	0.00100767	0.639516	0.00995888	0.356724	0.000833153
ENSG00000118762	ENSG00000118762	PKD2	4	3	56	3:357;3:486;2:496;2:566;2:742;2:785;2:863;2:893;1:230;1:239;1:276;1:322;1:332;1:352;1:461;1:474;1:484;1:522;1:527;1:541;1:546;1:624;1:638;1:685;1:705;1:754;1:765;1:774;1:778;1:78;1:791;1:798;1:812;1:816;1:817;1:833;1:837;1:846;1:855;1:890;1:910;1:928;1:931;1:935;1:940;1:961;	46	0.952479	0.0578512	0.0793799	0.0486869	1.46744	0.00645945	0.00654019	1.23393	0.53638	0.134541	3.55825e-19	24.9581	1.07969	0.896978
ENSG00000119431	ENSG00000119431	HDHD3	9	3	16	3:86;1:11;1:118;1:120;1:132;1:135;1:139;1:169;1:209;1:214;1:217;1:220;1:240;1:57;	14	0.944223	0.063745	0.0839203	0.0573928	1.97194	0.00331788	0.016092	0.973541	1	0.167642	9.976e-05	37.5297	0.851849	0.920387
ENSG00000005381	ENSG00000005381	MPO	17	4	88	4:395;2:368;2:546;2:577;2:60;2:656;2:673;2:677;2:698;1:111;1:116;1:131;1:135;1:14;1:148;1:170;1:174;1:182;1:19;1:20;1:264;1:289;1:291;1:301;1:308;1:309;1:312;1:314;1:323;1:333;1:340;1:352;1:359;1:373;1:382;1:416;1:428;1:451;1:471;1:48;1:481;1:513;1:534;1:540;1:547;1:551;1:555;1:56;1:560;1:568;1:570;1:576;1:582;1:590;1:596;1:604;1:613;1:618;1:627;1:635;1:641;1:646;1:647;1:652;1:657;1:666;1:671;1:6…	77	0.896644	0.118121	0.141943	0.109096	1.7025	0.00566382	0.000994124	0.85082	0.461433	0.369364	2.1221e-05
ENSG00000115286	ENSG00000115286	NDUFS7	19	3	18	3:135;2:32;1:10;1:107;1:111;1:112;1:123;1:127;1:144;1:147;1:156;1:177;1:184;1:193;1:73;	15	0.929577	0.084507	0.115466	0.0730251	1.70204	0.00704835	0.0210195	1.05499	1	0.187436	0.000116459	17.5688	0.937769	1
ENSG00000112769	ENSG00000112769	LAMA4	6	5	165	5:1498;3:759;2:1244;2:1293;2:1294;2:1483;2:1537;2:223;2:285;2:493;2:558;2:967;1:1034;1:1035;1:1038;1:1039;1:1044;1:1064;1:1071;1:1074;1:1078;1:109;1:1094;1:1115;1:1116;1:1124;1:1133;1:1156;1:1172;1:1177;1:1186;1:119;1:1192;1:1233;1:1252;1:1253;1:1265;1:1281;1:1311;1:1343;1:1352;1:1370;1:1377;1:1403;1:1437;1:1441;1:1459;1:1519;1:1534;1:1546;1:1566;1:1583;1:1642;1:1643;1:1654;1:1670;1:1671;1:1677;1…	149	0.918267	0.0905101	0.10761	0.0852675	2.05066	0.00266747	1.20921e-07	1.20725	0.285329	0.323898	8.02402e-17	19.4446	1.15847	0.428111
ENSG00000108878	ENSG00000108878	CACNG1	17	3	13	3:76;2:147;1:100;1:106;1:153;1:165;1:49;1:60;1:96;1:97;	10	0.954955	0.0585586	0.091578	0.0460911	1.64688	0.0077883	0.0044841	0.814363	0.88126	0.0940807	7.90728e-06	8.79497	0.751719	0.767099
ENSG00000106397	ENSG00000106397	PLOD3	7	3	48	3:257;2:181;2:284;2:470;2:637;1:102;1:105;1:115;1:121;1:141;1:180;1:191;1:256;1:261;1:280;1:292;1:296;1:346;1:361;1:370;1:375;1:390;1:40;1:405;1:419;1:422;1:429;1:455;1:490;1:498;1:514;1:564;1:582;1:618;1:620;1:636;1:648;1:651;1:654;1:697;1:728;1:98;	42	0.943089	0.0650407	0.0798888	0.0585942	1.44812	0.00463934	0.0166563	0.714791	0.213078	0.221731	1.81848e-06
ENSG00000106100	ENSG00000106100	NOD1	7	3	70	3:770;2:223;2:350;2:564;2:701;2:721;1:107;1:111;1:139;1:140;1:161;1:165;1:188;1:196;1:221;1:227;1:238;1:297;1:3;1:342;1:349;1:354;1:373;1:399;1:418;1:425;1:430;1:440;1:451;1:454;1:456;1:490;1:506;1:52;1:55;1:554;1:556;1:572;1:575;1:583;1:589;1:6;1:606;1:615;1:617;1:657;1:659;1:691;1:76;1:775;1:782;1:789;1:815;1:816;1:822;1:855;1:862;1:884;1:888;1:894;1:914;1:928;1:940;	63	0.933893	0.0734523	0.0849352	0.0683934	1.43699	0.00369635	0.0349359	0.845306	0.502672	0.319657	6.55505e-06	7.15163	0.821909	0.434721
ENSG00000110057	ENSG00000110057	UNC93B1	11	5	31	5:212;2:194;2:234;2:95;1:109;1:111;1:134;1:142;1:153;1:171;1:187;1:211;1:239;1:250;1:311;1:313;1:352;1:361;1:385;1:437;1:445;1:507;1:564;1:569;	24	0.959732	0.0520134	0.0930884	0.0411017	2.31224	0.00480453	1.13944e-11	1.16508	0.795566	0.0617948	4.58625e-23	47.8741	0.939578	1
ENSG00000104879	ENSG00000104879	CKM	19	3	35	3:120;2:117;2:148;2:17;2:234;2:252;2:314;2:96;1:143;1:16;1:162;1:180;1:183;1:22;1:231;1:232;1:242;1:250;1:258;1:268;1:278;1:300;1:340;1:350;1:45;1:72;	26	0.931759	0.0918635	0.136276	0.0706816	1.34479	0.0166249	0.0135669	0.920893	0.927944	0.159673	2.32679e-08
ENSG00000105825	ENSG00000105825	TFPI2	7	6	26	6:222;3:33;2:113;2:206;2:62;1:111;1:12;1:158;1:193;1:228;1:4;1:51;1:66;1:70;1:78;1:86;	16	0.931915	0.110638	0.278305	0.0705138	2.60851	0.0158095	8.60489e-15	1.05936	1	0.0680395	2.29005e-13	21.3512	0.733403	0.599796
ENSG00000121053	ENSG00000121053	EPX	17	3	57	3:673;2:139;2:44;2:531;2:61;1:158;1:173;1:182;1:191;1:195;1:208;1:222;1:224;1:274;1:279;1:286;1:288;1:291;1:329;1:340;1:342;1:352;1:364;1:367;1:377;1:378;1:393;1:404;1:407;1:412;1:422;1:445;1:483;1:510;1:523;1:526;1:527;1:552;1:56;1:591;1:620;1:641;1:65;1:659;1:662;1:664;1:667;1:669;1:686;1:82;1:90;	51	0.928671	0.0797203	0.0930756	0.0740004	1.48209	0.00406215	0.0396592	1.06235	0.912111	0.322432	2.28937e-06	3.0207	1.05436	0.941931
ENSG00000115486	ENSG00000115486	GGCX	2	3	28	3:453;1:136;1:17;1:222;1:228;1:232;1:264;1:270;1:311;1:332;1:419;1:426;1:435;1:479;1:492;1:519;1:57;1:612;1:676;1:693;1:704;1:705;1:740;1:748;1:8;1:87;	26	0.965699	0.0369393	0.0435478	0.0349029	1.98837	0.00104247	0.00902167	0.80051	0.615791	0.171141	1.35892e-06
ENSG00000133028	ENSG00000133028	SCO1	17	3	20	3:25;2:141;1:130;1:154;1:157;1:169;1:184;1:198;1:2;1:217;1:222;1:231;1:232;1:28;1:34;1:4;1:82;	17	0.943522	0.0664452	0.0889037	0.058136	1.68916	0.00509445	0.012833	1.91048	0.33803	0.164287	3.11415e-07	57.8758	1.62391	0.531986
ENSG00000137414	ENSG00000137414	FAM8A1	6	5	15	5:94;2:381;1:164;1:188;1:244;1:249;1:270;1:293;1:374;1:411;	10	0.975787	0.0363196	0.0884835	0.024511	2.68913	0.00443162	8.24985e-14	3.06432	0.197193	0.0246642	3.68134e-28	232.531	2.04288	0.536326
ENSG00000129514	ENSG00000129514	FOXA1	14	7	70	7:226;4:176;4:247;4:266;3:237;2:11;2:153;2:250;2:253;2:261;2:401;2:81;1:101;1:112;1:133;1:135;1:14;1:158;1:174;1:192;1:205;1:214;1:217;1:219;1:220;1:224;1:238;1:24;1:243;1:249;1:254;1:259;1:260;1:282;1:29;1:361;1:41;1:417;1:441;1:450;1:458;1:471;1:55;1:59;1:8;1:95;	46	0.902542	0.148305	0.334647	0.10254	2.57956	0.018476	9.90715e-19	1.35585	0.293502	0.105572	3.82505e-26	8.2157	1.22672	0.544222
ENSG00000126453	ENSG00000126453	BCL2L12	19	3	18	3:18;2:193;1:149;1:156;1:160;1:167;1:248;1:251;1:262;1:29;1:30;1:316;1:327;1:43;1:55;	15	0.95509	0.0538922	0.075165	0.0459499	1.66204	0.00491453	0.00599129	0.315986	0.000235195	0.120129	0.00493489
ENSG00000138002	ENSG00000138002	IFT172	2	3	90	3:789;2:1225;2:132;2:1359;2:146;1:1028;1:1030;1:1054;1:1073;1:1096;1:1143;1:1149;1:1156;1:1246;1:1251;1:1255;1:1277;1:1298;1:1327;1:1331;1:1346;1:1352;1:136;1:1374;1:1396;1:1483;1:1533;1:1545;1:1546;1:1548;1:1559;1:156;1:1561;1:1567;1:1623;1:1624;1:1660;1:1674;1:168;1:1682;1:169;1:171;1:1749;1:227;1:237;1:264;1:271;1:318;1:330;1:339;1:346;1:35;1:362;1:364;1:392;1:404;1:42;1:441;1:462;1:498;1:505;…	84	0.951973	0.051458	0.0568471	0.0492191	1.49863	0.0015447	0.0266165	1.05732	0.869059	0.329463	8.70386e-09	31.4319	1.01033	1
ENSG00000130508	ENSG00000130508	PXDN	2	4	169	4:1354;4:293;3:296;2:1069;2:1107;2:1123;2:1136;2:1393;2:387;2:597;2:711;2:728;2:733;2:880;2:912;2:933;1:1013;1:1018;1:1024;1:1046;1:1068;1:1083;1:1115;1:1129;1:1152;1:1163;1:1164;1:1166;1:1174;1:1176;1:1178;1:1184;1:1191;1:1196;1:1199;1:1245;1:1250;1:1259;1:126;1:1263;1:1283;1:131;1:1315;1:132;1:1330;1:1335;1:1339;1:1349;1:1351;1:1371;1:1376;1:1381;1:1385;1:1390;1:1396;1:140;1:1415;1:1442;1:153;1…	148	0.899932	0.114266	0.139167	0.105436	1.80711	0.00518946	0.000772082	0.671864	0.00285758	0.343985	5.08135e-07
ENSG00000134516	ENSG00000134516	DOCK2	5	4	250	4:1675;3:1058;3:1114;3:1696;3:282;2:1121;2:1131;2:1146;2:1171;2:1195;2:1200;2:1243;2:1274;2:1357;2:1364;2:1453;2:1504;2:1519;2:1533;2:1587;2:1659;2:170;2:1764;2:267;2:418;2:60;2:749;2:813;2:928;2:930;1:1006;1:1015;1:1022;1:1029;1:1041;1:1047;1:1050;1:1064;1:1074;1:1088;1:1097;1:1099;1:1108;1:111;1:1124;1:1129;1:1134;1:1137;1:1138;1:1139;1:1151;1:1162;1:1175;1:1188;1:1189;1:1206;1:1212;1:1216;1:12…	214	0.88306	0.136612	0.165034	0.124362	1.52752	0.00873032	0.00171064	0.985024	0.956471	0.396367	6.38442e-13	10.7706	0.89884	0.451703
ENSG00000134070	ENSG00000134070	IRAK2	3	3	30	3:511;1:145;1:148;1:184;1:186;1:193;1:201;1:206;1:208;1:308;1:323;1:342;1:353;1:380;1:388;1:410;1:433;1:435;1:444;1:492;1:513;1:520;1:531;1:57;1:576;1:577;1:80;1:85;	28	0.9552	0.048	0.0553846	0.0458345	2.09868	0.00105486	0.0219746	0.526113	0.0333084	0.237805	0.00798341
ENSG00000125414	ENSG00000125414	MYH2	17	4	341	4:1382;4:1388;4:1668;3:1682;3:1741;3:1903;3:228;3:314;3:512;3:793;3:868;3:878;2:1014;2:1051;2:1062;2:1127;2:1132;2:1173;2:1181;2:1249;2:1310;2:1342;2:1421;2:1423;2:1632;2:1634;2:1640;2:1662;2:1708;2:1784;2:1787;2:1802;2:1847;2:246;2:319;2:338;2:347;2:436;2:467;2:590;2:632;2:681;2:690;2:709;2:756;2:79;2:801;2:826;2:858;2:997;1:1001;1:1007;1:1013;1:1020;1:1021;1:1033;1:1040;1:1042;1:1045;1:108;1:10…	276	0.857805	0.175683	0.23046	0.153378	1.64424	0.0149607	0.00260445	0.870025	0.201297	0.36039	4.75378e-17	2.88588	0.839409	0.127154
ENSG00000134313	ENSG00000134313	KIDINS220	2	3	106	3:1079;3:1719;2:1040;2:1078;2:1086;2:1355;2:1639;2:835;2:851;1:1003;1:1004;1:1008;1:1020;1:1056;1:1068;1:1075;1:1099;1:1117;1:1131;1:115;1:1172;1:1185;1:1194;1:1213;1:1235;1:1258;1:1259;1:1263;1:1266;1:1283;1:1300;1:1302;1:1309;1:1312;1:1363;1:1367;1:1387;1:1392;1:1407;1:1420;1:1462;1:1469;1:1472;1:1474;1:1475;1:148;1:1481;1:1489;1:151;1:1523;1:1562;1:1563;1:1601;1:1606;1:1626;1:1642;1:1650;1:165…	95	0.946358	0.0598532	0.0709918	0.0551344	1.47802	0.00331639	0.0181593	1.0289	0.957423	0.243352	2.71262e-15	13.6436	0.986927	1
ENSG00000131759	ENSG00000131759	RARA	17	4	38	4:217;3:286;2:272;1:104;1:108;1:12;1:146;1:157;1:164;1:174;1:192;1:20;1:204;1:210;1:214;1:250;1:275;1:276;1:289;1:29;1:294;1:299;1:301;1:325;1:326;1:354;1:363;1:380;1:394;1:418;1:5;1:78;	32	0.930736	0.0822511	0.119034	0.0717797	2.19127	0.00494052	4.78155e-05	1.65073	0.237301	0.155352	7.20595e-13	27.8983	1.52041	0.345547
ENSG00000132915	ENSG00000132915	PDE6A	5	3	59	3:327;2:133;2:489;2:784;1:115;1:131;1:153;1:164;1:166;1:170;1:171;1:190;1:200;1:216;1:237;1:253;1:312;1:35;1:358;1:366;1:371;1:381;1:409;1:416;1:44;1:462;1:464;1:502;1:507;1:52;1:570;1:585;1:589;1:592;1:612;1:628;1:631;1:643;1:656;1:709;1:711;1:722;1:739;1:742;1:748;1:772;1:779;1:786;1:790;1:794;1:844;1:856;1:91;1:93;	54	0.937209	0.0686047	0.0779422	0.0648486	1.56268	0.00250762	0.0382964	1.10965	0.804314	0.335129	8.13821e-06
ENSG00000129244	ENSG00000129244	ATP1B2	17	3	16	3:136;1:101;1:130;1:15;1:161;1:184;1:200;1:232;1:253;1:266;1:286;1:32;1:76;1:80;	14	0.951724	0.0551724	0.07307	0.0494801	1.94441	0.003004	0.0107243	0.792047	0.789854	0.145356	0.000195825	33.6511	0.693041	0.594207
ENSG00000110799	ENSG00000110799	VWF	12	5	212	5:2559;3:1350;3:2188;3:2379;3:43;3:976;2:1341;2:1480;2:1837;2:2464;2:2507;2:307;2:760;1:1006;1:1017;1:1067;1:1098;1:1127;1:114;1:115;1:1197;1:1199;1:1213;1:1228;1:1234;1:1251;1:1266;1:1273;1:1315;1:1372;1:138;1:1392;1:1409;1:1416;1:1419;1:1425;1:1426;1:1427;1:1433;1:1449;1:1479;1:1514;1:1523;1:154;1:1554;1:1608;1:1613;1:1648;1:1656;1:1666;1:1680;1:1699;1:170;1:1709;1:1726;1:1733;1:1749;1:1772;1:1…	191	0.932101	0.0753644	0.092469	0.0703141	2.11088	0.00247491	1.45496e-08	0.758029	0.025772	0.249284	1.03869e-20	19.9049	0.710524	0.00667641
ENSG00000128973	ENSG00000128973	CLN6	15	3	12	3:75;1:106;1:135;1:140;1:143;1:172;1:251;1:302;1:36;1:91;	10	0.967846	0.0385852	0.0565709	0.0326826	1.86935	0.00321374	0.00240371	0.58412	0.355001	0.0764496	6.52099e-06	15.6819	0.535443	0.275414
ENSG00000129595	ENSG00000129595	EPB41L4A	5	3	43	3:246;2:659;1:126;1:129;1:151;1:158;1:160;1:165;1:213;1:215;1:224;1:229;1:245;1:271;1:280;1:281;1:313;1:329;1:339;1:341;1:36;1:390;1:396;1:411;1:424;1:439;1:440;1:469;1:49;1:515;1:516;1:524;1:529;1:544;1:563;1:568;1:587;1:614;1:631;1:636;	40	0.941691	0.0626822	0.0705178	0.0600781	1.8718	0.00143736	0.0425512	1.026	1	0.333973	0.00021974
ENSG00000123612	ENSG00000123612	ACVR1C	2	3	51	3:109;2:234;2:275;2:318;2:391;2:457;2:67;1:102;1:129;1:151;1:161;1:181;1:202;1:209;1:214;1:228;1:230;1:232;1:240;1:242;1:250;1:253;1:259;1:276;1:288;1:296;1:307;1:312;1:32;1:366;1:388;1:389;1:403;1:408;1:412;1:426;1:462;1:468;1:469;1:480;1:491;1:90;1:92;	43	0.912779	0.103448	0.129521	0.0912616	1.38565	0.00941502	0.0411536	1.18109	0.668559	0.291009	9.56596e-07	3.61768	1.15793	0.720219
ENSG00000130382	ENSG00000130382	MLLT1	19	4	32	4:114;3:115;2:147;2:26;1:103;1:121;1:13;1:140;1:145;1:17;1:170;1:237;1:239;1:290;1:309;1:315;1:337;1:34;1:356;1:383;1:39;1:395;1:42;1:451;1:498;	25	0.955277	0.0572451	0.0934913	0.0457536	1.95021	0.00603398	2.55912e-06	1.1253	0.871779	0.0829132	1.98814e-17	30.0891	0.94947	1
ENSG00000128578	ENSG00000128578	STRIP2	7	3	56	3:562;2:115;2:346;2:740;2:797;1:114;1:123;1:128;1:129;1:144;1:163;1:182;1:209;1:214;1:228;1:243;1:259;1:282;1:295;1:311;1:314;1:318;1:364;1:397;1:405;1:406;1:475;1:492;1:493;1:514;1:540;1:541;1:566;1:587;1:597;1:617;1:633;1:646;1:663;1:665;1:680;1:681;1:708;1:724;1:737;1:747;1:79;1:790;1:817;1:822;	50	0.940048	0.0671463	0.0795196	0.0618244	1.46372	0.00379623	0.0237954	0.930133	0.87297	0.267068	4.5941e-07	27.0821	0.830475	0.552669
ENSG00000137575	ENSG00000137575	SDCBP	8	3	18	3:67;1:104;1:136;1:138;1:176;1:197;1:209;1:218;1:232;1:233;1:244;1:268;1:278;1:71;1:72;1:92;	16	0.946309	0.0604027	0.0771473	0.0551864	1.98949	0.00269672	0.0168905	1.30496	0.777538	0.178908	3.30678e-05	28.1161	1.23246	0.871058
ENSG00000101670	ENSG00000101670	LIPG	18	3	39	3:256;2:176;2:224;2:315;2:326;2:79;1:113;1:122;1:123;1:136;1:172;1:2;1:203;1:212;1:214;1:229;1:255;1:27;1:280;1:335;1:369;1:370;1:385;1:388;1:421;1:425;1:431;1:454;1:48;1:485;1:56;1:83;	32	0.936	0.078	0.104124	0.0661398	1.39839	0.00890235	0.015164	0.740277	0.366214	0.188896	1.64592e-06	7.31469	0.681223	0.255119
ENSG00000138834	ENSG00000138834	MAPK8IP3	16	3	89	3:309;2:1057;2:352;2:689;2:859;2:893;2:917;1:100;1:1050;1:1069;1:1071;1:1078;1:1092;1:110;1:1101;1:1106;1:1109;1:1112;1:1143;1:1148;1:1152;1:1160;1:1169;1:1173;1:1179;1:118;1:1221;1:1238;1:1243;1:125;1:1263;1:149;1:165;1:180;1:204;1:209;1:219;1:224;1:278;1:282;1:298;1:313;1:328;1:332;1:340;1:356;1:358;1:361;1:380;1:388;1:408;1:410;1:473;1:497;1:500;1:520;1:522;1:541;1:564;1:572;1:578;1:582;1:591;…	81	0.939371	0.0666168	0.0757087	0.0625445	1.40814	0.00302636	0.0325107	0.816343	0.328772	0.328003	1.42354e-06	9.88131	0.788826	0.256058
ENSG00000103111	ENSG00000103111	MON1B	16	3	37	3:342;2:214;2:357;1:149;1:187;1:207;1:211;1:220;1:24;1:248;1:29;1:315;1:322;1:367;1:371;1:384;1:399;1:4;1:440;1:443;1:444;1:450;1:473;1:48;1:522;1:525;1:545;1:63;1:74;1:8;1:82;1:84;1:98;	33	0.939671	0.0676417	0.0814968	0.0622255	1.60443	0.00351195	0.0234712	1.99275	0.105429	0.248251	2.84802e-09	17.2745	1.93889	0.123614
ENSG00000080986	ENSG00000080986	NDC80	18	3	43	3:533;2:584;2:587;2:608;1:114;1:116;1:124;1:13;1:149;1:153;1:190;1:212;1:22;1:228;1:229;1:234;1:249;1:256;1:367;1:388;1:40;1:407;1:409;1:430;1:465;1:48;1:505;1:51;1:522;1:576;1:588;1:591;1:597;1:613;1:62;1:625;1:78;1:83;	38	0.94081	0.0669782	0.0813104	0.0610141	1.51028	0.00411525	0.0202909	1.13656	0.807705	0.23839	3.60388e-07	20.3259	1.05727	0.990194
ENSG00000135363	ENSG00000135363	LMO2	11	4	15	4:193;1:114;1:125;1:138;1:139;1:146;1:150;1:171;1:201;1:216;1:217;1:93;	12	0.947137	0.0660793	0.115083	0.054312	2.56668	0.00468376	7.90314e-06	1.20093	0.921402	0.0818145	8.91009e-09	35.228	1.04081	1
ENSG00000068903	ENSG00000068903	SIRT2	19	3	21	3:346;2:366;1:134;1:143;1:146;1:166;1:177;1:188;1:203;1:212;1:236;1:244;1:3;1:304;1:384;1:42;1:69;1:73;	18	0.953728	0.0539846	0.0718204	0.0473773	1.6753	0.00405872	0.00777009	0.668864	0.366641	0.140449	2.03645e-05
ENSG00000118600	ENSG00000118600	TMEM5	12	3	34	3:97;2:173;1:101;1:106;1:176;1:181;1:186;1:198;1:209;1:231;1:237;1:247;1:279;1:286;1:289;1:301;1:324;1:332;1:36;1:365;1:372;1:394;1:399;1:401;1:409;1:411;1:427;1:441;1:52;1:72;1:74;	31	0.930023	0.0767494	0.0891188	0.0725464	1.84555	0.00237056	0.0485213	1.4826	0.41486	0.322591	7.19549e-05
ENSG00000086570	ENSG00000086570	FAT2	5	3	303	3:2117;3:2728;3:968;2:1094;2:1528;2:1548;2:2093;2:2220;2:2559;2:2669;2:2732;2:2926;2:2974;2:3279;2:3619;2:3649;2:3809;2:3862;2:3917;2:452;2:63;2:823;1:1006;1:1012;1:1036;1:1047;1:1052;1:1066;1:1076;1:1078;1:1148;1:1182;1:1195;1:1232;1:1247;1:1272;1:130;1:1315;1:133;1:1335;1:1338;1:1342;1:1347;1:138;1:1381;1:1382;1:1404;1:1412;1:1421;1:1427;1:144;1:1452;1:1475;1:1490;1:1551;1:1552;1:1554;1:1561;1:…	278	0.936077	0.0696712	0.0777115	0.0660573	1.40667	0.00269573	0.0436031	0.967028	0.802208	0.376448	1.93088e-18	9.39493	0.944248	0.648153
ENSG00000146216	ENSG00000146216	TTBK1	6	3	88	3:11;2:1073;2:50;2:698;2:743;2:812;1:10;1:1003;1:1010;1:1017;1:1028;1:1052;1:1065;1:1066;1:1157;1:118;1:119;1:1190;1:154;1:159;1:161;1:164;1:169;1:198;1:200;1:204;1:210;1:225;1:23;1:233;1:241;1:265;1:27;1:285;1:310;1:326;1:334;1:383;1:389;1:392;1:411;1:414;1:416;1:423;1:426;1:43;1:434;1:440;1:447;1:448;1:453;1:461;1:468;1:483;1:485;1:486;1:502;1:511;1:518;1:522;1:524;1:530;1:535;1:560;1:579;1:590…	81	0.938683	0.0666162	0.0743468	0.0632776	1.45831	0.00239318	0.0405488	0.840175	0.406234	0.364694	9.97197e-06	0.840175	0.840175	0.425987
ENSG00000124788	ENSG00000124788	ATXN1	6	3	62	3:493;2:171;2:351;2:419;2:503;1:105;1:109;1:115;1:118;1:120;1:134;1:139;1:158;1:159;1:175;1:205;1:216;1:27;1:275;1:279;1:295;1:310;1:313;1:320;1:322;1:328;1:335;1:363;1:368;1:369;1:378;1:379;1:423;1:476;1:494;1:510;1:537;1:543;1:545;1:560;1:578;1:583;1:59;1:613;1:619;1:621;1:626;1:64;1:668;1:693;1:704;1:706;1:720;1:74;1:793;1:97;	56	0.931288	0.0760736	0.0875718	0.0711863	1.48948	0.00344589	0.0405379	0.791449	0.348061	0.334803	0.000137592	8.65127	0.764272	0.285345
ENSG00000137040	ENSG00000137040	RANBP6	9	3	64	3:18;2:10;2:1020;2:1063;2:977;1:103;1:1036;1:1039;1:106;1:112;1:144;1:161;1:174;1:181;1:260;1:280;1:33;1:346;1:38;1:454;1:456;1:475;1:506;1:507;1:52;1:530;1:554;1:567;1:568;1:57;1:577;1:579;1:585;1:597;1:605;1:610;1:618;1:621;1:634;1:636;1:651;1:710;1:717;1:72;1:724;1:733;1:738;1:746;1:750;1:76;1:787;1:835;1:838;1:883;1:90;1:915;1:924;1:992;	58	0.947511	0.0579186	0.0672946	0.0539164	1.46571	0.00283481	0.0198972	1.28127	0.427258	0.263504	4.39721e-10	4.59521	1.27185	0.461065
ENSG00000138435	ENSG00000138435	CHRNA1	2	3	44	3:263;2:358;2:470;2:76;1:124;1:126;1:132;1:141;1:144;1:177;1:18;1:198;1:201;1:208;1:227;1:235;1:240;1:254;1:261;1:276;1:294;1:317;1:323;1:324;1:327;1:330;1:35;1:354;1:368;1:369;1:38;1:385;1:431;1:441;1:463;1:477;1:48;1:75;1:92;	39	0.919087	0.0912863	0.108074	0.0843743	1.54964	0.0047172	0.0498276	0.73655	0.3157	0.331729	0.00412448	18.3962	0.652851	0.154619
ENSG00000134250	ENSG00000134250	NOTCH2	1	3	134	3:2219;2:1396;2:1578;2:1726;2:1787;2:2298;2:521;2:990;1:1020;1:1080;1:1087;1:1098;1:1099;1:11;1:1110;1:1125;1:1142;1:1157;1:1169;1:1242;1:1305;1:1306;1:1334;1:1340;1:1348;1:1365;1:1374;1:1388;1:1393;1:1410;1:1415;1:1435;1:1451;1:1484;1:1521;1:1567;1:1575;1:1590;1:1612;1:1630;1:1649;1:1664;1:1666;1:1675;1:1699;1:1700;1:1707;1:1708;1:1718;1:1727;1:1743;1:176;1:1792;1:1798;1:1800;1:182;1:1843;1:1845…	125	0.949413	0.0542291	0.0594062	0.0519112	1.397	0.00172321	0.0314745	1.07108	0.755103	0.362259	1.26633e-10
ENSG00000187990	ENSG00000187990	HIST1H2BG	6	4	33	4:114;3:9;2:34;2:52;2:77;1:100;1:105;1:11;1:110;1:20;1:23;1:28;1:3;1:31;1:36;1:4;1:45;1:55;1:56;1:63;1:66;1:70;1:76;1:86;1:88;	25	0.801587	0.261905	0.386857	0.221161	2.09065	0.0217939	0.00896523	1.62995	0.310628	0.354406	0.000215325	14.9316	1.33359	0.623087
ENSG00000060709	ENSG00000060709	RIMBP2	12	5	166	5:1013;3:186;3:242;3:426;2:1034;2:113;2:156;2:291;2:355;2:365;2:377;2:480;2:612;2:641;2:698;2:706;2:747;2:761;2:803;2:830;2:846;2:873;2:890;2:898;2:954;2:955;1:1022;1:105;1:1050;1:109;1:114;1:121;1:124;1:126;1:134;1:141;1:144;1:175;1:176;1:189;1:193;1:202;1:207;1:238;1:251;1:256;1:26;1:266;1:270;1:272;1:28;1:320;1:328;1:331;1:334;1:337;1:338;1:349;1:362;1:371;1:378;1:383;1:391;1:4;1:403;1:406;1:4…	134	0.872624	0.157795	0.211043	0.136251	1.63613	0.0143636	2.48848e-06	0.679416	0.0048134	0.318618	3.69551e-08	0.610914	0.680414	0.00923538
ENSG00000130758	ENSG00000130758	MAP3K10	19	3	49	3:517;2:180;2:188;2:315;2:481;1:139;1:157;1:190;1:194;1:200;1:235;1:261;1:264;1:271;1:276;1:282;1:337;1:356;1:378;1:390;1:391;1:401;1:421;1:422;1:436;1:453;1:500;1:515;1:527;1:573;1:588;1:596;1:62;1:629;1:781;1:848;1:857;1:877;1:897;1:898;1:903;1:932;1:936;	43	0.954927	0.0513627	0.0634661	0.0461208	1.43834	0.00376514	0.00888629	0.698174	0.158849	0.178958	3.74063e-09	12.0083	0.655429	0.0972388
ENSG00000064692	ENSG00000064692	SNCAIP	5	5	124	5:348;2:33;2:388;2:40;2:491;2:661;2:731;2:828;2:829;1:102;1:125;1:128;1:147;1:152;1:171;1:186;1:194;1:195;1:197;1:198;1:205;1:212;1:214;1:216;1:235;1:246;1:264;1:265;1:269;1:29;1:290;1:3;1:301;1:303;1:313;1:315;1:322;1:336;1:343;1:350;1:353;1:358;1:37;1:374;1:381;1:406;1:407;1:409;1:419;1:436;1:452;1:46;1:462;1:47;1:478;1:48;1:488;1:498;1:536;1:537;1:538;1:552;1:558;1:559;1:567;1:569;1:570;1:577;…	112	0.878128	0.134929	0.156066	0.129962	2.69311	0.00193778	7.19064e-06	0.998595	1	0.46275	1.61986e-05	21.4612	0.958866	0.88853
ENSG00000182187	ENSG00000182187	CRYGB	2	3	16	3:60;1:127;1:136;1:138;1:141;1:149;1:151;1:167;1:173;1:48;1:66;1:69;1:85;1:96;	14	0.92	0.0914286	0.11803	0.0833816	2.07692	0.00403652	0.0440881	0.802843	0.817293	0.239106	0.014127	13.1836	0.752666	0.718806
ENSG00000132394	ENSG00000132394	EEFSEC	3	3	32	3:443;2:285;1:117;1:190;1:192;1:193;1:195;1:200;1:208;1:214;1:221;1:241;1:259;1:261;1:266;1:273;1:281;1:30;1:320;1:323;1:383;1:384;1:388;1:422;1:465;1:505;1:526;1:538;1:563;	29	0.951342	0.0536913	0.0643393	0.0498814	1.73352	0.0022629	0.0157002	0.554882	0.0463824	0.213052	0.00086205	5.42014	0.543847	0.0447408
ENSG00000125910	ENSG00000125910	S1PR4	19	3	36	3:238;2:228;2:362;2:364;1:109;1:112;1:121;1:128;1:143;1:183;1:201;1:214;1:215;1:229;1:251;1:252;1:269;1:282;1:287;1:291;1:297;1:309;1:310;1:334;1:347;1:355;1:368;1:376;1:377;1:382;1:99;	31	0.919271	0.09375	0.116514	0.0841745	1.52014	0.00666836	0.0378107	1.03352	1	0.278545	1.86308e-05
ENSG00000103449	ENSG00000103449	SALL1	16	6	255	6:675;3:287;3:455;3:47;3:51;3:572;3:76;3:800;2:1005;2:1036;2:1258;2:1279;2:1302;2:1310;2:151;2:248;2:251;2:276;2:373;2:431;2:469;2:474;2:529;2:540;2:577;2:603;2:636;2:645;2:668;2:78;2:799;2:814;2:92;2:995;1:1004;1:1023;1:1027;1:1030;1:1031;1:1038;1:1055;1:1063;1:1068;1:1069;1:107;1:1088;1:109;1:1090;1:1097;1:1099;1:1106;1:1108;1:1120;1:1122;1:1128;1:115;1:1152;1:116;1:1164;1:1165;1:1172;1:1177;1:…	210	0.84139	0.192598	0.249348	0.1727	1.90045	0.0115166	6.69909e-09	0.849648	0.187628	0.395274	1.64793e-10	0.50137	0.853705	0.229028
ENSG00000133958	ENSG00000133958	UNC79	14	4	254	4:1470;3:596;2:1011;2:1048;2:1063;2:1325;2:1348;2:1937;2:2182;2:2233;2:2290;2:2422;2:592;2:60;2:888;1:1000;1:1009;1:1022;1:1025;1:1031;1:1036;1:1087;1:1096;1:110;1:1118;1:112;1:1132;1:1142;1:1156;1:1160;1:1181;1:1223;1:1243;1:1259;1:1265;1:1277;1:1284;1:1302;1:1322;1:1328;1:1345;1:1359;1:1360;1:1396;1:1405;1:1425;1:1432;1:1437;1:1441;1:1446;1:1454;1:1474;1:1489;1:1491;1:1502;1:1505;1:1506;1:1516;…	236	0.903987	0.103336	0.110603	0.10094	1.92731	0.00131175	0.00407397	0.758217	0.0163032	0.595035	0.0368507
ENSG00000125731	ENSG00000125731	SH2D3A	19	3	34	3:566;2:261;1:117;1:118;1:122;1:126;1:168;1:173;1:187;1:197;1:225;1:229;1:274;1:295;1:307;1:318;1:327;1:34;1:354;1:359;1:374;1:431;1:436;1:496;1:54;1:571;1:59;1:7;1:73;1:78;1:88;	31	0.946181	0.0590278	0.0695531	0.0553219	1.76617	0.00216613	0.0228895	1.00974	1	0.248706	5.29471e-06	28.3711	0.950347	0.999702
ENSG00000133083	ENSG00000133083	DCLK1	13	4	111	4:18;3:45;3:60;3:80;2:144;2:161;2:23;2:233;2:261;2:262;2:308;2:326;2:52;2:644;2:723;1:101;1:116;1:128;1:130;1:134;1:137;1:149;1:158;1:169;1:171;1:173;1:177;1:188;1:195;1:215;1:225;1:236;1:245;1:249;1:26;1:27;1:290;1:292;1:300;1:302;1:304;1:305;1:306;1:310;1:33;1:330;1:334;1:344;1:36;1:367;1:368;1:371;1:376;1:377;1:378;1:384;1:388;1:393;1:4;1:41;1:430;1:443;1:446;1:450;1:475;1:483;1:49;1:511;1:527…	91	0.875171	0.152263	0.200685	0.133335	1.68373	0.0122085	0.00134121	0.960884	0.90021	0.323774	2.99783e-09	1.48619	0.954392	0.886205
ENSG00000130054	ENSG00000130054	FAM155B	X	3	31	3:410;2:203;2:415;1:131;1:135;1:170;1:180;1:232;1:254;1:280;1:286;1:305;1:308;1:309;1:34;1:345;1:369;1:381;1:387;1:407;1:408;1:412;1:428;1:432;1:452;1:465;1:470;	27	0.942797	0.065678	0.0827261	0.0589047	1.57717	0.00446117	0.0159546	0.713527	0.335977	0.201931	3.43072e-05	2.22423	0.706757	0.339073
ENSG00000136732	ENSG00000136732	GYPC	2	4	18	4:72;2:125;2:45;1:104;1:108;1:126;1:29;1:37;1:39;1:43;1:50;1:51;1:65;	13	0.898438	0.140625	0.247785	0.107098	2.05011	0.0172551	0.000223601	0.82182	0.827995	0.15579	0.000298137	11.2231	0.639194	0.461271
ENSG00000130227	ENSG00000130227	XPO7	8	4	54	4:558;2:1070;2:154;2:295;1:1056;1:1085;1:128;1:193;1:216;1:249;1:291;1:331;1:357;1:36;1:37;1:371;1:40;1:414;1:421;1:444;1:445;1:458;1:481;1:50;1:505;1:529;1:537;1:547;1:554;1:570;1:594;1:600;1:604;1:605;1:649;1:663;1:667;1:674;1:757;1:766;1:796;1:832;1:847;1:877;1:884;1:952;1:97;1:977;	48	0.955842	0.049678	0.0638282	0.0451629	1.93324	0.00239138	7.18099e-06	0.713467	0.184402	0.148507	2.67977e-12	17.2488	0.67383	0.1195
ENSG00000118729	ENSG00000118729	CASQ2	1	3	27	3:160;1:103;1:119;1:121;1:133;1:146;1:149;1:16;1:166;1:170;1:200;1:283;1:286;1:307;1:315;1:323;1:347;1:352;1:355;1:365;1:377;1:58;1:85;1:90;1:92;	25	0.937343	0.0676692	0.078324	0.0647056	2.22938	0.00136905	0.049991	1.51586	0.475336	0.300587	0.000224814	42.4683	1.45971	0.532804
ENSG00000137259	ENSG00000137259	HIST1H2AB	6	4	17	4:38;3:122;2:30;1:12;1:123;1:20;1:58;1:73;1:78;1:93;1:96;	11	0.915385	0.130769	0.269589	0.088411	2.08548	0.0212103	8.48161e-05	1.21763	0.865578	0.109675	4.02992e-07	17.7441	0.859503	0.973755
ENSG00000124469	ENSG00000124469	CEACAM8	19	3	29	3:142;2:333;1:111;1:129;1:130;1:132;1:143;1:159;1:173;1:185;1:239;1:24;1:243;1:261;1:28;1:299;1:30;1:314;1:325;1:334;1:47;1:48;1:50;1:72;1:91;1:93;	26	0.925501	0.0830946	0.0993973	0.0774196	1.80906	0.00327721	0.0451587	0.661334	0.245929	0.297521	0.0162098	2.82875	0.654208	0.250633
ENSG00000118596	ENSG00000118596	SLC16A7	12	3	41	3:281;2:104;2:131;2:23;1:106;1:13;1:136;1:146;1:15;1:173;1:18;1:223;1:239;1:24;1:266;1:270;1:271;1:28;1:289;1:297;1:312;1:34;1:342;1:348;1:365;1:374;1:402;1:404;1:42;1:450;1:451;1:462;1:472;1:51;1:84;1:93;	36	0.924686	0.0857741	0.103738	0.0783009	1.52893	0.00515168	0.0370675	0.845608	0.66638	0.29055	0.000269867	12.3256	0.786161	0.518762
ENSG00000170454	ENSG00000170454	KRT75	12	3	48	3:150;2:140;2:242;2:369;2:401;2:60;1:116;1:117;1:137;1:144;1:146;1:147;1:157;1:16;1:185;1:221;1:256;1:279;1:280;1:287;1:300;1:31;1:328;1:335;1:344;1:348;1:353;1:370;1:372;1:380;1:389;1:41;1:43;1:433;1:466;1:479;1:488;1:497;1:550;1:70;1:72;	41	0.92559	0.0871143	0.108761	0.0773241	1.41336	0.00732785	0.028979	0.738289	0.276664	0.259579	3.74849e-05
ENSG00000134775	ENSG00000134775	FHOD3	18	3	111	3:1324;2:1026;2:1086;2:1259;2:462;2:463;2:693;2:759;2:92;1:1028;1:1033;1:1047;1:1059;1:109;1:1093;1:1118;1:1121;1:1127;1:113;1:1143;1:1162;1:1165;1:1166;1:1177;1:120;1:1200;1:1261;1:1270;1:1285;1:1287;1:1288;1:1306;1:1315;1:1339;1:1347;1:1350;1:1364;1:1377;1:1410;1:1414;1:1428;1:158;1:168;1:178;1:181;1:188;1:190;1:194;1:197;1:232;1:237;1:277;1:31;1:312;1:316;1:337;1:339;1:355;1:385;1:397;1:426;1:…	101	0.929812	0.0771369	0.0865353	0.0727725	1.37088	0.00336216	0.0498257	1.2629	0.279794	0.387666	1.00677e-09	14.2423	1.21912	0.377977
ENSG00000138472	ENSG00000138472	GUCA1C	3	7	28	7:39;3:28;2:31;1:100;1:112;1:126;1:131;1:133;1:141;1:160;1:167;1:169;1:175;1:207;1:3;1:42;1:59;1:69;1:93;	19	0.909091	0.133971	0.356965	0.0953102	3.58851	0.0110675	5.32047e-20	0.775076	0.598916	0.0744921	1.2879e-10	7.70072	0.697568	0.482216
ENSG00000135697	ENSG00000135697	BCMO1	16	3	38	3:314;2:119;2:526;2:539;1:115;1:136;1:153;1:161;1:172;1:203;1:218;1:221;1:228;1:260;1:261;1:30;1:311;1:324;1:327;1:335;1:339;1:343;1:346;1:381;1:388;1:39;1:419;1:456;1:48;1:480;1:490;1:499;1:53;	33	0.939671	0.0694698	0.0867402	0.0622255	1.50078	0.00503582	0.0181781	0.691513	0.24448	0.218409	5.26524e-05	5.48546	0.66725	0.228751
ENSG00000078177	ENSG00000078177	N4BP2	4	3	96	3:540;2:1130;2:322;2:499;2:575;1:1001;1:1011;1:1022;1:1029;1:1033;1:105;1:1080;1:1092;1:116;1:1176;1:119;1:1222;1:1229;1:125;1:1251;1:128;1:1309;1:1328;1:134;1:1373;1:1402;1:1426;1:1446;1:1447;1:1475;1:1504;1:1512;1:1596;1:1618;1:1620;1:1634;1:1661;1:1662;1:1688;1:1705;1:1742;1:182;1:213;1:220;1:243;1:25;1:258;1:275;1:278;1:284;1:304;1:326;1:382;1:398;1:492;1:494;1:5;1:514;1:519;1:520;1:533;1:538…	90	0.949153	0.0542373	0.0592387	0.0521858	1.52003	0.00139765	0.0352459	1.62597	0.0613162	0.370346	2.01986e-10	62.133	1.54129	0.101109
ENSG00000111713	ENSG00000111713	GYS2	12	4	85	4:558;4:580;2:254;2:414;2:418;2:68;1:111;1:127;1:143;1:149;1:176;1:181;1:197;1:202;1:21;1:216;1:223;1:224;1:225;1:23;1:233;1:236;1:241;1:242;1:251;1:256;1:257;1:265;1:268;1:281;1:29;1:3;1:308;1:312;1:325;1:367;1:376;1:378;1:382;1:386;1:398;1:40;1:412;1:415;1:440;1:443;1:446;1:455;1:462;1:487;1:490;1:492;1:503;1:518;1:524;1:525;1:546;1:552;1:556;1:568;1:58;1:590;1:593;1:6;1:622;1:637;1:651;1:665;1…	75	0.893314	0.12091	0.152027	0.112817	2.43052	0.00349211	0.0011284	1.24796	0.399968	0.31965	1.73542e-09	30.5753	1.14519	0.643715
ENSG00000171346	ENSG00000171346	KRT15	17	14	50	14:205;3:202;3:214;2:232;2:455;1:105;1:115;1:138;1:14;1:157;1:16;1:160;1:164;1:176;1:206;1:211;1:222;1:26;1:277;1:290;1:314;1:354;1:38;1:381;1:404;1:427;1:453;1:456;1:47;1:58;1:90;	31	0.932018	0.109649	0.533006	0.0704036	6.58364	0.0060255	8.91491e-123	1.41053	0.328372	0.0276148	1.67942e-45	60.3569	1.05319	1
ENSG00000123901	ENSG00000123901	GPR83	11	5	47	5:379;3:261;2:278;1:147;1:157;1:171;1:181;1:203;1:22;1:226;1:227;1:234;1:247;1:249;1:252;1:269;1:284;1:301;1:303;1:308;1:321;1:323;1:325;1:331;1:332;1:337;1:347;1:351;1:355;1:370;1:374;1:375;1:380;1:387;1:389;1:416;1:69;1:72;1:83;1:99;	40	0.905437	0.111111	0.16535	0.0993372	2.87779	0.00423758	7.98689e-08	0.6615	0.125758	0.185413	6.08219e-07	9.65728	0.623218	0.092784
ENSG00000130584	ENSG00000130584	ZBTB46	20	3	56	3:372;2:145;2:235;2:295;2:314;2:93;1:101;1:11;1:125;1:148;1:152;1:154;1:161;1:164;1:203;1:206;1:212;1:219;1:222;1:227;1:237;1:241;1:258;1:281;1:315;1:317;1:319;1:35;1:351;1:361;1:386;1:387;1:392;1:45;1:458;1:459;1:46;1:480;1:524;1:546;1:557;1:560;1:574;1:578;1:579;1:61;1:73;1:88;1:89;	49	0.916808	0.0950764	0.113394	0.086857	1.43252	0.00610806	0.0479217	0.640888	0.057498	0.330426	0.00417668	9.07563	0.589051	0.0267545
ENSG00000117868	ENSG00000117868	ESYT2	7	3	46	3:351;2:178;2:569;2:881;1:226;1:254;1:323;1:326;1:331;1:336;1:337;1:354;1:365;1:367;1:378;1:385;1:402;1:408;1:410;1:432;1:444;1:450;1:456;1:479;1:484;1:539;1:578;1:597;1:606;1:628;1:638;1:643;1:680;1:711;1:730;1:737;1:739;1:777;1:783;1:833;1:871;	41	0.954087	0.0515118	0.062366	0.0470001	1.49702	0.00311147	0.0109101	0.859895	0.668283	0.196441	9.78849e-09
ENSG00000103591	ENSG00000103591	AAGAB	15	3	17	3:161;1:143;1:145;1:147;1:168;1:19;1:235;1:252;1:258;1:289;1:303;1:42;1:58;1:75;1:90;	15	0.952381	0.0539683	0.0703266	0.0487902	1.95242	0.00272011	0.0111572	0.685237	0.494876	0.151139	0.000351963
ENSG00000127530	ENSG00000127530	OR7C1	19	4	24	4:122;2:272;1:105;1:117;1:134;1:160;1:188;1:191;1:20;1:205;1:230;1:237;1:24;1:242;1:253;1:27;1:282;1:4;1:41;1:75;	20	0.9375	0.075	0.11348	0.0645385	2.28363	0.00471432	2.43467e-05	0.653759	0.28968	0.127538	2.25138e-06	8.61654	0.616042	0.245445
ENSG00000092009	ENSG00000092009	CMA1	14	4	19	4:221;1:127;1:131;1:149;1:157;1:217;1:227;1:232;1:238;1:24;1:49;1:54;1:58;1:62;1:87;1:96;	16	0.935223	0.0769231	0.120075	0.0669706	2.68136	0.0038068	3.55226e-05	0.630991	0.305137	0.120588	1.7817e-05	4.58129	0.615895	0.306346
ENSG00000132130	ENSG00000132130	LHX1	17	3	20	3:181;1:107;1:12;1:166;1:169;1:172;1:174;1:184;1:194;1:236;1:24;1:253;1:338;1:371;1:397;1:66;1:68;1:87;	18	0.955665	0.0492611	0.0617649	0.0453478	1.96994	0.0020333	0.0113717	0.520791	0.085941	0.16253	0.00125113	13.3013	0.494751	0.0646186
ENSG00000134007	ENSG00000134007	ADAM20	14	4	54	4:770;2:121;2:466;2:751;1:106;1:112;1:126;1:138;1:151;1:159;1:160;1:175;1:183;1:213;1:216;1:248;1:252;1:287;1:297;1:308;1:357;1:40;1:421;1:46;1:468;1:475;1:500;1:529;1:549;1:578;1:584;1:590;1:618;1:623;1:635;1:653;1:666;1:670;1:672;1:673;1:677;1:704;1:708;1:709;1:734;1:77;1:85;1:95;	48	0.938144	0.0695876	0.0880545	0.0638515	2.00407	0.00295646	5.15069e-05	1.18463	0.653473	0.207747	1.0997e-10	38.1762	1.07494	0.917144
ENSG00000137642	ENSG00000137642	SORL1	11	3	167	3:1745;3:904;2:1034;2:1084;2:1159;2:149;2:1751;2:2037;2:2050;2:2175;2:2201;2:348;2:398;2:877;1:100;1:1005;1:1007;1:102;1:1048;1:1061;1:1079;1:1088;1:1096;1:1101;1:1112;1:1122;1:1124;1:113;1:1173;1:1184;1:1229;1:1267;1:1271;1:128;1:1286;1:1292;1:1298;1:1352;1:1393;1:14;1:1406;1:142;1:1429;1:1434;1:1448;1:1457;1:146;1:1473;1:1481;1:1499;1:1516;1:1520;1:1521;1:1524;1:1548;1:155;1:1559;1:159;1:1590;1…	151	0.931798	0.0754291	0.0860386	0.0706396	1.40615	0.00358627	0.0411213	0.749758	0.0438454	0.349073	3.51143e-08
ENSG00000132749	ENSG00000132749	MTL5	11	3	34	3:5;2:172;2:283;2:90;1:102;1:119;1:13;1:133;1:194;1:203;1:207;1:208;1:239;1:299;1:334;1:349;1:39;1:413;1:422;1:425;1:437;1:441;1:443;1:477;1:49;1:502;1:60;1:62;1:9;	29	0.942913	0.0669291	0.0862414	0.0587809	1.48952	0.00569514	0.0135911	0.922702	0.932188	0.188279	3.72657e-07
ENSG00000158486	ENSG00000158486	DNAH3	16	5	393	5:1274;3:1937;3:1987;3:3077;3:88;2:1075;2:1110;2:1127;2:1316;2:1487;2:1598;2:1613;2:1899;2:2035;2:2073;2:2158;2:2211;2:2605;2:268;2:2694;2:2713;2:2787;2:2925;2:2991;2:3402;2:3425;2:3461;2:359;2:3655;2:3865;2:4024;2:409;2:417;2:810;1:105;1:106;1:1060;1:1074;1:1081;1:1095;1:1096;1:1104;1:1108;1:1141;1:1143;1:116;1:1162;1:1165;1:1166;1:1169;1:1188;1:1191;1:1208;1:1213;1:1220;1:1223;1:1249;1:1256;1:1…	352	0.91448	0.095481	0.111173	0.0893996	1.64533	0.00390858	2.95863e-07	0.699481	6.92941e-05	0.367482	6.84388e-13
ENSG00000086205	ENSG00000086205	FOLH1	11	4	113	4:173;2:17;2:171;2:206;2:256;2:485;2:497;2:500;2:511;2:567;2:691;2:692;2:708;2:720;1:11;1:114;1:115;1:121;1:125;1:143;1:145;1:15;1:163;1:168;1:177;1:183;1:192;1:196;1:211;1:224;1:225;1:230;1:244;1:249;1:263;1:267;1:278;1:280;1:281;1:293;1:295;1:311;1:321;1:356;1:364;1:381;1:392;1:40;1:400;1:401;1:407;1:412;1:424;1:430;1:437;1:446;1:492;1:495;1:5;1:504;1:508;1:517;1:518;1:520;1:522;1:527;1:534;1:5…	97	0.870667	0.150667	0.178871	0.138496	1.53998	0.00868407	0.00321571	1.12476	0.617624	0.445936	2.89047e-06	5.60287	1.08553	0.762025
ENSG00000240764	ENSG00000240764	PCDHGC5	5	3	63	3:76;2:222;2:268;2:415;2:428;2:537;1:118;1:121;1:183;1:206;1:218;1:224;1:232;1:248;1:249;1:258;1:307;1:314;1:322;1:337;1:357;1:401;1:426;1:43;1:479;1:480;1:488;1:515;1:522;1:529;1:543;1:578;1:580;1:590;1:615;1:62;1:621;1:641;1:650;1:655;1:695;1:701;1:705;1:716;1:724;1:73;1:739;1:74;1:744;1:751;1:771;1:78;1:786;1:787;1:811;1:91;	56	0.940678	0.0667373	0.0793166	0.0611544	1.42002	0.00410846	0.0221394	1.04719	0.941678	0.261482	2.20099e-09	17.164	0.980705	1
ENSG00000127980	ENSG00000127980	PEX1	7	3	58	3:135;2:429;2:450;1:1034;1:1049;1:1075;1:1085;1:1102;1:114;1:1194;1:120;1:1228;1:1248;1:1255;1:1275;1:161;1:178;1:197;1:206;1:250;1:274;1:32;1:323;1:325;1:337;1:341;1:366;1:379;1:398;1:410;1:422;1:432;1:433;1:505;1:519;1:549;1:561;1:577;1:638;1:647;1:650;1:657;1:720;1:726;1:763;1:771;1:777;1:781;1:792;1:870;1:884;1:89;1:91;1:978;	54	0.957911	0.0452065	0.0509969	0.0430003	1.62319	0.00139622	0.0167626	1.02931	1	0.260868	2.88754e-08	17.53	1.00624	1
ENSG00000129484	ENSG00000129484	PARP2	14	3	32	3:432;2:189;1:111;1:113;1:127;1:129;1:148;1:150;1:153;1:166;1:182;1:195;1:201;1:226;1:257;1:291;1:30;1:345;1:394;1:410;1:412;1:414;1:485;1:489;1:500;1:512;1:583;1:64;1:95;	29	0.950257	0.0548885	0.0657106	0.0510225	1.73739	0.00229251	0.0167121	2.87935	0.0597317	0.217765	2.88526e-09	81.1982	2.69939	0.0829989
ENSG00000134640	ENSG00000134640	MTNR1B	11	4	58	4:186;2:105;2:214;2:280;1:111;1:114;1:115;1:121;1:122;1:133;1:135;1:141;1:149;1:150;1:154;1:157;1:168;1:176;1:180;1:182;1:189;1:19;1:197;1:20;1:202;1:212;1:222;1:231;1:254;1:263;1:271;1:275;1:301;1:303;1:305;1:313;1:316;1:321;1:335;1:342;1:344;1:355;1:358;1:38;1:53;1:56;1:69;1:80;1:87;1:95;1:98;1:99;	52	0.856354	0.160221	0.184784	0.155072	3.02804	0.00179225	0.0135138	0.868288	0.646954	0.511022	0.0391057
ENSG00000108671	ENSG00000108671	PSMD11	17	3	23	3:5;2:340;1:100;1:192;1:20;1:230;1:241;1:260;1:270;1:278;1:290;1:3;1:326;1:357;1:375;1:382;1:414;1:7;1:80;1:92;	20	0.952607	0.0545024	0.0706566	0.0485532	1.6857	0.00363386	0.00929366	0.738693	0.516302	0.155322	1.27023e-05	18.351	0.674459	0.377951
ENSG00000137727	ENSG00000137727	ARHGAP20	11	3	78	3:263;2:1169;2:20;2:201;2:481;1:1002;1:1003;1:1029;1:1031;1:1034;1:1037;1:1062;1:1064;1:1072;1:111;1:1113;1:1120;1:1172;1:1175;1:1185;1:122;1:148;1:161;1:168;1:169;1:198;1:206;1:237;1:251;1:257;1:293;1:297;1:313;1:34;1:341;1:358;1:359;1:374;1:382;1:421;1:467;1:479;1:53;1:551;1:562;1:569;1:603;1:626;1:629;1:640;1:642;1:661;1:688;1:705;1:715;1:722;1:772;1:777;1:784;1:787;1:800;1:81;1:832;1:841;1:85…	72	0.939547	0.0654912	0.0730182	0.0623579	1.50942	0.00216529	0.0407475	1.14853	0.629898	0.362986	4.40879e-07	35.0768	1.07491	0.847733
ENSG00000112182	ENSG00000112182	BACH2	6	3	83	3:320;3:529;2:31;2:461;2:515;2:599;2:699;2:728;2:776;2:80;2:828;1:104;1:107;1:138;1:144;1:148;1:15;1:16;1:166;1:184;1:196;1:218;1:235;1:244;1:258;1:287;1:290;1:304;1:308;1:311;1:337;1:363;1:420;1:424;1:428;1:43;1:434;1:436;1:440;1:458;1:474;1:501;1:525;1:528;1:531;1:532;1:533;1:539;1:56;1:561;1:61;1:616;1:620;1:627;1:65;1:653;1:657;1:659;1:676;1:677;1:678;1:68;1:686;1:69;1:756;1:774;1:797;1:806;1…	70	0.916766	0.098692	0.124772	0.0869033	1.42489	0.0088108	0.0360158	0.716025	0.0998003	0.271917	5.98431e-07	1.07108	0.712869	0.108239
ENSG00000130254	ENSG00000130254	SAFB2	19	3	48	3:860;2:459;2:787;1:108;1:131;1:132;1:147;1:164;1:177;1:207;1:24;1:385;1:39;1:400;1:427;1:434;1:441;1:443;1:465;1:499;1:500;1:503;1:547;1:553;1:58;1:601;1:645;1:670;1:679;1:74;1:747;1:766;1:793;1:798;1:813;1:814;1:835;1:85;1:855;1:942;1:948;1:951;1:953;1:99;	44	0.95383	0.0503673	0.0583848	0.0472698	1.60633	0.00198675	0.0161941	0.754864	0.327809	0.24036	5.5848e-06	24.4545	0.707685	0.222988
ENSG00000123892	ENSG00000123892	RAB38	11	3	18	3:26;1:102;1:112;1:151;1:189;1:190;1:193;1:194;1:204;1:207;1:208;1:4;1:46;1:50;1:71;1:76;	16	0.924171	0.0853081	0.106974	0.0788586	2.10365	0.00318525	0.0447691	1.28867	0.800115	0.251441	0.00131404	23.6934	1.21708	0.893519
ENSG00000127362	ENSG00000127362	TAS2R3	7	3	20	3:246;1:109;1:144;1:146;1:16;1:171;1:180;1:193;1:204;1:206;1:227;1:278;1:297;1:310;1:311;1:45;1:64;1:66;	18	0.943038	0.0632911	0.0785212	0.0586487	2.03505	0.00234892	0.0231642	0.685391	0.430426	0.208245	0.00264912	29.7958	0.616852	0.298503
ENSG00000105705	ENSG00000105705	SUGP1	19	3	48	3:642;2:189;2:205;1:147;1:157;1:169;1:173;1:213;1:221;1:240;1:269;1:298;1:317;1:332;1:337;1:340;1:35;1:360;1:384;1:392;1:397;1:405;1:424;1:426;1:44;1:463;1:467;1:468;1:48;1:481;1:506;1:515;1:518;1:519;1:520;1:542;1:548;1:566;1:57;1:625;1:631;1:67;1:7;1:78;	44	0.931783	0.0744186	0.0845154	0.0706554	1.687	0.00232823	0.0494818	1.4844	0.285722	0.354216	5.26405e-06	41.2397	1.39163	0.391492
ENSG00000137962	ENSG00000137962	ARHGAP29	1	4	77	4:549;3:190;3:961;2:968;1:1008;1:1012;1:1013;1:1034;1:1049;1:1090;1:112;1:1137;1:1173;1:1210;1:1213;1:1226;1:1233;1:1240;1:1254;1:1258;1:173;1:182;1:19;1:191;1:222;1:226;1:227;1:236;1:288;1:304;1:306;1:322;1:328;1:33;1:332;1:348;1:358;1:359;1:364;1:4;1:412;1:429;1:456;1:461;1:476;1:479;1:495;1:535;1:561;1:565;1:581;1:586;1:593;1:659;1:662;1:703;1:776;1:777;1:786;1:789;1:792;1:797;1:827;1:837;1:87…	69	0.945282	0.0610626	0.0780144	0.0562725	2.18812	0.00224695	2.79097e-05	0.932123	0.837103	0.180298	3.38386e-15
ENSG00000161849	ENSG00000161849	KRT84	12	3	60	3:347;2:245;2:252;2:336;2:37;2:395;2:51;2:60;1:10;1:105;1:108;1:125;1:127;1:130;1:132;1:150;1:162;1:164;1:184;1:200;1:203;1:222;1:250;1:264;1:266;1:300;1:305;1:311;1:318;1:32;1:331;1:339;1:349;1:376;1:394;1:417;1:422;1:439;1:447;1:449;1:458;1:473;1:53;1:566;1:569;1:582;1:583;1:588;1:589;1:62;1:86;	51	0.915	0.1	0.123539	0.0888312	1.36346	0.00876236	0.0407373	1.19882	0.574134	0.298158	5.67175e-08	1.19882	1.19882	0.602072
ENSG00000135902	ENSG00000135902	CHRND	2	3	52	3:216;2:102;2:355;2:421;2:425;2:478;1:111;1:126;1:129;1:159;1:19;1:2;1:201;1:229;1:233;1:239;1:243;1:244;1:263;1:29;1:298;1:30;1:312;1:322;1:330;1:343;1:35;1:356;1:379;1:388;1:397;1:407;1:419;1:44;1:447;1:449;1:450;1:451;1:456;1:470;1:504;1:506;1:77;1:84;1:93;	45	0.912959	0.10058	0.121647	0.0910639	1.42855	0.00711511	0.0490843	1.07117	0.907927	0.324419	1.17157e-05	12.5694	0.988768	1
ENSG00000113721	ENSG00000113721	PDGFRB	5	3	91	3:1042;3:650;2:1012;2:1098;2:369;2:620;2:776;1:1001;1:1004;1:1018;1:1033;1:1045;1:1071;1:1087;1:116;1:125;1:137;1:153;1:158;1:184;1:21;1:226;1:234;1:238;1:245;1:255;1:264;1:291;1:31;1:351;1:364;1:393;1:398;1:422;1:431;1:437;1:439;1:453;1:458;1:470;1:490;1:51;1:511;1:540;1:570;1:584;1:590;1:594;1:6;1:604;1:616;1:618;1:63;1:631;1:633;1:656;1:667;1:671;1:675;1:687;1:711;1:719;1:725;1:734;1:737;1:751…	82	0.925859	0.0822785	0.0954866	0.0770334	1.59511	0.00345511	0.047865	0.880198	0.571243	0.338863	6.55102e-07	5.45835	0.864326	0.523394
ENSG00000134780	ENSG00000134780	DAGLA	11	3	90	3:486;2:253;2:415;2:448;2:527;2:700;2:740;2:804;2:961;1:1004;1:1006;1:1009;1:110;1:151;1:160;1:162;1:178;1:183;1:217;1:219;1:224;1:227;1:244;1:257;1:263;1:277;1:278;1:322;1:334;1:353;1:354;1:38;1:394;1:398;1:405;1:416;1:418;1:424;1:450;1:452;1:455;1:466;1:47;1:481;1:491;1:495;1:500;1:52;1:538;1:547;1:570;1:577;1:60;1:608;1:623;1:658;1:664;1:672;1:675;1:752;1:781;1:791;1:795;1:8;1:82;1:830;1:84;1:…	80	0.923225	0.0863724	0.100122	0.0798828	1.35835	0.00507607	0.046373	0.728277	0.0937423	0.351741	6.95313e-05	4.34447	0.709827	0.0730592
ENSG00000112146	ENSG00000112146	FBXO9	6	3	21	3:250;1:118;1:139;1:140;1:170;1:182;1:189;1:221;1:252;1:275;1:28;1:298;1:364;1:370;1:372;1:401;1:423;1:440;1:5;	19	0.957494	0.0469799	0.0583261	0.0434354	1.97133	0.00183852	0.0108139	1.20748	0.856264	0.162846	3.25048e-06	32.4246	1.14998	0.943659
ENSG00000039068	ENSG00000039068	CDH1	16	3	86	3:254;3:732;2:190;2:243;2:257;2:278;2:288;2:402;2:687;1:113;1:133;1:159;1:175;1:187;1:188;1:203;1:212;1:221;1:222;1:224;1:248;1:249;1:251;1:277;1:290;1:299;1:306;1:313;1:315;1:336;1:341;1:370;1:379;1:386;1:391;1:392;1:400;1:408;1:409;1:425;1:440;1:445;1:449;1:461;1:475;1:497;1:512;1:543;1:569;1:590;1:598;1:606;1:607;1:63;1:630;1:634;1:635;1:644;1:647;1:663;1:686;1:71;1:738;1:744;1:749;1:754;1:776…	75	0.914966	0.0975057	0.11761	0.0888684	1.49436	0.0061454	0.0487321	1.64912	0.0584837	0.321066	3.76245e-12	26.4586	1.49572	0.139786
ENSG00000124089	ENSG00000124089	MC3R	20	6	63	6:307;2:106;2:121;2:24;2:303;2:33;1:10;1:123;1:127;1:129;1:139;1:142;1:144;1:149;1:158;1:161;1:167;1:17;1:176;1:177;1:178;1:181;1:183;1:184;1:190;1:193;1:194;1:202;1:215;1:218;1:224;1:230;1:231;1:232;1:241;1:242;1:255;1:270;1:276;1:278;1:279;1:293;1:310;1:320;1:35;1:4;1:48;1:49;1:59;1:66;1:85;1:94;1:98;	53	0.835913	0.195046	0.281715	0.17923	3.48533	0.00478391	2.36196e-09	0.657181	0.0734559	0.30505	0.000991336
ENSG00000125505	ENSG00000125505	MBOAT7	19	3	27	3:424;2:145;2:429;1:19;1:218;1:259;1:314;1:326;1:334;1:346;1:355;1:372;1:375;1:376;1:378;1:425;1:428;1:443;1:454;1:56;1:59;1:73;1:92;	23	0.951271	0.0572034	0.0752771	0.0499561	1.5546	0.0048166	0.00859395	0.721624	0.394286	0.153295	9.8874e-07	11.7659	0.66817	0.282971
ENSG00000069431	ENSG00000069431	ABCC9	12	4	205	4:1522;3:1095;3:1127;3:1269;3:1440;2:1076;2:109;2:1149;2:126;2:1262;2:154;2:1546;2:181;2:247;2:28;2:304;2:397;2:400;2:517;2:692;2:723;2:877;2:953;1:1006;1:1021;1:1037;1:1049;1:1051;1:1054;1:1061;1:1063;1:1065;1:1066;1:1073;1:1077;1:1080;1:1090;1:1091;1:1101;1:1115;1:1138;1:1146;1:115;1:1151;1:1156;1:1162;1:1166;1:1170;1:1186;1:1202;1:1209;1:1213;1:1216;1:1237;1:1240;1:1243;1:1256;1:1273;1:1277;1:…	176	0.886378	0.132343	0.161414	0.120611	1.61837	0.00783304	0.00137751	1.06373	0.714486	0.375968	1.06515e-13	6.25308	1.02276	0.935579
ENSG00000196453	ENSG00000196453	ZNF777	7	3	71	3:584;2:112;2:598;2:602;2:746;2:749;2:78;2:801;1:119;1:120;1:129;1:130;1:132;1:143;1:192;1:199;1:202;1:204;1:213;1:218;1:221;1:234;1:24;1:278;1:281;1:339;1:340;1:35;1:350;1:354;1:361;1:37;1:380;1:39;1:40;1:412;1:454;1:483;1:494;1:498;1:507;1:542;1:549;1:550;1:556;1:565;1:600;1:613;1:616;1:621;1:626;1:630;1:631;1:648;1:70;1:707;1:75;1:751;1:753;1:776;1:782;1:89;	62	0.925391	0.0854392	0.10233	0.0775388	1.36847	0.00611993	0.0354083	1.14258	0.661494	0.301765	1.18378e-08	6.71038	1.1083	0.766464
ENSG00000130035	ENSG00000130035	GALNT8	12	4	81	4:294;2:116;2:166;2:311;2:339;2:470;2:511;2:594;1:102;1:115;1:128;1:132;1:14;1:141;1:145;1:167;1:170;1:177;1:190;1:195;1:207;1:220;1:23;1:237;1:242;1:251;1:255;1:273;1:274;1:278;1:279;1:297;1:307;1:314;1:326;1:327;1:334;1:336;1:342;1:347;1:353;1:362;1:365;1:38;1:387;1:388;1:392;1:397;1:401;1:405;1:417;1:418;1:43;1:444;1:446;1:45;1:46;1:476;1:478;1:498;1:506;1:509;1:540;1:550;1:555;1:557;1:563;1:5…	71	0.88854	0.127159	0.152044	0.118176	1.79019	0.00537256	0.00153469	0.873506	0.59408	0.393845	0.000213373	7.73632	0.836436	0.480528
ENSG00000151360	ENSG00000151360	ALLC	2	4	54	4:83;3:77;2:187;2:196;2:322;2:376;2:41;2:63;1:114;1:125;1:130;1:132;1:157;1:172;1:175;1:179;1:186;1:202;1:207;1:226;1:229;1:231;1:234;1:239;1:249;1:262;1:274;1:277;1:279;1:284;1:321;1:323;1:335;1:355;1:384;1:388;1:391;1:4;1:53;1:60;1:76;1:79;1:95;	43	0.890026	0.138107	0.196262	0.116505	1.74902	0.0132325	0.000513096	0.960222	0.984979	0.246978	3.06229e-07	8.51853	0.858865	0.68216
ENSG00000187242	ENSG00000187242	KRT12	17	3	46	3:225;3:328;2:228;2:254;2:491;1:117;1:129;1:13;1:163;1:168;1:205;1:213;1:227;1:23;1:231;1:237;1:238;1:248;1:263;1:269;1:27;1:291;1:302;1:309;1:325;1:349;1:350;1:375;1:41;1:418;1:428;1:431;1:455;1:458;1:485;1:68;1:88;1:9;1:91;	39	0.921053	0.0931174	0.121129	0.0822381	1.63774	0.00699408	0.0316356	0.79702	0.464679	0.236376	3.97029e-06	3.49129	0.778044	0.439899
ENSG00000124693	ENSG00000124693	HIST1H3B	6	6	54	6:51;5:132;5:74;3:106;3:134;3:135;3:98;2:117;2:124;2:27;2:67;1:118;1:18;1:28;1:3;1:34;1:39;1:40;1:60;1:73;1:79;1:80;1:82;1:83;1:86;1:94;1:95;1:96;1:97;	29	0.786765	0.397059	0.996732	0.239826	2.62885	0.0658148	1.58673e-07	1.49118	0.254086	0.208173	7.05607e-10	6.62232	1.12968	0.881312
ENSG00000136802	ENSG00000136802	LRRC8A	9	3	58	3:77;2:236;2:597;2:609;2:775;1:13;1:130;1:133;1:202;1:205;1:230;1:243;1:246;1:25;1:251;1:274;1:303;1:334;1:350;1:361;1:381;1:389;1:414;1:419;1:424;1:434;1:44;1:449;1:458;1:481;1:485;1:487;1:514;1:517;1:526;1:561;1:564;1:584;1:591;1:607;1:659;1:666;1:680;1:685;1:70;1:716;1:757;1:765;1:781;1:795;1:82;1:98;	52	0.935802	0.0716049	0.0838652	0.0663509	1.47331	0.00373435	0.0303161	0.746365	0.240876	0.294883	5.34507e-05	14.4787	0.694892	0.141808
ENSG00000149305	ENSG00000149305	HTR3B	11	3	44	3:264;2:102;2:18;2:224;2:334;2:54;1:107;1:110;1:116;1:174;1:183;1:197;1:204;1:208;1:218;1:23;1:24;1:287;1:293;1:294;1:331;1:343;1:349;1:359;1:402;1:41;1:411;1:433;1:44;1:441;1:45;1:70;1:74;1:86;1:88;1:91;1:94;	37	0.9161	0.0997732	0.126386	0.08763	1.41338	0.0091595	0.0362226	1.11497	0.835911	0.272226	2.5432e-06	12.0798	1.01361	1
ENSG00000103245	ENSG00000103245	NARFL	16	3	22	3:430;2:454;1:123;1:184;1:188;1:250;1:284;1:367;1:369;1:377;1:42;1:49;1:57;1:60;1:64;1:70;1:89;1:92;1:99;	19	0.960084	0.0462185	0.0610172	0.0407345	1.66745	0.00337123	0.00540951	0.645311	0.277358	0.126139	1.71886e-06	26.6596	0.557314	0.142878
ENSG00000125810	ENSG00000125810	CD93	20	4	79	4:482;2:172;2:227;2:253;2:375;2:510;2:584;2:609;1:149;1:170;1:177;1:182;1:186;1:204;1:210;1:220;1:243;1:244;1:260;1:289;1:292;1:312;1:314;1:318;1:324;1:329;1:330;1:337;1:342;1:346;1:35;1:364;1:368;1:378;1:38;1:389;1:396;1:406;1:408;1:41;1:419;1:420;1:422;1:426;1:429;1:443;1:458;1:462;1:478;1:49;1:491;1:492;1:496;1:500;1:523;1:530;1:532;1:559;1:568;1:595;1:607;1:618;1:629;1:632;1:636;1:647;1:74;1:…	69	0.894172	0.121166	0.146587	0.111857	1.76042	0.0056463	0.001065	0.879974	0.604876	0.366093	2.59834e-05	12.7043	0.812831	0.381196
ENSG00000137766	ENSG00000137766	UNC13C	15	4	335	4:1701;3:1343;3:1618;3:1624;3:2061;3:249;3:582;3:834;2:1002;2:1025;2:1057;2:1281;2:1319;2:1329;2:1426;2:1540;2:1576;2:1675;2:1676;2:182;2:189;2:2004;2:2018;2:2029;2:2150;2:2168;2:27;2:292;2:299;2:3;2:301;2:370;2:527;2:538;2:540;2:546;2:576;2:584;2:714;2:740;2:817;2:854;2:909;2:946;1:1005;1:1017;1:1026;1:1030;1:1035;1:1055;1:1067;1:1078;1:1080;1:1097;1:1104;1:1107;1:1119;1:1130;1:1132;1:1136;1:113…	282	0.872629	0.15131	0.185409	0.136245	1.50704	0.0109898	0.00231544	1.07005	0.590458	0.401701	3.24142e-18	9.09395	0.980893	0.916514
ENSG00000128487	ENSG00000128487	SPECC1	17	3	64	3:574;2:131;2:229;2:86;2:965;1:100;1:1039;1:1057;1:123;1:144;1:146;1:16;1:188;1:2;1:204;1:209;1:242;1:257;1:273;1:276;1:303;1:312;1:32;1:330;1:351;1:36;1:365;1:371;1:372;1:382;1:409;1:430;1:44;1:463;1:50;1:511;1:524;1:526;1:579;1:608;1:68;1:747;1:749;1:772;1:80;1:814;1:82;1:849;1:859;1:87;1:884;1:886;1:893;1:937;1:953;1:954;1:986;1:997;	58	0.945693	0.0599251	0.0695078	0.0558374	1.4686	0.0028934	0.0219094	1.22011	0.519282	0.27259	1.14891e-09	20.9295	1.16291	0.650416
ENSG00000133818	ENSG00000133818	RRAS2	11	11	18	11:72;1:105;1:116;1:147;1:167;1:23;1:60;1:79;	8	0.960784	0.0882353	0.622718	0.0400053	6.73586	0.00720296	1.44309e-74	6.35319	0.0744943	0.0143572	6.03971e-26	444.189	3.17659	0.430559
ENSG00000130529	ENSG00000130529	TRPM4	19	3	79	3:337;2:1013;2:102;2:206;2:215;2:640;2:664;2:690;2:709;2:85;1:1044;1:1064;1:1081;1:1086;1:110;1:1109;1:1110;1:1124;1:1128;1:1144;1:115;1:1187;1:123;1:125;1:144;1:15;1:163;1:170;1:175;1:190;1:223;1:237;1:246;1:248;1:291;1:306;1:322;1:330;1:338;1:374;1:391;1:402;1:412;1:458;1:466;1:479;1:480;1:492;1:513;1:524;1:541;1:587;1:588;1:641;1:650;1:72;1:769;1:770;1:806;1:830;1:872;1:905;1:911;1:922;1:923;1…	68	0.943987	0.0650741	0.0806753	0.0576431	1.32513	0.00586282	0.0143004	0.800395	0.300039	0.213485	4.98869e-12	4.45109	0.778865	0.248743
ENSG00000135446	ENSG00000135446	CDK4	12	6	28	6:24;5:22;2:216;1:125;1:132;1:138;1:15;1:180;1:2;1:206;1:213;1:250;1:268;1:269;1:51;1:82;1:90;1:94;	18	0.940594	0.0924092	0.256333	0.0612436	3.24423	0.00979131	6.95477e-16	1.92432	0.205345	0.0495147	2.12263e-23	57.5269	1.37451	0.646783
ENSG00000134389	ENSG00000134389	CFHR5	1	4	91	4:49;3:535;3:88;2:128;2:263;2:351;2:356;2:417;2:441;2:477;2:524;2:65;1:111;1:117;1:119;1:120;1:124;1:127;1:137;1:147;1:154;1:164;1:173;1:174;1:183;1:184;1:2;1:206;1:212;1:213;1:218;1:221;1:229;1:238;1:245;1:246;1:26;1:27;1:270;1:273;1:276;1:305;1:321;1:336;1:352;1:358;1:376;1:377;1:387;1:396;1:41;1:414;1:43;1:431;1:440;1:454;1:458;1:459;1:460;1:462;1:471;1:493;1:494;1:497;1:499;1:520;1:547;1:568;…	75	0.86819	0.15993	0.208532	0.141345	1.72581	0.0117294	0.00186115	0.852119	0.494088	0.344802	1.19252e-05	4.82016	0.805024	0.363008
ENSG00000117154	ENSG00000117154	IGSF21	1	4	61	4:288;3:281;2:210;2:343;2:369;2:382;2:53;2:55;1:101;1:102;1:105;1:119;1:123;1:138;1:158;1:185;1:195;1:201;1:204;1:223;1:224;1:243;1:256;1:263;1:268;1:282;1:291;1:300;1:313;1:314;1:322;1:337;1:339;1:35;1:350;1:364;1:380;1:387;1:390;1:391;1:394;1:399;1:409;1:412;1:457;1:459;1:462;1:52;1:58;1:92;	50	0.892934	0.130621	0.178181	0.113243	1.77012	0.0104884	0.000527252	0.733598	0.199672	0.264028	7.13851e-06	4.84651	0.690003	0.135543
ENSG00000134686	ENSG00000134686	PHC2	1	3	48	3:699;2:643;2:671;2:81;1:121;1:204;1:21;1:234;1:261;1:280;1:297;1:298;1:302;1:311;1:316;1:323;1:347;1:39;1:406;1:423;1:448;1:453;1:46;1:485;1:57;1:621;1:627;1:656;1:665;1:677;1:717;1:750;1:765;1:77;1:771;1:775;1:777;1:797;1:821;1:822;1:823;1:832;1:850;	43	0.949883	0.0559441	0.0668783	0.051416	1.50685	0.00311115	0.0148291	1.15612	0.711584	0.222536	8.96623e-10	16.5915	1.10795	0.828664
ENSG00000111452	ENSG00000111452	GPR133	12	4	87	4:150;3:673;2:107;2:233;2:449;2:481;2:538;2:776;2:799;1:127;1:143;1:153;1:159;1:167;1:186;1:193;1:199;1:227;1:256;1:257;1:271;1:278;1:289;1:29;1:299;1:309;1:31;1:33;1:342;1:36;1:365;1:367;1:369;1:371;1:376;1:378;1:395;1:396;1:404;1:408;1:417;1:420;1:436;1:441;1:442;1:446;1:490;1:494;1:515;1:531;1:532;1:6;1:601;1:607;1:624;1:633;1:637;1:648;1:653;1:654;1:726;1:736;1:743;1:744;1:750;1:771;1:786;1:7…	75	0.914188	0.0995423	0.126392	0.0897194	1.73998	0.00595233	0.0002517	0.849995	0.466206	0.269566	3.83873e-09	7.11882	0.812457	0.35587
ENSG00000138443	ENSG00000138443	ABI2	2	3	32	3:328;2:199;2:213;2:362;1:104;1:107;1:165;1:167;1:179;1:180;1:182;1:20;1:220;1:249;1:254;1:273;1:28;1:308;1:32;1:330;1:346;1:426;1:429;1:443;1:447;1:448;1:472;	27	0.943158	0.0673684	0.0882789	0.0585216	1.48578	0.00619851	0.0125121	2.43676	0.0873725	0.178337	5.78039e-11	51.2723	2.13217	0.165867
ENSG00000101746	ENSG00000101746	NOL4	18	4	107	4:509;3:423;3:481;2:120;2:237;2:247;2:354;2:372;2:469;2:479;2:50;2:560;2:73;1:100;1:101;1:105;1:114;1:119;1:127;1:151;1:153;1:172;1:2;1:200;1:22;1:225;1:253;1:259;1:262;1:269;1:272;1:273;1:285;1:29;1:296;1:298;1:30;1:313;1:317;1:341;1:343;1:348;1:353;1:362;1:367;1:368;1:369;1:381;1:385;1:386;1:389;1:392;1:403;1:405;1:406;1:407;1:425;1:427;1:428;1:430;1:44;1:468;1:48;1:482;1:483;1:5;1:500;1:507;1:…	90	0.858934	0.167712	0.208877	0.152063	1.74405	0.00982961	0.00339638	1.01897	1	0.405917	3.20018e-06
ENSG00000073060	ENSG00000073060	SCARB1	12	3	23	3:177;2:300;1:128;1:136;1:153;1:186;1:202;1:302;1:312;1:321;1:33;1:357;1:398;1:44;1:453;1:462;1:483;1:495;1:69;1:84;	20	0.960707	0.0451866	0.0589778	0.0400855	1.66959	0.00313046	0.00546816	0.710708	0.448207	0.128961	1.01903e-06	10.5507	0.679808	0.382811
ENSG00000067715	ENSG00000067715	SYT1	12	4	64	4:180;4:19;3:46;3:95;2:140;2:295;2:326;2:98;1:106;1:12;1:122;1:128;1:135;1:141;1:155;1:162;1:166;1:171;1:182;1:190;1:195;1:200;1:201;1:205;1:207;1:208;1:215;1:243;1:261;1:27;1:277;1:284;1:288;1:304;1:307;1:310;1:338;1:352;1:353;1:37;1:378;1:383;1:55;1:57;1:58;1:6;1:60;1:7;1:9;1:93;	50	0.881517	0.151659	0.233477	0.126111	2.06816	0.0131549	0.000628398	0.844541	0.558059	0.21943	2.05577e-08	9.71582	0.726285	0.245237
ENSG00000132002	ENSG00000132002	DNAJB1	19	3	20	3:18;1:127;1:131;1:157;1:164;1:167;1:172;1:185;1:198;1:225;1:249;1:263;1:299;1:30;1:339;1:50;1:89;1:99;	18	0.947059	0.0588235	0.0732258	0.0543941	2.01312	0.0022614	0.0188136	1.44546	0.614634	0.193714	1.6648e-05	65.2199	1.30092	0.781456
ENSG00000125966	ENSG00000125966	MMP24	20	3	32	3:275;2:151;2:189;1:104;1:114;1:127;1:128;1:149;1:181;1:217;1:254;1:280;1:284;1:288;1:292;1:318;1:350;1:367;1:369;1:428;1:481;1:506;1:540;1:568;1:581;1:589;1:595;1:95;	28	0.956589	0.0496124	0.0627522	0.0443813	1.55864	0.00345456	0.00765782	0.662718	0.21114	0.15777	7.5572e-07
ENSG00000132326	ENSG00000132326	PER2	2	3	70	3:822;2:305;2:307;1:1000;1:1016;1:1018;1:1038;1:1042;1:106;1:110;1:1128;1:114;1:1151;1:1157;1:1188;1:1201;1:1245;1:134;1:141;1:142;1:162;1:163;1:169;1:175;1:181;1:19;1:193;1:233;1:235;1:246;1:249;1:273;1:311;1:398;1:402;1:405;1:409;1:41;1:436;1:473;1:500;1:507;1:51;1:537;1:538;1:562;1:569;1:579;1:649;1:653;1:706;1:72;1:802;1:819;1:833;1:867;1:880;1:907;1:926;1:940;1:946;1:956;1:972;1:978;1:979;1:…	66	0.94741	0.0557769	0.0606823	0.054023	1.73762	0.00104178	0.0450906	0.76267	0.237479	0.388083	0.001669	11.2101	0.751775	0.212522
ENSG00000125903	ENSG00000125903	DEFB129	20	4	20	4:6;3:156;1:11;1:124;1:151;1:153;1:175;1:182;1:38;1:52;1:57;1:59;1:7;1:77;1:95;	15	0.918033	0.10929	0.196781	0.0855222	2.31438	0.0106635	7.24415e-05	1.18593	0.896586	0.12012	3.74911e-07	23.1916	0.948745	1
ENSG00000130363	ENSG00000130363	RSPH3	6	3	30	3:153;3:403;1:117;1:145;1:181;1:189;1:199;1:207;1:228;1:250;1:267;1:306;1:343;1:36;1:38;1:384;1:390;1:4;1:405;1:418;1:445;1:46;1:511;1:550;1:57;1:58;	26	0.953571	0.0535714	0.0722591	0.0475409	1.91543	0.0032285	0.00883845	1.42988	0.477333	0.133127	1.02562e-11	30.8608	1.33456	0.598446
ENSG00000135413	ENSG00000135413	LACRT	12	3	20	3:36;3:89;2:106;2:48;1:100;1:108;1:113;1:127;1:132;1:136;1:34;1:54;1:6;1:82;	14	0.898551	0.144928	0.241616	0.106972	1.66233	0.0244031	0.0370975	2.02592	0.292179	0.178464	1.88957e-06	10.1252	1.82333	0.402778
ENSG00000087116	ENSG00000087116	ADAMTS2	5	4	155	4:361;4:824;3:972;2:1139;2:1147;2:1206;2:200;2:357;2:427;2:598;2:612;2:679;2:691;2:817;2:948;2:964;2:982;1:101;1:1011;1:1030;1:1047;1:1049;1:1051;1:1055;1:1057;1:106;1:1075;1:1077;1:1079;1:1080;1:1081;1:1083;1:1084;1:1092;1:1115;1:1122;1:1127;1:1132;1:1133;1:1145;1:1164;1:1173;1:1186;1:1193;1:1194;1:1203;1:134;1:184;1:237;1:241;1:246;1:253;1:254;1:255;1:260;1:273;1:283;1:285;1:291;1:298;1:307;1:3…	133	0.890173	0.127993	0.159637	0.116339	1.75679	0.00710441	0.00100284	0.983736	0.977504	0.341112	5.35066e-12	4.77642	0.956598	0.844849
ENSG00000134760	ENSG00000134760	DSG1	18	4	133	4:315;3:595;3:653;2:158;2:2;2:586;2:681;2:729;2:819;2:823;2:846;2:933;1:1003;1:1006;1:101;1:1018;1:118;1:128;1:14;1:144;1:149;1:184;1:188;1:200;1:202;1:203;1:215;1:23;1:231;1:236;1:246;1:256;1:261;1:264;1:270;1:289;1:290;1:291;1:294;1:310;1:329;1:342;1:374;1:378;1:382;1:386;1:389;1:400;1:402;1:412;1:428;1:440;1:444;1:478;1:487;1:49;1:496;1:504;1:506;1:51;1:522;1:527;1:532;1:533;1:535;1:547;1:560;…	117	0.888465	0.126787	0.150894	0.11826	1.82405	0.00499923	0.00162402	1.06037	0.80534	0.400056	2.48727e-08	8.0568	1.02522	0.961431
ENSG00000128617	ENSG00000128617	OPN1SW	7	4	33	4:66;2:110;2:2;1:103;1:104;1:106;1:113;1:132;1:144;1:149;1:15;1:158;1:201;1:235;1:241;1:249;1:255;1:278;1:292;1:296;1:298;1:327;1:328;1:42;1:61;1:73;1:8;1:94;	28	0.91954	0.0948276	0.132192	0.0838815	2.14401	0.00531331	0.000122402	0.884334	0.834356	0.193979	2.80611e-06	4.35748	0.865781	0.802395
ENSG00000181381	ENSG00000181381	DDX60L	4	3	93	3:647;2:297;2:346;2:414;2:789;2:990;1:1050;1:1053;1:1120;1:1167;1:12;1:121;1:1223;1:125;1:1260;1:1267;1:1269;1:1302;1:1316;1:1326;1:1330;1:1340;1:1352;1:1363;1:1383;1:1400;1:1409;1:1423;1:150;1:1517;1:1570;1:1642;1:1675;1:1684;1:1701;1:1704;1:205;1:22;1:257;1:272;1:274;1:279;1:311;1:316;1:318;1:368;1:377;1:395;1:413;1:415;1:428;1:434;1:456;1:497;1:50;1:523;1:530;1:536;1:55;1:588;1:59;1:640;1:708;…	86	0.94959	0.0545135	0.0609562	0.0517253	1.44351	0.00200331	0.0252617	0.982731	1	0.315657	1.47283e-08
ENSG00000137251	ENSG00000137251	TINAG	6	13	81	13:191;3:299;3:332;2:225;2:263;2:290;2:349;2:406;2:96;1:100;1:12;1:137;1:177;1:179;1:185;1:187;1:200;1:203;1:217;1:233;1:238;1:250;1:252;1:255;1:271;1:273;1:288;1:292;1:304;1:309;1:310;1:323;1:334;1:337;1:339;1:341;1:347;1:351;1:353;1:362;1:37;1:376;1:380;1:39;1:397;1:40;1:416;1:423;1:429;1:436;1:437;1:438;1:457;1:46;1:471;1:476;1:77;1:80;1:84;	59	0.87605	0.170168	0.520456	0.132332	5.72461	0.00676583	5.41696e-86	1.31284	0.33645	0.0763549	9.95704e-33	28.3621	1.12858	0.749888
ENSG00000074695	ENSG00000074695	LMAN1	18	4	32	4:195;2:239;1:12;1:152;1:168;1:2;1:202;1:223;1:236;1:24;1:248;1:271;1:286;1:294;1:316;1:327;1:340;1:374;1:375;1:441;1:466;1:47;1:473;1:481;1:493;1:509;1:51;1:69;	28	0.945098	0.0627451	0.0864286	0.0564666	2.32956	0.00276209	1.91654e-05	2.87376	0.0606413	0.142537	2.22713e-13	67.7209	2.69415	0.0841384
ENSG00000101104	ENSG00000101104	PABPC1L	20	3	33	3:228;2:248;2:272;2:501;1:138;1:151;1:172;1:176;1:188;1:239;1:263;1:290;1:292;1:305;1:322;1:330;1:352;1:353;1:410;1:489;1:50;1:502;1:511;1:558;1:563;1:566;1:570;1:575;	28	0.954397	0.0537459	0.0705161	0.0466751	1.47776	0.00494085	0.00697971	0.649425	0.175722	0.146938	1.6834e-07	10.4535	0.600744	0.119984
ENSG00000130699	ENSG00000130699	TAF4	20	3	50	3:593;2:467;2:574;2:672;2:709;1:1007;1:1036;1:1043;1:1045;1:1051;1:1058;1:1072;1:441;1:452;1:459;1:485;1:500;1:516;1:535;1:538;1:543;1:555;1:576;1:579;1:598;1:624;1:635;1:647;1:651;1:662;1:684;1:696;1:713;1:717;1:748;1:749;1:806;1:827;1:857;1:935;1:941;1:961;1:963;1:978;	44	0.959447	0.0460829	0.056915	0.0413982	1.43522	0.00336109	0.0067638	0.782139	0.365279	0.163916	8.8199e-12
ENSG00000132671	ENSG00000132671	SSTR4	20	4	71	4:153;4:170;3:154;3:285;3:55;2:110;2:116;2:134;2:182;2:295;2:365;2:45;1:102;1:103;1:106;1:108;1:129;1:131;1:179;1:195;1:197;1:204;1:205;1:237;1:259;1:26;1:267;1:269;1:277;1:278;1:282;1:283;1:292;1:3;1:302;1:319;1:341;1:347;1:35;1:359;1:360;1:361;1:373;1:379;1:381;1:382;1:39;1:51;1:74;1:78;1:91;1:93;	52	0.865979	0.18299	0.294594	0.143894	1.88475	0.0224576	0.00106994	1.02894	0.989986	0.230791	5.05997e-11	3.60074	0.969857	0.998339
ENSG00000136213	ENSG00000136213	CHST12	7	3	38	3:194;2:250;2:289;2:404;1:114;1:118;1:129;1:155;1:162;1:17;1:20;1:203;1:205;1:206;1:221;1:24;1:290;1:291;1:31;1:32;1:328;1:343;1:359;1:38;1:380;1:383;1:389;1:399;1:409;1:47;1:48;1:65;1:80;	33	0.92029	0.0917874	0.11262	0.0830666	1.52542	0.00604627	0.0391376	0.811695	0.564603	0.287958	0.000434977	0.811695	0.811695	0.595849
ENSG00000102452	ENSG00000102452	NALCN	13	7	266	7:1607;3:1013;3:1234;3:134;3:694;3:845;2:1193;2:1451;2:1455;2:146;2:1460;2:1495;2:1516;2:1545;2:1582;2:1615;2:163;2:223;2:272;2:296;2:372;2:373;2:43;2:449;2:57;2:669;2:741;2:860;2:9;2:942;2:970;1:100;1:1002;1:1017;1:103;1:1035;1:1044;1:1064;1:1069;1:1076;1:1085;1:1088;1:1116;1:1118;1:1160;1:1171;1:1186;1:1191;1:120;1:1201;1:1204;1:1211;1:1217;1:1229;1:123;1:1236;1:1244;1:1247;1:1250;1:1258;1:128;…	225	0.870541	0.153049	0.199936	0.138641	2.10489	0.00732809	2.26415e-15	0.955104	0.750524	0.333152	1.97472e-18	1.97495	0.947576	0.716242
ENSG00000128564	ENSG00000128564	VGF	7	3	19	3:433;1:135;1:150;1:159;1:198;1:21;1:211;1:223;1:260;1:279;1:391;1:548;1:559;1:584;1:586;1:591;1:80;	17	0.972358	0.0308943	0.0397606	0.0280315	1.89293	0.00153509	0.0027535	1.35449	0.669824	0.0971879	1.84583e-11	94.0911	1.21191	0.862035
ENSG00000130876	ENSG00000130876	SLC7A10	19	3	30	3:110;2:157;1:112;1:131;1:149;1:163;1:171;1:215;1:228;1:269;1:286;1:289;1:291;1:30;1:307;1:328;1:368;1:398;1:400;1:401;1:429;1:440;1:467;1:57;1:61;1:84;1:90;	27	0.948375	0.0573614	0.0695003	0.0530055	1.73216	0.00259407	0.0169007	0.665094	0.223837	0.213253	0.000178367	4.45361	0.65524	0.221765
ENSG00000124212	ENSG00000124212	PTGIS	20	3	41	3:310;3:373;2:307;1:104;1:111;1:116;1:152;1:165;1:191;1:197;1:208;1:225;1:302;1:309;1:31;1:314;1:325;1:365;1:370;1:378;1:387;1:403;1:43;1:434;1:450;1:467;1:472;1:475;1:486;1:489;1:490;1:491;1:500;1:53;1:91;1:98;	36	0.928	0.082	0.103483	0.0747235	1.85524	0.0040867	0.0328122	0.864141	0.711541	0.238381	5.10579e-06	5.42973	0.845406	0.670617
ENSG00000130307	ENSG00000130307	USHBP1	19	3	48	3:612;2:128;2:282;1:114;1:152;1:154;1:174;1:175;1:196;1:200;1:207;1:209;1:220;1:227;1:232;1:241;1:246;1:259;1:260;1:270;1:323;1:363;1:370;1:371;1:392;1:431;1:438;1:460;1:499;1:504;1:522;1:524;1:531;1:541;1:552;1:556;1:616;1:626;1:628;1:650;1:655;1:74;1:76;1:9;	44	0.937411	0.0682788	0.0779524	0.0646334	1.66323	0.00228041	0.0386229	0.654603	0.0917368	0.325203	0.00418967	12.588	0.627328	0.0638178
ENSG00000072415	ENSG00000072415	MPP5	14	3	25	3:641;2:199;1:193;1:207;1:225;1:251;1:272;1:33;1:357;1:361;1:367;1:372;1:384;1:455;1:519;1:52;1:569;1:578;1:6;1:606;1:615;1:66;	22	0.967407	0.037037	0.0475876	0.0331356	1.66235	0.0023947	0.00357134	1.08608	0.999206	0.115056	5.45643e-10	37.2821	0.999197	1
ENSG00000113593	ENSG00000113593	PPWD1	5	3	30	3:254;2:348;1:12;1:121;1:13;1:130;1:187;1:222;1:246;1:249;1:272;1:286;1:289;1:331;1:342;1:365;1:390;1:396;1:420;1:424;1:45;1:450;1:479;1:485;1:585;1:611;1:90;	27	0.958204	0.0464396	0.0567547	0.0426942	1.70178	0.0022575	0.0093025	1.72115	0.304487	0.172922	3.34858e-09	52.4339	1.6064	0.391311
ENSG00000131051	ENSG00000131051	RBM39	20	6	43	6:353;3:100;2:151;2:81;1:109;1:148;1:170;1:203;1:223;1:227;1:282;1:29;1:302;1:32;1:332;1:350;1:354;1:365;1:378;1:38;1:383;1:384;1:390;1:406;1:413;1:422;1:426;1:435;1:462;1:466;1:469;1:489;1:49;1:521;	34	0.935849	0.0811321	0.150305	0.0663011	2.8811	0.00526893	1.22055e-15	1.57815	0.256585	0.0868905	2.05153e-22	57.0091	1.28454	0.602967
ENSG00000134962	ENSG00000134962	KLB	4	3	62	3:161;2:343;2:41;2:490;1:108;1:110;1:126;1:127;1:152;1:164;1:186;1:189;1:212;1:213;1:219;1:227;1:25;1:267;1:301;1:306;1:310;1:313;1:319;1:336;1:34;1:346;1:357;1:364;1:388;1:389;1:410;1:432;1:436;1:450;1:467;1:494;1:504;1:512;1:514;1:522;1:55;1:56;1:583;1:586;1:590;1:605;1:614;1:781;1:791;1:801;1:824;1:886;1:910;1:927;1:931;1:936;1:947;	57	0.945402	0.059387	0.067419	0.0561447	1.54842	0.00217268	0.0278044	1.09151	0.828204	0.305118	2.97237e-07
ENSG00000135973	ENSG00000135973	GPR45	2	4	48	4:332;2:227;2:247;2:285;2:316;2:63;2:64;2:99;1:122;1:130;1:145;1:152;1:164;1:180;1:188;1:192;1:193;1:203;1:205;1:21;1:219;1:221;1:223;1:224;1:228;1:233;1:251;1:279;1:282;1:283;1:304;1:323;1:344;1:359;1:365;1:44;1:54;1:82;	38	0.897849	0.129032	0.182767	0.107753	1.63969	0.0138905	0.000354383	0.587031	0.0296612	0.236551	0.000212743	1.91829	0.568278	0.0309318
ENSG00000125445	ENSG00000125445	MRPS7	17	3	17	3:10;1:111;1:133;1:147;1:160;1:191;1:212;1:240;1:27;1:37;1:49;1:55;1:77;1:79;1:9;	15	0.938017	0.0702479	0.0904804	0.0639877	2.01205	0.00321356	0.0234181	1.06214	1	0.196079	0.000381214	20.442	0.999665	1
ENSG00000125266	ENSG00000125266	EFNB2	13	3	28	3:158;2:182;2:261;2:283;2:309;1:105;1:110;1:152;1:156;1:183;1:187;1:191;1:204;1:21;1:224;1:297;1:321;1:40;1:73;1:75;1:97;1:98;	22	0.933934	0.0840841	0.119415	0.0683496	1.42864	0.011567	0.0139486	0.798394	0.632838	0.166746	4.50433e-06	10.5448	0.684337	0.370512
ENSG00000072657	ENSG00000072657	TRHDE	12	6	214	6:707;5:795;3:268;3:763;3:772;2:1001;2:158;2:210;2:227;2:306;2:318;2:335;2:369;2:423;2:446;2:473;2:484;2:552;2:592;2:647;2:648;2:710;2:753;2:764;2:799;2:816;2:921;2:928;2:929;1:1005;1:1013;1:1016;1:1019;1:1024;1:120;1:128;1:129;1:133;1:143;1:167;1:185;1:198;1:200;1:213;1:215;1:216;1:229;1:238;1:241;1:257;1:258;1:271;1:282;1:298;1:309;1:310;1:312;1:313;1:32;1:320;1:333;1:350;1:353;1:357;1:364;1:37…	175	0.829102	0.208984	0.278863	0.187413	2.14918	0.0109961	9.67009e-09	1.10967	0.508482	0.384616	7.77175e-14
ENSG00000137216	ENSG00000137216	TMEM63B	6	3	51	3:82;2:530;2:829;1:128;1:141;1:148;1:17;1:171;1:175;1:212;1:219;1:247;1:26;1:271;1:286;1:325;1:354;1:367;1:368;1:369;1:403;1:416;1:423;1:431;1:44;1:469;1:499;1:525;1:537;1:542;1:580;1:587;1:606;1:607;1:632;1:687;1:711;1:717;1:740;1:749;1:750;1:758;1:766;1:786;1:789;1:800;1:832;	47	0.94351	0.0612981	0.0696436	0.0581487	1.65421	0.00197321	0.031756	0.7293	0.238086	0.310458	0.000542267	1.56385	0.72765	0.245025
ENSG00000130538	ENSG00000130538	OR11H1	22	7	60	7:79;2:232;2:235;2:254;2:255;2:36;1:143;1:146;1:198;1:206;1:208;1:217;1:22;1:222;1:226;1:231;1:242;1:244;1:246;1:248;1:252;1:256;1:257;1:263;1:266;1:269;1:276;1:280;1:284;1:289;1:29;1:292;1:297;1:30;1:302;1:31;1:33;1:35;1:44;1:45;1:5;1:54;1:61;1:66;1:70;1:8;1:80;1:94;1:99;	49	0.849693	0.184049	0.310637	0.16288	3.77304	0.00586379	1.16214e-15	1.08935	0.851771	0.211103	6.65798e-10	11.3497	1.02883	1
ENSG00000135723	ENSG00000135723	FHOD1	16	3	72	3:1005;2:304;2:413;2:818;2:875;2:928;2:948;1:1019;1:1029;1:1044;1:1050;1:1100;1:1103;1:1104;1:1108;1:1121;1:1132;1:1135;1:1141;1:1149;1:136;1:148;1:159;1:164;1:181;1:242;1:281;1:320;1:345;1:351;1:354;1:370;1:398;1:404;1:407;1:469;1:47;1:473;1:476;1:50;1:527;1:539;1:561;1:593;1:6;1:697;1:702;1:746;1:752;1:755;1:77;1:772;1:860;1:872;1:92;1:932;1:939;1:944;1:945;1:97;1:970;1:973;1:974;1:980;	64	0.945017	0.0618557	0.0735567	0.0565522	1.38702	0.00398618	0.0180316	0.956295	0.921639	0.246416	8.25568e-11	13.8029	0.904881	0.733817
ENSG00000136828	ENSG00000136828	RALGPS1	9	3	26	3:381;1:120;1:165;1:189;1:217;1:22;1:232;1:24;1:245;1:253;1:257;1:271;1:287;1:298;1:322;1:327;1:396;1:420;1:496;1:500;1:506;1:539;1:73;1:87;	24	0.956912	0.0466786	0.0553711	0.0440438	2.03034	0.0013265	0.0155038	0.753976	0.521241	0.200424	0.000113283	44.4187	0.695977	0.390825
ENSG00000128802	ENSG00000128802	GDF2	10	4	70	4:68;2:168;2:215;2:301;2:317;2:337;2:403;1:107;1:114;1:153;1:162;1:164;1:169;1:174;1:178;1:196;1:206;1:209;1:211;1:216;1:233;1:236;1:238;1:239;1:244;1:245;1:249;1:25;1:266;1:281;1:283;1:290;1:291;1:299;1:300;1:303;1:31;1:313;1:321;1:322;1:326;1:330;1:36;1:367;1:369;1:370;1:383;1:384;1:397;1:399;1:402;1:407;1:417;1:419;1:42;1:425;1:429;1:44;1:61;1:85;1:91;	61	0.857809	0.16317	0.192939	0.153374	1.98743	0.00534127	0.0056515	0.92721	0.83167	0.472118	0.00455887	15.1986	0.850574	0.57286
ENSG00000127314	ENSG00000127314	RAP1B	12	3	10	3:12;1:111;1:124;1:176;1:184;1:3;1:37;1:88;	8	0.956522	0.0543478	0.0844619	0.0444518	1.88107	0.00538819	0.0047865	0.598856	0.485055	0.0893223	0.000411003	22.7076	0.479085	0.287954
ENSG00000132842	ENSG00000132842	AP3B1	5	6	62	6:31;2:460;2:618;1:1007;1:1011;1:1013;1:1015;1:1066;1:1085;1:111;1:112;1:113;1:119;1:181;1:193;1:195;1:199;1:22;1:227;1:240;1:247;1:250;1:275;1:276;1:330;1:34;1:342;1:347;1:424;1:449;1:459;1:479;1:483;1:515;1:548;1:608;1:616;1:624;1:649;1:670;1:687;1:71;1:729;1:743;1:750;1:762;1:827;1:846;1:85;1:897;1:921;1:926;1:938;1:942;1:970;	55	0.949726	0.0566728	0.0846169	0.051582	3.3569	0.00154017	1.12078e-16	1.59931	0.145821	0.103088	2.32718e-29	11.8901	1.58344	0.174458
ENSG00000132155	ENSG00000132155	RAF1	3	7	34	7:257;2:259;1:104;1:115;1:122;1:125;1:140;1:161;1:17;1:171;1:264;1:319;1:329;1:333;1:353;1:354;1:366;1:39;1:391;1:398;1:478;1:605;1:607;1:646;1:83;1:86;1:88;	27	0.958333	0.0524691	0.117799	0.0425596	4.01462	0.00249481	3.07315e-27	0.741284	0.402774	0.0404361	3.35449e-27	61.7626	0.588666	0.124761
ENSG00000171401	ENSG00000171401	KRT13	17	8	44	8:201;2:249;2:414;1:118;1:122;1:143;1:156;1:175;1:206;1:215;1:216;1:230;1:245;1:25;1:256;1:265;1:272;1:287;1:309;1:321;1:326;1:337;1:347;1:35;1:357;1:360;1:390;1:403;1:410;1:418;1:435;1:440;1:69;1:74;1:91;	35	0.923581	0.0960699	0.218322	0.079497	4.52719	0.00372617	7.20483e-31	0.650404	0.113054	0.0701958	1.28101e-18	10.037	0.615297	0.0936911
ENSG00000103184	ENSG00000103184	SEC14L5	16	3	66	3:269;2:156;2:180;2:282;2:410;2:445;2:489;2:586;1:111;1:118;1:121;1:135;1:143;1:150;1:182;1:187;1:188;1:190;1:215;1:236;1:241;1:272;1:279;1:292;1:297;1:317;1:321;1:351;1:361;1:387;1:391;1:396;1:422;1:428;1:430;1:441;1:444;1:474;1:477;1:479;1:502;1:510;1:520;1:524;1:532;1:593;1:610;1:626;1:633;1:636;1:653;1:658;1:681;1:686;1:689;1:79;1:94;	57	0.918103	0.0948276	0.114736	0.0854452	1.36759	0.0073177	0.041498	0.727704	0.165909	0.311146	9.3099e-05	2.83929	0.712138	0.15102
ENSG00000089280	ENSG00000089280	FUS	16	3	32	3:46;2:394;2:516;1:108;1:136;1:151;1:172;1:204;1:214;1:233;1:240;1:256;1:276;1:278;1:286;1:351;1:353;1:372;1:383;1:385;1:437;1:443;1:471;1:473;1:477;1:495;1:50;1:521;	28	0.946768	0.0608365	0.0762919	0.0547011	1.57384	0.0040387	0.0135951	0.727015	0.37578	0.193203	1.40523e-05
ENSG00000134917	ENSG00000134917	ADAMTS8	11	3	61	3:674;2:291;2:429;2:496;2:516;2:524;1:163;1:193;1:221;1:227;1:251;1:264;1:283;1:284;1:305;1:315;1:336;1:342;1:354;1:362;1:366;1:392;1:431;1:459;1:461;1:481;1:483;1:495;1:517;1:521;1:545;1:550;1:558;1:584;1:605;1:618;1:621;1:624;1:633;1:690;1:698;1:722;1:729;1:737;1:780;1:794;1:796;1:798;1:824;1:844;1:853;1:876;1:883;1:888;	54	0.939258	0.0686164	0.0819982	0.0626655	1.41904	0.00438735	0.0226118	0.81359	0.4221	0.260266	3.33033e-07	7.16958	0.785581	0.350602
ENSG00000131400	ENSG00000131400	NAPSA	19	3	27	3:343;2:264;1:105;1:121;1:200;1:205;1:223;1:273;1:294;1:327;1:332;1:348;1:352;1:364;1:381;1:394;1:400;1:404;1:406;1:414;1:62;1:68;1:82;1:96;	24	0.942857	0.0642857	0.0793897	0.0588405	1.73082	0.00325674	0.0193883	0.830901	0.703582	0.214832	5.44715e-05	29.0866	0.738579	0.477814
ENSG00000126838	ENSG00000126838	PZP	12	4	148	4:1434;2:1143;2:1413;2:1431;2:1436;2:1472;2:171;2:383;2:409;2:446;2:551;2:627;2:708;2:736;2:738;2:765;2:777;2:787;2:935;1:1000;1:1036;1:1043;1:1059;1:1067;1:1093;1:1099;1:1108;1:1149;1:1161;1:1184;1:1199;1:1211;1:1221;1:1223;1:1227;1:1235;1:1237;1:1259;1:1299;1:1300;1:1303;1:1345;1:1359;1:1391;1:1397;1:140;1:1406;1:1410;1:1432;1:1441;1:145;1:1458;1:1464;1:1474;1:1479;1:152;1:153;1:154;1:155;1:157…	127	0.914305	0.099865	0.122363	0.0895911	1.41316	0.00776235	0.000324541	0.951353	0.813024	0.307134	3.16935e-13	8.59153	0.891583	0.530773
ENSG00000132514	ENSG00000132514	CLEC10A	17	3	18	3:253;1:135;1:178;1:189;1:191;1:224;1:245;1:252;1:264;1:270;1:273;1:283;1:31;1:38;1:6;1:69;	16	0.949367	0.056962	0.0729355	0.0519597	1.976	0.00259989	0.0143152	0.845719	0.86827	0.168834	0.000162982	18.8704	0.798735	0.771664
ENSG00000128944	ENSG00000128944	KNSTRN	15	4	31	4:24;4:28;3:23;2:11;2:12;1:100;1:110;1:121;1:16;1:197;1:214;1:22;1:223;1:233;1:240;1:26;1:316;1:4;1:5;1:57;1:66;	21	0.933544	0.0981013	0.196695	0.0687669	2.10838	0.0143823	2.09704e-05	0.863059	0.782309	0.0889308	1.20236e-12
ENSG00000135249	ENSG00000135249	RINT1	7	3	40	3:85;2:152;1:104;1:112;1:130;1:131;1:141;1:145;1:156;1:157;1:195;1:217;1:295;1:299;1:30;1:301;1:31;1:313;1:322;1:356;1:37;1:380;1:396;1:417;1:440;1:448;1:453;1:502;1:527;1:609;1:628;1:687;1:692;1:743;1:750;1:782;1:87;	37	0.953283	0.0505051	0.0581287	0.0478436	1.77272	0.00154296	0.019696	1.21196	0.674359	0.250704	5.93289e-07	40.4254	1.15136	0.794948
ENSG00000129048	ENSG00000129048	ACKR4	3	3	19	3:188;2:184;1:11;1:115;1:12;1:15;1:151;1:186;1:190;1:264;1:281;1:30;1:309;1:313;1:5;1:57;	16	0.954286	0.0542857	0.0744085	0.0467922	1.66679	0.00462566	0.00668605	1.11114	1	0.12774	6.38573e-07	26.2796	0.994174	1
ENSG00000126545	ENSG00000126545	CSN1S1	4	3	20	3:146;2:166;2:181;2:26;1:125;1:136;1:159;1:160;1:165;1:35;1:51;1:73;1:83;1:9;1:98;	15	0.918919	0.108108	0.162162	0.0845574	1.47951	0.0168828	0.0217751	1.11172	1	0.177778	8.74035e-05	3.70122	1.06725	1
ENSG00000072364	ENSG00000072364	AFF4	5	3	74	3:1156;2:346;2:57;2:670;2:735;2:851;2:965;1:101;1:1014;1:1078;1:1105;1:112;1:138;1:142;1:16;1:178;1:202;1:217;1:220;1:249;1:254;1:258;1:262;1:264;1:27;1:3;1:314;1:358;1:367;1:378;1:382;1:401;1:416;1:425;1:435;1:444;1:447;1:46;1:472;1:500;1:510;1:524;1:547;1:58;1:588;1:617;1:637;1:652;1:663;1:686;1:688;1:705;1:746;1:77;1:775;1:780;1:790;1:794;1:816;1:831;1:861;1:926;1:934;1:96;1:972;1:978;	66	0.94325	0.0636285	0.0751218	0.0584237	1.38998	0.00390886	0.020484	1.57775	0.11616	0.260497	3.71805e-13	45.0434	1.40718	0.261476
ENSG00000070761	ENSG00000070761	C16orf80	16	3	10	3:100;1:115;1:146;1:175;1:31;1:66;1:80;1:99;	8	0.958549	0.0518135	0.0806347	0.0423344	1.87718	0.00516615	0.00417511	1.23408	0.999617	0.0852106	6.45826e-06	24.9986	1.11068	1
ENSG00000005007	ENSG00000005007	UPF1	19	3	68	3:390;2:4;2:601;2:697;1:1019;1:102;1:1020;1:1024;1:105;1:1075;1:1101;1:1105;1:134;1:142;1:164;1:182;1:217;1:222;1:309;1:31;1:32;1:329;1:33;1:331;1:34;1:343;1:355;1:361;1:365;1:385;1:392;1:393;1:396;1:409;1:416;1:417;1:422;1:499;1:532;1:542;1:547;1:555;1:559;1:591;1:596;1:602;1:631;1:649;1:676;1:690;1:730;1:734;1:800;1:833;1:854;1:862;1:863;1:866;1:913;1:921;1:929;1:944;1:965;	63	0.943649	0.0608229	0.0679177	0.0580006	1.57201	0.00186412	0.03547	0.784229	0.303674	0.342723	0.000127444	25.4849	0.738098	0.194113
ENSG00000066248	ENSG00000066248	NGEF	2	4	61	4:324;2:126;2:259;2:286;2:303;2:338;2:83;1:120;1:13;1:171;1:176;1:185;1:234;1:239;1:248;1:250;1:254;1:257;1:27;1:270;1:276;1:293;1:314;1:326;1:336;1:353;1:358;1:391;1:405;1:420;1:425;1:436;1:445;1:464;1:481;1:516;1:53;1:530;1:570;1:578;1:597;1:600;1:626;1:636;1:64;1:653;1:654;1:67;1:678;1:679;1:92;1:95;	52	0.926761	0.0859155	0.112495	0.07606	1.70446	0.00605222	8.88232e-05	0.91949	0.823745	0.21735	1.05212e-09	10.0995	0.863592	0.645823
ENSG00000139329	ENSG00000139329	LUM	12	4	62	4:240;3:170;3:330;2:187;2:212;2:214;2:235;2:24;2:245;2:248;2:310;2:87;1:109;1:110;1:113;1:115;1:126;1:128;1:133;1:141;1:145;1:15;1:159;1:163;1:165;1:175;1:192;1:195;1:198;1:201;1:206;1:220;1:250;1:256;1:257;1:302;1:315;1:318;1:323;1:327;1:40;1:44;1:48;1:49;1:66;1:84;	46	0.863905	0.183432	0.274858	0.146292	1.64956	0.024706	0.00135363	1.9247	0.0549382	0.26902	5.41371e-11	9.72315	1.72715	0.139874
ENSG00000104755	ENSG00000104755	ADAM2	8	5	120	5:4;3:381;2:218;2:279;2:364;2:376;2:379;2:43;2:430;2:437;2:543;2:558;2:581;2:674;1:104;1:122;1:124;1:126;1:129;1:133;1:14;1:143;1:15;1:151;1:162;1:170;1:174;1:200;1:207;1:215;1:225;1:226;1:229;1:236;1:240;1:241;1:259;1:264;1:265;1:283;1:292;1:293;1:295;1:299;1:3;1:303;1:309;1:317;1:321;1:327;1:331;1:34;1:346;1:361;1:372;1:385;1:396;1:400;1:408;1:409;1:414;1:424;1:440;1:448;1:455;1:480;1:485;1:499…	102	0.861224	0.163265	0.204916	0.1494	1.9649	0.00763715	6.83131e-06	0.998347	1	0.390237	6.27592e-07
ENSG00000158517	ENSG00000158517	NCF1	7	3	24	3:211;2:121;1:112;1:117;1:130;1:131;1:160;1:163;1:171;1:186;1:191;1:206;1:208;1:212;1:25;1:287;1:337;1:48;1:59;1:78;1:96;	21	0.946154	0.0615385	0.0784655	0.0553501	1.70461	0.00375221	0.014036	1.5133	0.48613	0.182822	4.1623e-07
ENSG00000161533	ENSG00000161533	ACOX1	17	3	38	3:490;2:127;2:484;1:113;1:115;1:138;1:148;1:16;1:179;1:187;1:189;1:197;1:223;1:261;1:270;1:285;1:302;1:326;1:344;1:35;1:353;1:354;1:449;1:457;1:480;1:481;1:51;1:526;1:565;1:571;1:575;1:581;1:9;1:94;	34	0.948485	0.0575758	0.0695176	0.0528895	1.58872	0.0030513	0.0156492	0.995606	1	0.217277	6.10637e-07	18.1163	0.943206	0.982761
ENSG00000144580	ENSG00000144580	RQCD1	2	10	23	10:131;2:88;1:104;1:141;1:205;1:212;1:51;1:75;1:82;1:84;1:87;1:92;1:97;	13	0.956522	0.0769231	0.379969	0.0444518	5.6785	0.00576341	2.85612e-61	1.54318	0.464501	0.0191517	3.72036e-30	105.713	0.939326	1
ENSG00000142748	ENSG00000142748	FCN3	1	3	14	3:53;2:139;1:103;1:104;1:132;1:160;1:260;1:278;1:285;1:44;1:72;	11	0.963211	0.0468227	0.0716258	0.0374831	1.64074	0.00582544	0.00265202	0.505433	0.141477	0.0812127	9.88252e-06
ENSG00000155530	ENSG00000155530	LRGUK	7	4	63	4:541;2:5;2:750;2:808;2:88;1:103;1:119;1:127;1:147;1:194;1:202;1:207;1:218;1:229;1:269;1:300;1:305;1:325;1:343;1:351;1:4;1:424;1:431;1:432;1:458;1:473;1:474;1:475;1:502;1:546;1:548;1:582;1:602;1:604;1:644;1:651;1:658;1:682;1:694;1:700;1:717;1:727;1:731;1:737;1:747;1:751;1:761;1:772;1:781;1:795;1:799;1:81;1:824;1:94;1:95;1:99;	56	0.932121	0.0763636	0.0948897	0.0702924	1.90968	0.00330068	9.29798e-05	0.842805	0.543117	0.23941	5.23834e-08
ENSG00000040731	ENSG00000040731	CDH10	5	6	303	6:128;4:358;4:454;4:638;3:148;3:357;3:409;3:428;3:472;3:520;3:555;3:683;3:694;3:717;3:733;2:121;2:142;2:174;2:18;2:196;2:230;2:249;2:258;2:261;2:270;2:275;2:279;2:322;2:370;2:381;2:390;2:417;2:424;2:43;2:438;2:480;2:484;2:504;2:538;2:539;2:570;2:595;2:661;2:663;2:669;2:678;2:687;2:690;2:698;2:707;2:710;2:723;2:727;2:737;2:763;2:771;1:101;1:107;1:112;1:113;1:114;1:116;1:118;1:127;1:129;1:131;1:135…	226	0.713198	0.384518	0.508883	0.337996	1.97422	0.0284323	1.26493e-05	1.26821	0.0769027	0.543142	8.63337e-11	3.81911	1.19356	0.220358
ENSG00000145451	ENSG00000145451	GLRA3	4	5	62	5:274;2:295;2:406;2:417;2:60;1:103;1:104;1:105;1:107;1:112;1:12;1:120;1:122;1:179;1:180;1:196;1:213;1:242;1:246;1:254;1:263;1:265;1:267;1:271;1:280;1:281;1:289;1:299;1:30;1:300;1:325;1:333;1:335;1:360;1:366;1:374;1:380;1:386;1:387;1:399;1:400;1:409;1:422;1:424;1:45;1:453;1:455;1:461;1:463;1:56;1:89;1:90;1:93;1:99;	54	0.883621	0.133621	0.176491	0.123727	2.73657	0.00378641	1.04758e-06	0.94344	0.91759	0.294021	4.03123e-06	18.9595	0.874965	0.703413
ENSG00000036448	ENSG00000036448	MYOM2	8	4	168	4:1458;3:272;3:818;2:1033;2:123;2:255;2:294;2:313;2:421;2:423;2:488;2:568;2:617;2:670;2:759;2:963;1:1017;1:103;1:1030;1:1031;1:1034;1:1044;1:1048;1:1053;1:1070;1:1095;1:1108;1:1117;1:1130;1:1140;1:1155;1:1173;1:120;1:1236;1:1247;1:1267;1:1272;1:1273;1:1298;1:1314;1:1317;1:1340;1:1343;1:1367;1:1380;1:1392;1:1395;1:1403;1:1407;1:1408;1:1410;1:1421;1:1446;1:1447;1:146;1:159;1:165;1:167;1:173;1:177;1…	148	0.898976	0.114676	0.135748	0.106499	1.66171	0.00525777	0.00101872	0.723546	0.0215946	0.384267	5.47901e-06
ENSG00000071073	ENSG00000071073	MGAT4A	2	3	28	3:40;1:13;1:134;1:17;1:178;1:209;1:228;1:231;1:250;1:366;1:383;1:393;1:420;1:427;1:47;1:481;1:482;1:492;1:512;1:517;1:63;1:66;1:69;1:71;1:81;1:83;	26	0.951402	0.0523364	0.0609262	0.0498187	2.1038	0.00122578	0.0248576	0.699324	0.366571	0.241782	0.00181238
ENSG00000145826	ENSG00000145826	LECT2	5	3	16	3:25;2:15;1:109;1:110;1:112;1:13;1:140;1:3;1:35;1:68;1:76;1:84;1:87;	13	0.913907	0.10596	0.148698	0.0900262	1.71316	0.00981687	0.0322302	2.9557	0.220866	0.208053	4.108e-05	58.8547	2.4015	0.379218
ENSG00000143341	ENSG00000143341	HMCN1	1	4	534	4:1027;3:2211;3:4485;3:4771;3:5176;3:5377;2:1141;2:1335;2:1607;2:1782;2:182;2:1825;2:2165;2:221;2:2306;2:242;2:2443;2:246;2:2519;2:2661;2:2717;2:3112;2:3125;2:3563;2:3565;2:3686;2:3793;2:402;2:4107;2:4432;2:4554;2:4560;2:4666;2:4780;2:4831;2:4917;2:5182;2:5493;2:5553;2:997;1:1008;1:1011;1:1014;1:1015;1:1023;1:1040;1:1050;1:1090;1:1091;1:1112;1:1114;1:112;1:1130;1:1134;1:1161;1:1170;1:1188;1:1190;…	487	0.913576	0.0947649	0.105324	0.0903889	1.54465	0.0030091	0.00106573	1.01088	0.932168	0.4596	6.42032e-21	3.10159	1.00457	0.992355
ENSG00000138684	ENSG00000138684	IL21	4	3	17	3:34;2:40;1:113;1:139;1:140;1:154;1:162;1:27;1:28;1:3;1:51;1:56;1:58;1:9;	14	0.91358	0.104938	0.144199	0.0903841	1.72197	0.00892027	0.0345442	1.48454	0.654922	0.219046	0.000462142	11.1868	1.39722	0.742244
ENSG00000158477	ENSG00000158477	CD1A	1	5	68	5:99;4:200;2:211;2:279;2:302;2:34;2:58;2:75;2:90;1:109;1:117;1:12;1:121;1:123;1:124;1:152;1:165;1:178;1:183;1:191;1:212;1:22;1:220;1:222;1:23;1:231;1:236;1:239;1:244;1:250;1:254;1:263;1:264;1:267;1:268;1:270;1:277;1:283;1:287;1:298;1:301;1:305;1:31;1:312;1:318;1:33;1:51;1:59;1:60;1:70;1:72;1:84;1:88;1:92;	54	0.834862	0.207951	0.306317	0.180488	2.3518	0.012648	1.03666e-05	0.729959	0.188374	0.305372	0.000156893	5.27544	0.671732	0.104968
ENSG00000146966	ENSG00000146966	DENND2A	7	3	96	3:310;3:70;2:225;2:311;2:315;2:380;2:384;2:450;2:494;2:660;2:688;2:732;2:971;1:109;1:113;1:116;1:155;1:159;1:186;1:187;1:191;1:201;1:208;1:215;1:216;1:236;1:244;1:257;1:259;1:270;1:277;1:324;1:333;1:355;1:36;1:378;1:390;1:396;1:405;1:416;1:425;1:473;1:492;1:502;1:538;1:540;1:545;1:559;1:567;1:579;1:585;1:596;1:611;1:619;1:630;1:631;1:634;1:644;1:65;1:656;1:670;1:679;1:708;1:762;1:805;1:812;1:832;…	81	0.919722	0.0951437	0.119907	0.0836833	1.39048	0.00876987	0.032986	1.05742	0.85648	0.267697	1.28913e-12	4.04533	1.03098	0.960675
ENSG00000156575	ENSG00000156575	PRG3	11	3	18	3:111;1:103;1:105;1:133;1:177;1:190;1:200;1:221;1:225;1:29;1:35;1:47;1:53;1:66;1:69;1:81;	16	0.928889	0.08	0.100714	0.0737662	2.07654	0.00311262	0.0373204	0.554845	0.177764	0.236038	0.0420474	20.2995	0.493195	0.105297
ENSG00000140873	ENSG00000140873	ADAMTS18	16	5	203	5:172;5:833;3:219;3:257;3:785;3:930;2:100;2:1005;2:1022;2:1023;2:1060;2:1094;2:1116;2:115;2:1196;2:296;2:353;2:479;2:537;2:586;2:633;2:645;2:651;2:664;2:699;2:778;2:823;2:861;1:1004;1:1008;1:1012;1:1048;1:1049;1:1063;1:1066;1:1070;1:1086;1:109;1:1097;1:1120;1:1122;1:1123;1:1126;1:1127;1:114;1:1142;1:1158;1:1160;1:1170;1:1191;1:1199;1:1215;1:1221;1:154;1:175;1:189;1:190;1:194;1:205;1:208;1:216;1:2…	165	0.864865	0.166257	0.227254	0.145182	1.89902	0.0120166	2.92967e-06	0.895067	0.450444	0.311846	5.36452e-15	2.44801	0.876179	0.398372
ENSG00000064651	ENSG00000064651	SLC12A2	5	3	66	3:776;2:1210;2:471;2:593;2:734;2:878;2:961;1:1012;1:1016;1:1025;1:1038;1:1044;1:1076;1:1092;1:1105;1:1137;1:1144;1:1148;1:1201;1:134;1:158;1:261;1:266;1:275;1:309;1:357;1:365;1:375;1:418;1:477;1:489;1:531;1:532;1:549;1:596;1:600;1:605;1:623;1:627;1:636;1:648;1:651;1:657;1:666;1:705;1:714;1:729;1:747;1:762;1:764;1:765;1:828;1:860;1:870;1:875;1:892;1:931;1:993;	58	0.952145	0.0544554	0.0663963	0.0490377	1.37823	0.00407595	0.0108264	1.1889	0.574149	0.198936	1.78047e-14	19.0149	1.11595	0.770163
ENSG00000150477	ENSG00000150477	KIAA1328	18	3	36	3:314;2:350;1:114;1:117;1:130;1:164;1:201;1:210;1:227;1:308;1:320;1:325;1:329;1:336;1:339;1:354;1:365;1:421;1:435;1:451;1:463;1:480;1:508;1:515;1:522;1:533;1:545;1:549;1:553;1:562;1:76;1:81;1:84;	33	0.942808	0.0623917	0.0724894	0.058893	1.7973	0.00201257	0.0297808	1.3162	0.553451	0.278241	7.20493e-06	37.5759	1.24308	0.670027
ENSG00000146385	ENSG00000146385	TAAR8	6	3	27	3:262;2:175;1:153;1:154;1:156;1:160;1:161;1:173;1:180;1:19;1:195;1:198;1:212;1:227;1:236;1:24;1:243;1:247;1:293;1:316;1:319;1:6;1:81;1:89;	24	0.929825	0.0789474	0.0963883	0.0727594	1.77208	0.00364147	0.0344202	1.0028	1	0.263275	0.000399411
ENSG00000141437	ENSG00000141437	SLC25A52	18	3	26	3:88;2:215;1:124;1:129;1:13;1:133;1:165;1:192;1:20;1:202;1:205;1:206;1:255;1:271;1:279;1:30;1:305;1:33;1:4;1:50;1:92;1:95;1:97;	23	0.925081	0.0846906	0.103915	0.0778735	1.77852	0.00400851	0.0391548	0.971472	1	0.271715	0.000922748	28.8231	0.859379	0.846407
ENSG00000145283	ENSG00000145283	SLC10A6	4	3	25	3:360;2:137;2:277;1:103;1:133;1:147;1:187;1:200;1:209;1:216;1:219;1:227;1:238;1:264;1:299;1:367;1:375;1:57;1:60;1:74;1:75;	21	0.944297	0.066313	0.088676	0.0573145	1.5578	0.0059971	0.0114484	0.955537	1	0.164325	1.50614e-06	13.6257	0.879094	0.890455
ENSG00000140937	ENSG00000140937	CDH11	16	5	138	5:50;4:357;3:391;3:423;3:487;2:162;2:164;2:192;2:271;2:320;2:355;2:379;2:527;2:576;2:589;2:632;2:693;2:732;2:752;2:769;1:108;1:112;1:122;1:130;1:134;1:142;1:156;1:160;1:179;1:189;1:194;1:206;1:219;1:222;1:233;1:24;1:247;1:260;1:262;1:266;1:282;1:316;1:321;1:326;1:34;1:345;1:349;1:358;1:366;1:370;1:374;1:376;1:387;1:393;1:395;1:40;1:428;1:435;1:453;1:458;1:46;1:462;1:466;1:467;1:47;1:473;1:486;1:4…	110	0.861809	0.173367	0.24412	0.148722	1.89064	0.0141484	3.07609e-06	0.805274	0.200364	0.298148	7.20626e-10	3.85479	0.761509	0.127471
ENSG00000149742	ENSG00000149742	SLC22A9	11	4	80	4:89;3:407;2:120;2:194;2:371;2:490;2:503;2:551;1:106;1:113;1:119;1:124;1:125;1:126;1:148;1:153;1:162;1:165;1:167;1:201;1:203;1:205;1:23;1:232;1:233;1:238;1:24;1:240;1:246;1:252;1:254;1:272;1:298;1:306;1:308;1:322;1:325;1:327;1:34;1:340;1:350;1:352;1:357;1:361;1:387;1:404;1:431;1:432;1:438;1:457;1:459;1:462;1:470;1:487;1:501;1:509;1:514;1:517;1:537;1:539;1:541;1:546;1:58;1:66;1:69;1:7;1:82;1:94;1:…	69	0.875226	0.144665	0.178309	0.133273	1.91675	0.00638773	0.00213188	1.02013	1	0.383495	1.44314e-05	11.7878	0.950909	0.917867
ENSG00000017373	ENSG00000017373	SRCIN1	17	3	64	3:876;2:1045;2:1090;2:210;2:887;2:996;1:1008;1:1009;1:1010;1:1011;1:1015;1:1031;1:1035;1:1056;1:1064;1:107;1:108;1:1084;1:1089;1:1104;1:1136;1:1162;1:158;1:163;1:199;1:212;1:236;1:238;1:278;1:494;1:524;1:541;1:55;1:647;1:685;1:689;1:704;1:721;1:745;1:749;1:756;1:777;1:817;1:83;1:860;1:865;1:868;1:881;1:883;1:886;1:899;1:913;1:940;1:960;1:964;1:99;1:993;	57	0.951817	0.0540997	0.0647526	0.0493821	1.41066	0.00346563	0.0126141	0.981441	1	0.215527	4.2153e-12	14.2101	0.935436	0.86378
ENSG00000151136	ENSG00000151136	BTBD11	12	5	91	5:1003;3:561;3:819;3:831;2:639;2:699;2:710;2:732;2:763;2:770;2:906;1:1027;1:1038;1:1043;1:1061;1:1081;1:1085;1:1101;1:116;1:164;1:187;1:351;1:359;1:408;1:412;1:434;1:442;1:448;1:480;1:495;1:53;1:550;1:554;1:560;1:571;1:614;1:624;1:633;1:643;1:644;1:664;1:668;1:675;1:684;1:685;1:686;1:689;1:69;1:714;1:716;1:723;1:729;1:742;1:760;1:766;1:778;1:780;1:786;1:796;1:800;1:814;1:820;1:833;1:838;1:856;1:8…	74	0.932971	0.0824275	0.122846	0.0693811	1.941	0.00697065	2.90771e-09	0.769537	0.179275	0.143908	2.40406e-21	4.38362	0.744168	0.158009
ENSG00000162542	ENSG00000162542	TMCO4	1	5	55	5:13;2:113;2:123;2:202;2:544;2:545;1:105;1:135;1:178;1:217;1:235;1:24;1:246;1:272;1:279;1:285;1:307;1:338;1:340;1:35;1:366;1:369;1:372;1:391;1:41;1:411;1:443;1:445;1:448;1:450;1:461;1:474;1:499;1:513;1:517;1:519;1:534;1:552;1:554;1:560;1:564;1:568;1:621;1:67;1:73;1:95;	46	0.927445	0.0867508	0.126744	0.075322	2.18736	0.00541126	6.18981e-09	0.993831	1	0.158374	2.48521e-14	13.5238	0.925659	0.870915
ENSG00000153253	ENSG00000153253	SCN3A	2	5	236	5:15;3:1621;3:284;3:672;3:938;2:101;2:1056;2:1150;2:1304;2:1374;2:1419;2:1510;2:1642;2:1675;2:1739;2:1744;2:1768;2:1802;2:1972;2:214;2:489;2:571;2:620;2:82;2:923;1:1023;1:1054;1:1065;1:1066;1:1093;1:1109;1:1111;1:1118;1:1119;1:1141;1:1171;1:1195;1:1196;1:12;1:120;1:1206;1:1209;1:1262;1:1282;1:13;1:1302;1:1307;1:1308;1:1310;1:1317;1:1321;1:1325;1:1361;1:1367;1:1377;1:1383;1:1384;1:1421;1:1422;1:14…	204	0.898	0.118	0.146149	0.107585	1.73984	0.00638063	5.81493e-07	1.00773	1	0.330948	9.27853e-18	6.14595	0.97473	0.904664
ENSG00000150961	ENSG00000150961	SEC24D	4	3	58	3:59;2:219;2:261;2:484;2:781;1:1027;1:130;1:201;1:227;1:25;1:265;1:272;1:282;1:292;1:337;1:341;1:345;1:388;1:398;1:421;1:423;1:433;1:474;1:5;1:52;1:54;1:56;1:578;1:603;1:61;1:636;1:653;1:683;1:724;1:728;1:752;1:770;1:806;1:827;1:853;1:859;1:869;1:882;1:898;1:905;1:91;1:938;1:94;1:940;1:963;1:982;1:984;	52	0.949612	0.0562016	0.0666734	0.0517014	1.45431	0.00320843	0.0153519	1.07936	0.871417	0.231731	6.66602e-10	29.9875	0.98631	1
ENSG00000144671	ENSG00000144671	SLC22A14	3	4	43	4:241;2:349;1:102;1:107;1:109;1:148;1:162;1:163;1:165;1:167;1:172;1:20;1:205;1:225;1:242;1:244;1:250;1:268;1:282;1:321;1:323;1:326;1:341;1:35;1:414;1:519;1:522;1:525;1:533;1:541;1:542;1:554;1:580;1:584;1:589;1:59;1:67;1:76;1:89;	39	0.934343	0.0723906	0.0908722	0.0679112	2.55275	0.00180268	0.000109993	0.527477	0.00987065	0.220909	0.000455576
ENSG00000243709	ENSG00000243709	LEFTY1	1	3	25	3:286;1:172;1:177;1:180;1:194;1:201;1:220;1:223;1:256;1:278;1:301;1:309;1:314;1:322;1:328;1:365;1:44;1:50;1:52;1:54;1:60;1:73;1:75;	23	0.937158	0.068306	0.080253	0.0649029	2.1789	0.0016098	0.0439134	2.22397	0.145216	0.280852	3.44009e-06	57.3957	2.13501	0.174005
ENSG00000167306	ENSG00000167306	MYO5B	18	3	126	3:201;3:519;2:1274;2:1501;2:291;2:56;2:682;2:776;2:836;2:902;1:1003;1:1009;1:1026;1:104;1:105;1:106;1:1063;1:1069;1:1088;1:1108;1:1115;1:112;1:1125;1:1127;1:1133;1:114;1:1166;1:1176;1:119;1:1202;1:1206;1:1260;1:1287;1:1300;1:133;1:1330;1:1341;1:136;1:1367;1:137;1:1409;1:1420;1:1424;1:1468;1:1475;1:1494;1:1498;1:1565;1:1586;1:1636;1:1657;1:1711;1:172;1:1724;1:1727;1:1758;1:187;1:189;1:193;1:207;1:…	114	0.938312	0.0681818	0.0787272	0.0636731	1.47344	0.00319821	0.0306972	0.690422	0.0197938	0.305958	1.50082e-07
ENSG00000144229	ENSG00000144229	THSD7B	2	7	390	7:305;6:1181;6:557;5:1448;4:799;4:90;4:962;3:1115;3:1200;3:130;3:1400;3:54;3:608;3:728;3:820;2:1023;2:1078;2:1083;2:1114;2:1117;2:121;2:1248;2:1271;2:1285;2:1431;2:1474;2:1502;2:1541;2:1564;2:157;2:204;2:205;2:209;2:220;2:231;2:392;2:445;2:491;2:564;2:566;2:586;2:59;2:62;2:622;2:672;2:73;2:733;2:744;2:791;2:796;2:807;2:808;2:881;2:915;2:925;2:948;1:1004;1:1008;1:1014;1:1026;1:1034;1:1037;1:1041;1…	304	0.811063	0.242387	0.362854	0.20941	2.42693	0.014871	6.57718e-13	1.17786	0.148087	0.327819	2.15431e-32	0.285548	1.19133	0.157305
ENSG00000134323	ENSG00000134323	MYCN	2	7	41	7:44;2:12;2:286;2:373;2:398;2:58;1:100;1:119;1:121;1:124;1:269;1:3;1:302;1:335;1:336;1:337;1:358;1:377;1:385;1:386;1:389;1:391;1:399;1:408;1:412;1:42;1:435;1:451;1:49;1:5;	30	0.935345	0.0883621	0.193039	0.06684	3.00577	0.0073231	4.94877e-23	0.868905	0.726663	0.0694124	4.37954e-21	23.8511	0.699362	0.286627
ENSG00000155897	ENSG00000155897	ADCY8	8	4	232	4:347;3:1004;3:1129;3:246;3:335;3:416;3:785;3:924;2:1009;2:1088;2:1176;2:1194;2:175;2:179;2:362;2:404;2:409;2:425;2:497;2:503;2:584;2:600;2:630;2:7;2:768;2:787;2:822;2:865;2:960;1:1000;1:1007;1:1008;1:1017;1:1018;1:1020;1:1023;1:1026;1:1035;1:1037;1:1042;1:1043;1:1059;1:1062;1:1072;1:1077;1:1078;1:1083;1:1120;1:1142;1:1146;1:1150;1:1157;1:1159;1:1172;1:1183;1:1212;1:1225;1:1227;1:1229;1:1246;1:12…	194	0.844924	0.185452	0.22798	0.168509	1.68875	0.011145	0.00571848	0.678954	0.000832516	0.447113	0.000387623
ENSG00000029153	ENSG00000029153	ARNTL2	12	4	28	4:118;1:105;1:117;1:136;1:15;1:191;1:192;1:205;1:245;1:28;1:301;1:323;1:374;1:38;1:386;1:40;1:428;1:437;1:464;1:472;1:491;1:551;1:560;1:620;1:631;	25	0.960692	0.0440252	0.0610509	0.0401016	2.65299	0.00150161	4.00956e-06	1.2394	0.733846	0.102205	5.36002e-13	60.1066	1.15087	0.882501
ENSG00000153347	ENSG00000153347	FAM81B	5	3	42	3:289;3:368;2:123;2:154;2:156;2:291;1:125;1:13;1:142;1:144;1:148;1:151;1:171;1:189;1:203;1:216;1:229;1:260;1:268;1:293;1:308;1:330;1:342;1:352;1:36;1:389;1:41;1:52;1:57;1:6;1:73;1:75;1:81;1:98;	34	0.924779	0.0929204	0.128819	0.0782007	1.55424	0.00997237	0.0219192	0.880915	0.789219	0.193884	2.97357e-07	11.2922	0.776044	0.503301
ENSG00000142252	ENSG00000142252	GEMIN7	19	3	17	3:63;2:110;2:87;1:117;1:13;1:17;1:37;1:47;1:49;1:5;1:59;1:6;1:90;	13	0.900763	0.129771	0.190722	0.104513	1.57142	0.0172187	0.0387907	1.46907	0.615374	0.216482	0.000176294
ENSG00000080603	ENSG00000080603	SRCAP	16	3	213	3:2791;3:2862;2:1007;2:1261;2:1661;2:167;2:2227;2:2412;2:2428;2:2495;2:2544;2:2604;2:2881;2:3138;2:578;2:746;2:985;1:1005;1:1015;1:1023;1:1031;1:1033;1:1062;1:1071;1:1088;1:1098;1:1102;1:1105;1:1111;1:1115;1:1133;1:1162;1:1165;1:1173;1:1196;1:1218;1:1278;1:1309;1:1318;1:1332;1:1334;1:1344;1:1356;1:1513;1:1525;1:1535;1:1547;1:1585;1:1630;1:1684;1:1686;1:1692;1:1704;1:1774;1:1794;1:1864;1:1873;1:18…	194	0.939938	0.0659443	0.0746218	0.0619413	1.36846	0.00306386	0.0324303	0.97185	0.870032	0.333839	3.542e-18	3.9741	0.962623	0.817205
ENSG00000147697	ENSG00000147697	GSDMC	8	4	64	4:34;3:172;3:412;3:7;2:153;2:203;2:246;2:399;2:40;2:44;1:102;1:106;1:134;1:135;1:140;1:151;1:154;1:159;1:180;1:200;1:228;1:241;1:243;1:261;1:271;1:3;1:301;1:315;1:324;1:33;1:358;1:373;1:377;1:390;1:392;1:395;1:409;1:418;1:438;1:457;1:46;1:476;1:48;1:481;1:506;1:61;1:69;1:70;1:77;	49	0.903543	0.125984	0.19317	0.101431	1.76237	0.0147826	0.000206461	1.58552	0.145417	0.191097	2.38737e-15	23.0498	1.26346	0.521953
ENSG00000150630	ENSG00000150630	VEGFC	4	4	65	4:356;2:147;2:28;2:61;1:114;1:135;1:156;1:162;1:163;1:168;1:172;1:173;1:18;1:187;1:188;1:199;1:200;1:208;1:216;1:238;1:254;1:273;1:275;1:277;1:288;1:293;1:30;1:303;1:309;1:311;1:313;1:32;1:326;1:33;1:332;1:340;1:345;1:346;1:354;1:359;1:363;1:373;1:375;1:386;1:392;1:396;1:397;1:398;1:400;1:404;1:407;1:408;1:409;1:42;1:55;1:68;1:70;1:80;1:86;	59	0.859524	0.154762	0.174082	0.151377	3.58694	0.000985326	0.0236244	1.21251	0.556116	0.553509	0.00452595
ENSG00000068784	ENSG00000068784	SRBD1	2	3	51	3:383;2:535;2:553;1:128;1:134;1:182;1:234;1:245;1:247;1:28;1:312;1:337;1:372;1:380;1:39;1:451;1:455;1:466;1:48;1:486;1:491;1:522;1:532;1:537;1:549;1:56;1:570;1:576;1:602;1:638;1:661;1:692;1:708;1:716;1:725;1:77;1:770;1:830;1:863;1:892;1:906;1:929;1:933;1:943;1:965;1:974;1:977;	47	0.952764	0.0512563	0.0587384	0.0483882	1.61953	0.00182545	0.0189977	0.885877	0.743825	0.259881	2.00433e-06
ENSG00000114859	ENSG00000114859	CLCN2	3	3	64	3:408;2:146;2:187;2:611;2:881;1:124;1:166;1:168;1:18;1:183;1:198;1:201;1:229;1:253;1:257;1:272;1:274;1:283;1:293;1:311;1:313;1:335;1:404;1:464;1:49;1:510;1:511;1:514;1:515;1:527;1:545;1:558;1:579;1:616;1:628;1:641;1:643;1:644;1:654;1:656;1:689;1:699;1:718;1:724;1:739;1:75;1:765;1:790;1:794;1:804;1:805;1:836;1:85;1:852;1:855;1:86;1:87;1:895;	58	0.935412	0.0712695	0.0818715	0.0667682	1.48642	0.00317071	0.0357556	1.13793	0.686599	0.323909	1.8214e-07	2.40834	1.13389	0.70752
ENSG00000153060	ENSG00000153060	TEKT5	16	4	50	4:88;2:181;2:240;1:103;1:106;1:119;1:13;1:132;1:134;1:148;1:150;1:165;1:166;1:179;1:202;1:243;1:248;1:254;1:263;1:272;1:296;1:301;1:307;1:32;1:330;1:34;1:358;1:363;1:370;1:392;1:400;1:401;1:409;1:413;1:417;1:456;1:458;1:472;1:479;1:480;1:50;1:74;1:82;1:84;1:87;	45	0.907216	0.103093	0.125714	0.0973742	2.4805	0.00239963	0.00075428	0.745293	0.292205	0.319653	0.000978207
ENSG00000095777	ENSG00000095777	MYO3A	10	4	212	4:958;3:1029;2:1013;2:1049;2:1150;2:119;2:1210;2:1302;2:1334;2:1381;2:1410;2:150;2:248;2:30;2:496;2:515;2:642;2:649;2:728;2:86;2:90;1:1000;1:1004;1:1008;1:1028;1:103;1:1034;1:1040;1:1052;1:1068;1:1072;1:1082;1:1120;1:1122;1:1124;1:1142;1:1168;1:1169;1:1180;1:1182;1:1186;1:1203;1:1222;1:1229;1:1232;1:1271;1:1273;1:1285;1:1287;1:1290;1:1295;1:1301;1:1307;1:1311;1:1313;1:1322;1:1333;1:1345;1:1347;1:…	188	0.883663	0.131188	0.148723	0.123679	1.53305	0.00532794	0.0032354	0.991766	1	0.495325	5.97571e-07	2.92835	0.981393	0.953883
ENSG00000147140	ENSG00000147140	NONO	X	3	46	3:106;2:10;2:110;2:184;2:376;2:75;1:114;1:115;1:135;1:140;1:142;1:144;1:175;1:188;1:194;1:208;1:213;1:220;1:232;1:234;1:244;1:256;1:262;1:293;1:304;1:319;1:347;1:360;1:361;1:362;1:364;1:383;1:423;1:448;1:468;1:84;1:89;1:90;1:98;	39	0.917197	0.0976645	0.122356	0.0864325	1.41569	0.00844986	0.036817	2.08693	0.0752994	0.278655	8.3783e-09	28.7055	1.86009	0.148619
ENSG00000005961	ENSG00000005961	ITGA2B	17	3	56	3:472;2:431;2:436;2:728;2:967;1:1037;1:1038;1:15;1:150;1:154;1:173;1:198;1:217;1:227;1:256;1:274;1:287;1:312;1:313;1:408;1:425;1:426;1:443;1:444;1:45;1:453;1:462;1:571;1:580;1:59;1:597;1:603;1:607;1:622;1:630;1:651;1:661;1:681;1:776;1:781;1:809;1:823;1:826;1:827;1:85;1:903;1:955;1:962;1:963;1:977;	50	0.951877	0.053898	0.0645296	0.0493197	1.44907	0.0032708	0.0128298	1.55695	0.165029	0.214603	4.59794e-14	43.9191	1.41793	0.295113
ENSG00000146535	ENSG00000146535	GNA12	7	3	18	3:357;2:169;2:235;1:113;1:118;1:163;1:232;1:266;1:275;1:284;1:297;1:303;1:55;1:94;	14	0.963255	0.0472441	0.0714463	0.0374375	1.52805	0.0065789	0.00254196	1.00822	1	0.0844361	5.8835e-10	34.8399	0.784171	0.782192
ENSG00000058729	ENSG00000058729	RIOK2	5	3	42	3:519;2:126;2:271;2:356;2:456;1:115;1:129;1:155;1:176;1:20;1:228;1:235;1:238;1:243;1:246;1:274;1:276;1:292;1:304;1:306;1:314;1:330;1:331;1:335;1:338;1:342;1:346;1:37;1:372;1:383;1:399;1:461;1:474;1:494;1:499;1:516;	36	0.934783	0.076087	0.0958337	0.0674413	1.44668	0.00626844	0.0205249	2.05491	0.106111	0.226709	9.75887e-10	17.5674	1.95705	0.138451
ENSG00000141200	ENSG00000141200	KIF2B	17	5	190	5:36;4:133;4:504;3:113;3:186;3:195;2:104;2:110;2:112;2:118;2:163;2:169;2:171;2:174;2:210;2:216;2:221;2:239;2:254;2:285;2:310;2:33;2:405;2:437;2:452;2:462;2:477;2:493;2:512;2:558;2:598;2:618;2:627;2:639;2:668;1:101;1:108;1:114;1:115;1:116;1:131;1:134;1:136;1:137;1:140;1:142;1:144;1:146;1:152;1:154;1:159;1:160;1:161;1:167;1:175;1:180;1:199;1:2;1:209;1:220;1:233;1:242;1:245;1:247;1:261;1:271;1:282;1…	145	0.784547	0.282318	0.381487	0.242649	1.77045	0.0259646	0.000192573	0.811184	0.151737	0.445587	2.94587e-05
ENSG00000123338	ENSG00000123338	NCKAP1L	12	4	127	4:1114;4:223;2:1058;2:1119;2:151;2:298;2:324;2:377;2:38;2:546;2:563;2:705;2:848;2:883;2:936;1:1016;1:104;1:1053;1:1075;1:1090;1:1109;1:112;1:1122;1:144;1:145;1:147;1:169;1:175;1:176;1:203;1:21;1:218;1:22;1:236;1:240;1:243;1:263;1:266;1:273;1:28;1:287;1:292;1:297;1:319;1:323;1:334;1:336;1:337;1:340;1:358;1:366;1:382;1:396;1:40;1:401;1:404;1:419;1:431;1:443;1:450;1:456;1:462;1:464;1:468;1:481;1:484…	108	0.90417	0.112689	0.144484	0.100737	1.70843	0.00743369	0.000413721	0.729222	0.0537478	0.285404	3.41398e-09	8.55171	0.670637	0.0158492
ENSG00000140285	ENSG00000140285	FGF7	15	4	19	4:160;2:152;2:28;1:12;1:125;1:149;1:159;1:176;1:179;1:186;1:190;1:35;1:73;1:91;	14	0.927835	0.0979381	0.171706	0.0749013	2.01515	0.0118731	3.41986e-05	1.5447	0.592394	0.115067	1.82814e-07	15.0769	1.3821	0.751581
ENSG00000139613	ENSG00000139613	SMARCC2	12	3	80	3:1004;2:320;2:588;2:768;2:829;2:855;1:1008;1:101;1:1047;1:1061;1:1074;1:1100;1:1106;1:1115;1:1117;1:1153;1:1177;1:1202;1:130;1:161;1:172;1:19;1:215;1:269;1:294;1:304;1:305;1:306;1:321;1:351;1:358;1:374;1:385;1:386;1:395;1:439;1:446;1:468;1:487;1:505;1:519;1:526;1:529;1:530;1:536;1:542;1:552;1:553;1:575;1:578;1:609;1:628;1:634;1:641;1:645;1:717;1:72;1:737;1:756;1:778;1:822;1:823;1:85;1:850;1:851;…	73	0.939868	0.0658979	0.0747965	0.0620156	1.44329	0.00281062	0.0328446	0.8355	0.438155	0.327956	4.66413e-06	11.4223	0.805661	0.351663
ENSG00000170558	ENSG00000170558	CDH2	18	5	122	5:491;3:430;2:272;2:278;2:368;2:418;2:421;2:427;2:59;2:642;2:648;2:723;2:818;2:873;2:877;2:894;1:102;1:110;1:112;1:129;1:149;1:153;1:159;1:172;1:174;1:181;1:201;1:206;1:210;1:214;1:238;1:239;1:251;1:27;1:270;1:274;1:289;1:291;1:297;1:302;1:328;1:346;1:349;1:362;1:379;1:388;1:39;1:399;1:405;1:407;1:423;1:428;1:432;1:436;1:445;1:453;1:465;1:467;1:482;1:497;1:501;1:502;1:504;1:505;1:509;1:51;1:52;1:…	102	0.887417	0.134658	0.176322	0.11944	1.77569	0.00918812	8.28783e-07	1.30663	0.203854	0.303237	1.11366e-14	9.91611	1.22679	0.364004
ENSG00000127252	ENSG00000127252	HRASLS	3	3	21	3:192;2:130;1:116;1:123;1:127;1:144;1:178;1:181;1:193;1:206;1:214;1:216;1:226;1:227;1:243;1:248;1:254;1:270;	18	0.934066	0.0769231	0.100679	0.0682083	1.71333	0.00529738	0.0208735	4.16014	0.0657447	0.199413	1.00053e-07
ENSG00000155495	ENSG00000155495	MAGEC1	X	5	296	5:1046;4:201;4:620;3:134;3:582;3:688;3:695;3:720;3:877;3:947;2:104;2:1066;2:108;2:1095;2:1142;2:168;2:30;2:335;2:404;2:421;2:423;2:439;2:446;2:461;2:50;2:556;2:557;2:596;2:60;2:673;2:677;2:691;2:730;2:764;2:806;2:813;2:881;2:900;2:909;1:10;1:1006;1:1013;1:1016;1:1027;1:1028;1:103;1:1037;1:1044;1:1047;1:1049;1:1057;1:1060;1:1062;1:1065;1:1068;1:1076;1:1096;1:1099;1:1100;1:1105;1:1109;1:1114;1:1116…	243	0.787215	0.259194	0.318386	0.239253	2.03698	0.0110924	0.000289537	1.01201	0.967801	0.531613	9.81857e-08	1.97455	1.00121	1
ENSG00000154370	ENSG00000154370	TRIM11	1	3	32	3:328;2:5;1:112;1:144;1:184;1:229;1:262;1:264;1:271;1:277;1:294;1:324;1:327;1:344;1:350;1:351;1:382;1:387;1:393;1:400;1:404;1:422;1:435;1:457;1:459;1:466;1:48;1:55;1:72;	29	0.938034	0.0683761	0.0809678	0.0639689	1.78543	0.00256014	0.0311465	0.724238	0.346974	0.270764	0.00122331	9.54191	0.701606	0.297912
ENSG00000115290	ENSG00000115290	GRB14	2	3	35	3:497;2:84;1:105;1:115;1:129;1:131;1:133;1:147;1:153;1:162;1:168;1:192;1:201;1:202;1:227;1:242;1:261;1:266;1:274;1:275;1:290;1:298;1:303;1:402;1:414;1:417;1:426;1:442;1:456;1:467;1:67;1:81;	32	0.940741	0.0648148	0.0755686	0.0610877	1.7991	0.00214448	0.0315279	0.659428	0.198776	0.280911	0.00469787
ENSG00000142408	ENSG00000142408	CACNG8	19	3	30	3:233;2:217;2:231;2:70;1:102;1:111;1:118;1:131;1:142;1:144;1:162;1:18;1:190;1:204;1:224;1:26;1:277;1:33;1:38;1:63;1:69;1:72;1:75;1:80;1:90;	25	0.941176	0.0705882	0.0940622	0.0606246	1.48395	0.00700023	0.0128092	0.804384	0.598002	0.175098	9.99974e-07	16.0182	0.697133	0.342442
ENSG00000153157	ENSG00000153157	SYCP2L	6	3	72	3:394;2:122;2:256;2:373;2:39;2:397;2:486;2:716;1:106;1:114;1:118;1:141;1:146;1:148;1:169;1:177;1:197;1:198;1:22;1:235;1:249;1:253;1:266;1:269;1:291;1:299;1:303;1:307;1:316;1:32;1:341;1:368;1:37;1:388;1:44;1:446;1:456;1:481;1:488;1:553;1:558;1:57;1:575;1:577;1:591;1:60;1:601;1:63;1:652;1:679;1:687;1:723;1:725;1:728;1:738;1:757;1:758;1:766;1:77;1:781;1:784;1:806;1:99;	63	0.922414	0.08867	0.105568	0.0807614	1.37094	0.00612986	0.0401784	0.730849	0.173494	0.317536	0.000123241	1.89883	0.723645	0.181933
ENSG00000102974	ENSG00000102974	CTCF	16	6	85	6:354;6:377;2:226;2:284;2:368;2:443;2:47;1:145;1:172;1:197;1:207;1:227;1:228;1:235;1:249;1:257;1:261;1:264;1:279;1:283;1:288;1:29;1:290;1:291;1:297;1:308;1:312;1:320;1:322;1:328;1:339;1:341;1:343;1:346;1:351;1:356;1:358;1:365;1:369;1:378;1:388;1:394;1:418;1:420;1:470;1:477;1:482;1:494;1:505;1:515;1:517;1:526;1:533;1:538;1:540;1:541;1:544;1:552;1:558;1:566;1:568;1:580;1:581;1:590;1:592;1:604;1:635…	70	0.903714	0.116919	0.19981	0.101242	3.29168	0.00491356	5.24163e-13	1.37734	0.239221	0.141569	4.73993e-24	15.5401	1.30741	0.367262
ENSG00000143839	ENSG00000143839	REN	1	3	30	3:43;2:148;1:102;1:11;1:119;1:142;1:15;1:151;1:159;1:201;1:208;1:221;1:235;1:237;1:254;1:284;1:294;1:328;1:338;1:344;1:357;1:385;1:387;1:395;1:399;1:405;1:9;	27	0.933498	0.0738916	0.0883537	0.068817	1.78632	0.00295467	0.0345065	0.76053	0.496191	0.274067	0.00216302	17.8698	0.709828	0.378409
ENSG00000129910	ENSG00000129910	CDH15	16	4	57	4:381;2:196;2:234;2:312;2:356;2:42;2:511;2:64;2:812;1:133;1:172;1:187;1:216;1:220;1:229;1:280;1:285;1:306;1:333;1:350;1:353;1:368;1:373;1:379;1:434;1:481;1:484;1:56;1:60;1:638;1:648;1:661;1:676;1:683;1:693;1:695;1:713;1:717;1:721;1:746;1:760;1:77;1:774;1:778;1:783;1:802;	46	0.943489	0.0700246	0.0996416	0.0581706	1.56838	0.0078492	1.41515e-05	0.939901	0.892148	0.142045	6.57119e-17	17.6143	0.807985	0.460604
ENSG00000138759	ENSG00000138759	FRAS1	4	3	304	3:2391;3:2671;3:3904;2:1124;2:1179;2:1198;2:1336;2:1399;2:1503;2:1530;2:1891;2:1928;2:2168;2:2234;2:2485;2:268;2:2823;2:3004;2:3070;2:3106;2:3287;2:3329;2:3889;2:393;2:433;2:44;2:474;1:1018;1:1033;1:1040;1:1044;1:1048;1:1086;1:1092;1:1115;1:1122;1:1148;1:1151;1:117;1:1170;1:1224;1:1225;1:1226;1:124;1:1275;1:1297;1:1301;1:1341;1:1345;1:1349;1:137;1:138;1:1402;1:1415;1:142;1:1423;1:1431;1:1446;1:14…	274	0.931705	0.0757727	0.0865034	0.0707392	1.35627	0.00391551	0.0400145	1.26683	0.0601149	0.348557	2.06949e-28	17.9757	1.20115	0.154471
ENSG00000184182	ENSG00000184182	UBE2F	2	3	12	3:58;2:140;1:128;1:182;1:185;1:25;1:26;1:88;1:97;	9	0.951351	0.0648649	0.104465	0.0498718	1.64786	0.00938247	0.00529758	2.25756	0.434832	0.0960431	2.99008e-07	41.9836	1.8813	0.621205
ENSG00000140287	ENSG00000140287	HDC	15	3	84	3:126;3:4;3:412;3:426;3:485;3:63;2:292;2:303;2:358;2:399;2:634;2:639;2:68;1:100;1:103;1:13;1:163;1:204;1:206;1:209;1:211;1:220;1:243;1:247;1:252;1:261;1:271;1:276;1:283;1:317;1:332;1:347;1:354;1:356;1:362;1:367;1:381;1:383;1:395;1:418;1:442;1:462;1:466;1:481;1:486;1:49;1:513;1:52;1:525;1:528;1:532;1:533;1:538;1:547;1:561;1:562;1:583;1:587;1:588;1:605;1:624;1:641;1:642;1:643;1:98;	65	0.901813	0.126888	0.186598	0.103348	1.64349	0.0152842	0.0389032	1.1251	0.676864	0.21238	9.91905e-15	9.17917	1.00009	1
ENSG00000108349	ENSG00000108349	CASC3	17	3	57	3:232;3:603;3:645;3:658;2:250;2:301;2:456;2:487;2:523;2:550;2:681;1:10;1:102;1:118;1:16;1:163;1:175;1:207;1:21;1:236;1:247;1:275;1:323;1:338;1:361;1:364;1:422;1:423;1:465;1:490;1:5;1:524;1:53;1:536;1:584;1:587;1:591;1:647;1:650;1:657;1:660;1:93;	42	0.940256	0.0810811	0.128744	0.0616031	1.54543	0.0131269	0.00910722	1.08202	0.860766	0.121211	4.12356e-20
ENSG00000154914	ENSG00000154914	USP43	17	3	58	3:1093;2:1004;2:1108;2:737;1:1060;1:1079;1:1080;1:1111;1:172;1:185;1:232;1:243;1:278;1:311;1:326;1:337;1:348;1:349;1:355;1:357;1:383;1:418;1:423;1:433;1:441;1:451;1:473;1:512;1:522;1:548;1:567;1:597;1:679;1:741;1:758;1:799;1:803;1:814;1:815;1:816;1:821;1:851;1:857;1:877;1:884;1:887;1:891;1:894;1:921;1:937;1:961;1:980;1:990;	53	0.952805	0.0516474	0.0597188	0.048345	1.52071	0.00224289	0.0165327	0.792591	0.367059	0.248393	2.60825e-07	1.66103	0.790638	0.381966
ENSG00000157005	ENSG00000157005	SST	3	3	13	3:5;2:64;2:9;2:95;1:58;1:61;1:63;1:94;	8	0.931034	0.112069	0.204723	0.071459	1.46845	0.0290695	0.0129272	1.83312	0.508222	0.119372	3.42147e-06	15.9624	1.4101	0.836915
ENSG00000157895	ENSG00000157895	C12orf43	12	5	25	5:28;1:119;1:130;1:142;1:15;1:170;1:173;1:179;1:186;1:188;1:19;1:191;1:193;1:228;1:25;1:262;1:32;1:39;1:5;1:68;1:98;	21	0.919847	0.0954198	0.163274	0.0835476	3.529	0.00344578	1.63864e-08	2.39681	0.149571	0.118309	9.67937e-12	113.306	2.01332	0.286754
ENSG00000075275	ENSG00000075275	CELSR1	22	3	179	3:1483;3:1952;2:1264;2:1339;2:1377;2:1382;2:1731;2:1887;2:1908;2:2377;2:2385;2:744;1:1062;1:1103;1:1114;1:1122;1:1126;1:1135;1:1145;1:1171;1:1226;1:1233;1:1260;1:1266;1:1271;1:1308;1:1327;1:1333;1:1338;1:1391;1:1401;1:1403;1:1416;1:1437;1:1482;1:1512;1:1519;1:1526;1:1550;1:1579;1:1580;1:1584;1:1586;1:1587;1:1591;1:1598;1:1602;1:1604;1:1657;1:1680;1:1686;1:1689;1:1696;1:1724;1:1740;1:1755;1:1766;1…	165	0.945255	0.0593895	0.0665016	0.0563	1.44305	0.00222785	0.0301165	0.72033	0.0110122	0.331521	7.63179e-10	0.683549	0.720412	0.0127649
ENSG00000152467	ENSG00000152467	ZSCAN1	19	5	75	5:89;2:156;2:171;2:260;2:309;2:315;2:353;2:358;2:55;1:100;1:106;1:111;1:122;1:124;1:133;1:136;1:152;1:165;1:167;1:174;1:189;1:193;1:195;1:197;1:211;1:214;1:216;1:220;1:222;1:23;1:232;1:238;1:240;1:249;1:256;1:26;1:267;1:280;1:283;1:284;1:285;1:29;1:293;1:295;1:298;1:307;1:32;1:321;1:322;1:35;1:361;1:366;1:371;1:376;1:384;1:387;1:42;1:60;1:61;1:66;1:71;1:72;1:88;	63	0.845588	0.183824	0.238853	0.167723	2.23355	0.00779386	1.2136e-05	0.668765	0.0543224	0.380442	0.00719575
ENSG00000076706	ENSG00000076706	MCAM	11	3	37	3:267;2:374;2:53;1:111;1:112;1:123;1:126;1:132;1:166;1:199;1:204;1:234;1:255;1:265;1:294;1:330;1:333;1:34;1:341;1:351;1:387;1:388;1:403;1:406;1:427;1:440;1:490;1:501;1:555;1:556;1:602;1:620;1:84;	33	0.948916	0.0572755	0.0695826	0.0524346	1.58477	0.00315922	0.0147236	0.67333	0.191584	0.210455	2.48066e-05	6.41544	0.655132	0.161839
ENSG00000141569	ENSG00000141569	TRIM65	17	3	27	3:389;2:203;2:357;1:156;1:163;1:214;1:274;1:282;1:284;1:311;1:340;1:342;1:347;1:390;1:398;1:402;1:404;1:409;1:415;1:427;1:436;1:439;1:63;	23	0.955513	0.0522244	0.0689728	0.0455074	1.54958	0.00446589	0.00664478	1.9408	0.196585	0.14004	3.08753e-12	50.0122	1.72516	0.318023
ENSG00000144407	ENSG00000144407	PTH2R	2	4	69	4:127;3:345;2:160;2:209;2:271;2:447;1:101;1:107;1:115;1:143;1:145;1:15;1:153;1:162;1:164;1:182;1:19;1:193;1:2;1:206;1:226;1:231;1:249;1:256;1:257;1:266;1:267;1:269;1:294;1:3;1:300;1:307;1:309;1:327;1:335;1:339;1:398;1:4;1:40;1:403;1:404;1:436;1:44;1:486;1:489;1:510;1:512;1:515;1:523;1:525;1:527;1:530;1:532;1:534;1:537;1:547;1:56;1:69;1:83;1:92;	60	0.890909	0.125455	0.157274	0.115513	2.04699	0.00514718	0.0010328	0.935497	0.867835	0.330935	1.03119e-05	21.8994	0.827033	0.499358
ENSG00000116016	ENSG00000116016	EPAS1	2	4	75	4:531;3:275;2:144;2:181;2:483;2:530;2:532;2:710;2:792;1:107;1:13;1:139;1:165;1:172;1:22;1:24;1:247;1:27;1:277;1:308;1:311;1:330;1:334;1:338;1:348;1:378;1:38;1:380;1:404;1:407;1:44;1:45;1:459;1:47;1:474;1:507;1:508;1:538;1:55;1:550;1:579;1:603;1:616;1:640;1:654;1:659;1:667;1:675;1:687;1:690;1:694;1:7;1:72;1:724;1:73;1:818;1:825;1:830;1:843;1:846;1:848;1:850;1:864;	63	0.927586	0.0862069	0.11569	0.0751695	1.68879	0.00684014	7.23211e-05	0.936531	0.852828	0.20132	4.85868e-13	6.76427	0.896394	0.719082
ENSG00000156194	ENSG00000156194	PPEF2	4	3	57	3:608;2:130;2:146;2:34;2:501;1:154;1:18;1:193;1:213;1:234;1:235;1:242;1:271;1:274;1:289;1:31;1:313;1:33;1:344;1:355;1:357;1:363;1:385;1:400;1:418;1:42;1:423;1:448;1:454;1:461;1:500;1:502;1:51;1:512;1:533;1:534;1:548;1:55;1:569;1:58;1:612;1:640;1:648;1:653;1:688;1:732;1:742;1:77;1:94;1:97;1:98;	51	0.932271	0.0756972	0.0886772	0.0701318	1.47656	0.00395711	0.0343261	0.952144	0.949998	0.306256	7.85742e-06
ENSG00000154277	ENSG00000154277	UCHL1	4	3	15	3:161;1:11;1:153;1:174;1:184;1:188;1:199;1:2;1:45;1:5;1:66;1:74;1:83;	13	0.941704	0.0672646	0.0900497	0.0600642	1.96811	0.00377367	0.0167934	0.956691	1	0.165675	0.000306883	34.6315	0.829132	0.908921
ENSG00000198169	ENSG00000198169	ZNF251	8	5	59	5:538;2:170;2:369;2:422;2:444;2:46;2:555;1:110;1:131;1:141;1:151;1:155;1:163;1:169;1:171;1:187;1:192;1:202;1:218;1:226;1:27;1:273;1:28;1:309;1:317;1:325;1:328;1:361;1:366;1:38;1:384;1:397;1:411;1:431;1:443;1:446;1:448;1:454;1:459;1:485;1:505;1:516;1:557;1:575;1:583;1:591;1:639;1:73;1:9;	49	0.926975	0.0879285	0.128078	0.075829	2.07937	0.006039	6.81466e-09	1.17673	0.644017	0.161472	4.60555e-15	17.5901	1.07701	0.904089
ENSG00000101191	ENSG00000101191	DIDO1	20	5	217	5:1409;2:1431;2:1494;2:1498;2:1584;2:1767;2:1803;2:1990;2:2003;2:2060;2:347;2:568;2:869;1:1021;1:1027;1:1028;1:1043;1:1098;1:1135;1:1142;1:1143;1:1147;1:116;1:1161;1:117;1:1178;1:1183;1:1213;1:1215;1:1236;1:124;1:1249;1:1258;1:1259;1:1264;1:1268;1:1274;1:1286;1:1298;1:1304;1:1305;1:1312;1:1313;1:134;1:1373;1:1394;1:1404;1:1411;1:1412;1:1420;1:1448;1:1463;1:147;1:1471;1:1474;1:1480;1:1484;1:1487;1…	201	0.910268	0.096875	0.107181	0.0940164	2.26461	0.00131698	1.1471e-06	0.899455	0.437466	0.476609	5.43815e-07
ENSG00000105486	ENSG00000105486	LIG1	19	3	56	3:557;2:348;2:52;2:874;1:107;1:116;1:119;1:121;1:141;1:160;1:170;1:172;1:175;1:183;1:192;1:251;1:282;1:283;1:302;1:307;1:317;1:318;1:321;1:323;1:325;1:33;1:368;1:372;1:402;1:475;1:491;1:511;1:54;1:578;1:585;1:600;1:679;1:704;1:731;1:777;1:791;1:814;1:822;1:832;1:838;1:847;1:853;1:854;1:879;1:905;1:913;	51	0.944505	0.0609358	0.0703569	0.0570944	1.53482	0.00259953	0.024824	0.930898	0.870132	0.28271	1.04379e-06	13.687	0.897652	0.759166
ENSG00000114650	ENSG00000114650	SCAP	3	5	62	5:116;2:1030;2:1139;2:1248;2:853;1:1053;1:1091;1:1123;1:1128;1:114;1:1152;1:1166;1:1187;1:1209;1:1221;1:124;1:1256;1:1259;1:1265;1:144;1:162;1:204;1:230;1:237;1:271;1:274;1:279;1:316;1:317;1:382;1:388;1:43;1:433;1:439;1:457;1:494;1:503;1:51;1:524;1:552;1:578;1:581;1:592;1:619;1:64;1:653;1:654;1:690;1:75;1:78;1:898;1:984;1:988;1:994;	54	0.95778	0.0484754	0.0680708	0.0431377	2.25489	0.00241333	4.83172e-11	0.747155	0.210833	0.107078	2.06082e-22	17.303	0.707104	0.141742
ENSG00000083807	ENSG00000083807	SLC27A5	19	11	56	11:554;2:311;2:509;2:550;2:566;1:141;1:164;1:168;1:205;1:207;1:223;1:260;1:305;1:324;1:325;1:348;1:367;1:387;1:392;1:398;1:404;1:422;1:424;1:425;1:432;1:447;1:458;1:459;1:473;1:501;1:517;1:529;1:534;1:536;1:558;1:585;1:588;1:590;1:603;1:610;1:661;1:686;	42	0.93913	0.0811594	0.245944	0.0628009	5.47368	0.00339289	8.8167e-74	1.53786	0.168621	0.0384362	5.15439e-55
ENSG00000168610	ENSG00000168610	STAT3	17	4	72	4:661;3:506;3:616;3:640;2:332;2:384;1:10;1:122;1:152;1:182;1:183;1:195;1:21;1:278;1:28;1:293;1:296;1:299;1:303;1:31;1:316;1:319;1:33;1:334;1:343;1:356;1:358;1:365;1:373;1:400;1:401;1:410;1:423;1:427;1:435;1:440;1:463;1:472;1:497;1:514;1:53;1:540;1:564;1:566;1:580;1:586;1:609;1:614;1:618;1:619;1:630;1:636;1:637;1:639;1:641;1:644;1:647;1:725;1:763;1:769;1:81;	61	0.920779	0.0935065	0.129087	0.082535	2.04007	0.00560475	0.000112287	1.09887	0.78389	0.197265	4.84252e-14	15.2265	1.01924	1
ENSG00000150893	ENSG00000150893	FREM2	13	4	290	4:2527;3:267;3:465;3:468;2:1000;2:1038;2:1166;2:1200;2:1333;2:1367;2:1575;2:1633;2:1765;2:1893;2:2243;2:2348;2:2512;2:3139;2:472;2:52;2:798;1:1054;1:1064;1:1077;1:1089;1:1090;1:1101;1:1109;1:1112;1:1123;1:1193;1:1199;1:1204;1:1207;1:1219;1:1235;1:1244;1:1258;1:129;1:1318;1:1338;1:1341;1:1344;1:1358;1:1371;1:1383;1:1410;1:1415;1:1428;1:1437;1:1441;1:1448;1:1462;1:1467;1:1471;1:1473;1:1489;1:1490;1…	264	0.916693	0.0915115	0.103365	0.0869827	1.66434	0.00287115	0.000701611	1.11765	0.379162	0.413993	1.34346e-17
ENSG00000154080	ENSG00000154080	CHST9	18	3	45	3:20;3:329;2:337;2:393;2:410;1:138;1:139;1:166;1:168;1:179;1:183;1:199;1:201;1:223;1:250;1:27;1:280;1:283;1:294;1:312;1:327;1:34;1:352;1:36;1:376;1:385;1:395;1:396;1:398;1:402;1:408;1:409;1:427;1:47;1:5;1:56;1:62;1:86;	38	0.914221	0.10158	0.132192	0.0896827	1.64473	0.00765084	0.0386094	1.26676	0.576124	0.252099	3.69793e-07
ENSG00000161618	ENSG00000161618	ALDH16A1	19	3	49	3:334;2:136;2:503;1:117;1:128;1:129;1:134;1:154;1:166;1:176;1:257;1:308;1:315;1:318;1:326;1:343;1:360;1:362;1:372;1:381;1:397;1:400;1:423;1:426;1:432;1:480;1:483;1:496;1:498;1:511;1:542;1:547;1:561;1:670;1:678;1:690;1:703;1:722;1:726;1:742;1:744;1:773;1:780;1:791;1:95;	45	0.94389	0.0610973	0.0699204	0.0577454	1.64332	0.00211399	0.0291887	0.784789	0.377639	0.297298	6.69584e-05	31.0256	0.720725	0.224462
ENSG00000085276	ENSG00000085276	MECOM	3	4	138	4:373;3:270;3:913;2:191;2:294;2:305;2:323;2:352;2:365;2:594;2:651;2:676;2:679;2:725;2:792;2:815;2:888;2:969;1:1014;1:1026;1:1039;1:1060;1:1064;1:107;1:1076;1:1090;1:110;1:121;1:137;1:143;1:149;1:156;1:158;1:177;1:187;1:209;1:213;1:229;1:230;1:255;1:262;1:266;1:291;1:298;1:314;1:324;1:329;1:330;1:344;1:346;1:353;1:363;1:369;1:375;1:387;1:406;1:429;1:439;1:45;1:460;1:461;1:474;1:475;1:491;1:535;1:5…	116	0.896057	0.123656	0.156893	0.109751	1.55609	0.00961396	0.000663988	1.1884	0.395114	0.315094	9.51168e-14	4.34261	1.15778	0.508231
ENSG00000088538	ENSG00000088538	DOCK3	3	3	163	3:1093;3:1188;3:485;2:1111;2:1124;2:1127;2:1393;2:140;2:1710;2:283;2:362;2:435;2:469;2:499;2:501;2:506;2:681;2:723;2:76;2:857;1:1030;1:1033;1:1068;1:1098;1:111;1:1117;1:1148;1:1153;1:1183;1:1185;1:127;1:1288;1:1291;1:1353;1:1356;1:1359;1:1360;1:1365;1:1370;1:1374;1:1376;1:1377;1:139;1:141;1:1414;1:1416;1:1444;1:1455;1:1497;1:1508;1:1533;1:154;1:156;1:1602;1:1646;1:1648;1:1653;1:1671;1:1673;1:1674…	140	0.931034	0.0802956	0.099513	0.071459	1.38509	0.00672685	0.0246579	0.922466	0.643043	0.251215	2.79041e-19	4.45682	0.89853	0.540395
ENSG00000159251	ENSG00000159251	ACTC1	15	4	69	4:314;3:318;2:149;2:209;2:212;2:37;2:41;2:9;2:97;1:105;1:115;1:118;1:119;1:126;1:140;1:142;1:143;1:148;1:15;1:156;1:164;1:176;1:179;1:186;1:198;1:201;1:208;1:211;1:214;1:22;1:243;1:246;1:256;1:265;1:273;1:285;1:290;1:30;1:307;1:313;1:323;1:332;1:337;1:339;1:358;1:366;1:367;1:370;1:38;1:42;1:48;1:58;1:67;1:7;1:8;1:83;1:93;	57	0.848806	0.183024	0.23503	0.163924	1.81349	0.0115786	0.0039623	1.28744	0.401501	0.391768	5.52563e-06	12.4371	1.15683	0.675062
ENSG00000139168	ENSG00000139168	ZCRB1	12	5	17	5:76;2:200;1:128;1:162;1:20;1:212;1:39;1:44;1:53;1:73;1:74;1:87;	12	0.9447	0.078341	0.17439	0.0568874	2.76315	0.0079274	2.22752e-10	1.84771	0.47195	0.0600602	1.26286e-11	69.8571	1.30427	0.916728
ENSG00000104043	ENSG00000104043	ATP8B4	15	4	132	4:513;3:361;2:1101;2:1102;2:1121;2:169;2:359;2:392;2:549;2:666;2:923;1:1006;1:102;1:1022;1:1027;1:1035;1:1039;1:1041;1:1042;1:1058;1:1080;1:109;1:1095;1:1107;1:111;1:1115;1:1116;1:1123;1:1134;1:1137;1:1143;1:1144;1:1151;1:1154;1:1158;1:1160;1:1165;1:1180;1:120;1:125;1:152;1:167;1:18;1:192;1:215;1:221;1:244;1:257;1:270;1:271;1:286;1:288;1:30;1:317;1:323;1:328;1:350;1:364;1:376;1:382;1:388;1:394;1:…	118	0.901007	0.110738	0.128785	0.104243	1.77951	0.0038774	0.00114625	0.790953	0.170081	0.404593	4.26227e-05
ENSG00000187244	ENSG00000187244	BCAM	19	4	49	4:583;1:101;1:120;1:127;1:131;1:153;1:158;1:163;1:170;1:177;1:189;1:193;1:205;1:207;1:210;1:227;1:233;1:238;1:250;1:29;1:299;1:305;1:309;1:328;1:353;1:365;1:382;1:395;1:413;1:417;1:465;1:466;1:467;1:480;1:489;1:497;1:518;1:519;1:521;1:580;1:584;1:592;1:627;1:77;1:89;1:97;	46	0.926752	0.0780255	0.091191	0.0760697	4.12697	0.000482796	0.00168621	1.38508	0.340674	0.316201	2.75466e-07	118.425	1.32854	0.420532
ENSG00000156466	ENSG00000156466	GDF6	8	3	49	3:341;3:405;2:30;2:384;2:413;2:46;1:10;1:101;1:109;1:11;1:136;1:140;1:147;1:163;1:25;1:261;1:268;1:272;1:298;1:31;1:33;1:338;1:349;1:35;1:352;1:36;1:366;1:370;1:374;1:392;1:402;1:407;1:423;1:434;1:435;1:453;1:56;1:60;1:90;1:92;1:95;	41	0.90989	0.107692	0.140359	0.0944314	1.58438	0.00890022	0.0417713	0.908734	0.813133	0.262007	1.77828e-06
ENSG00000082556	ENSG00000082556	OPRK1	8	4	59	4:230;3:136;2:147;2:148;2:172;2:186;2:224;2:257;2:324;2:354;2:361;1:123;1:134;1:156;1:204;1:205;1:206;1:214;1:244;1:251;1:252;1:253;1:261;1:267;1:285;1:289;1:314;1:315;1:317;1:319;1:34;1:342;1:343;1:345;1:349;1:351;1:366;1:367;1:38;1:62;1:65;1:78;1:82;1:86;1:91;	45	0.881579	0.155263	0.226489	0.126041	1.60993	0.0196931	0.000707207	0.545277	0.00596717	0.252868	0.000697265	0.504684	0.546093	0.0123969
ENSG00000038002	ENSG00000038002	AGA	4	3	24	3:112;1:114;1:130;1:180;1:201;1:202;1:226;1:234;1:24;1:248;1:258;1:261;1:265;1:312;1:328;1:329;1:336;1:341;1:343;1:78;1:8;1:81;	22	0.936416	0.0693642	0.0821312	0.0656953	2.16132	0.00175074	0.0423857	1.12274	0.938118	0.27371	0.00061371	54.4703	1.02918	1
ENSG00000081479	ENSG00000081479	LRP2	2	4	494	4:34;3:1663;3:4301;2:1076;2:1138;2:1344;2:152;2:1521;2:162;2:1695;2:1701;2:174;2:1913;2:2026;2:2182;2:2256;2:2432;2:2542;2:2617;2:263;2:3043;2:3192;2:3274;2:3357;2:339;2:3392;2:3551;2:3563;2:3734;2:3736;2:3856;2:3923;2:3932;2:3965;2:4054;2:4107;2:4229;2:4560;2:4585;2:541;2:582;2:819;2:935;2:97;1:1001;1:1004;1:1014;1:1017;1:1020;1:1024;1:1042;1:1053;1:1056;1:106;1:1061;1:1070;1:1081;1:1089;1:1095;…	446	0.904189	0.106122	0.117657	0.100717	1.38765	0.0042004	0.00182628	1.05506	0.593285	0.494022	1.22482e-16	1.97895	1.05117	0.632611
ENSG00000113387	ENSG00000113387	SUB1	5	3	7	3:75;1:117;1:119;1:126;1:4;	5	0.96063	0.0551181	0.100112	0.040166	1.8595	0.00821842	0.0028655	1.17211	1	0.0632491	7.00686e-05	41.5859	0.837224	1
ENSG00000174175	ENSG00000174175	SELP	1	5	116	5:385;3:310;2:156;2:316;2:333;2:343;2:398;2:519;2:559;2:57;2:596;2:608;2:626;2:639;2:651;2:69;2:75;1:102;1:113;1:117;1:126;1:127;1:137;1:139;1:14;1:15;1:173;1:185;1:191;1:193;1:197;1:210;1:213;1:218;1:224;1:250;1:262;1:264;1:271;1:292;1:294;1:297;1:3;1:30;1:306;1:314;1:315;1:324;1:326;1:353;1:360;1:362;1:365;1:37;1:388;1:392;1:395;1:400;1:415;1:426;1:428;1:429;1:439;1:464;1:496;1:497;1:500;1:510;…	95	0.885542	0.139759	0.187923	0.121555	1.7242	0.0113586	8.36984e-07	1.42713	0.108465	0.288533	1.12151e-15	7.46966	1.35771	0.191712
ENSG00000159958	ENSG00000159958	TNFRSF13C	22	3	11	3:109;1:111;1:120;1:136;1:140;1:151;1:157;1:182;1:86;	9	0.951087	0.0597826	0.0893027	0.0501498	1.89955	0.00520863	0.00730077	1.36256	0.804953	0.107994	2.2367e-06	48.6779	1.11482	1
ENSG00000143379	ENSG00000143379	SETDB1	1	3	86	3:696;2:1243;2:1256;2:526;2:661;2:697;2:763;1:1011;1:1022;1:1047;1:1059;1:1074;1:108;1:1136;1:1143;1:1146;1:116;1:1162;1:1181;1:1189;1:1198;1:1202;1:1204;1:1206;1:1211;1:1220;1:1234;1:1241;1:1255;1:1273;1:1274;1:1276;1:1288;1:151;1:158;1:165;1:222;1:273;1:285;1:298;1:299;1:3;1:304;1:307;1:325;1:394;1:409;1:410;1:45;1:466;1:468;1:504;1:527;1:528;1:541;1:559;1:57;1:576;1:615;1:668;1:673;1:681;1:693…	78	0.939582	0.066615	0.0761792	0.0623205	1.40468	0.00319926	0.0305218	1.51437	0.112631	0.31693	1.1096e-11	28.9467	1.42632	0.184237
ENSG00000155463	ENSG00000155463	OXA1L	14	3	28	3:57;3:58;1:115;1:19;1:22;1:222;1:246;1:276;1:29;1:299;1:3;1:319;1:391;1:404;1:405;1:418;1:429;1:439;1:446;1:466;1:52;1:53;1:66;1:70;	24	0.951515	0.0565657	0.0777655	0.0496997	1.91135	0.00368812	0.00919166	1.22771	0.730061	0.131137	1.16142e-10	13.0725	1.18387	0.832803
ENSG00000162227	ENSG00000162227	TAF6L	11	3	34	3:225;2:592;1:102;1:105;1:129;1:153;1:176;1:2;1:200;1:227;1:239;1:254;1:260;1:292;1:340;1:342;1:371;1:372;1:374;1:378;1:401;1:403;1:424;1:429;1:431;1:434;1:442;1:578;1:616;1:68;1:79;	31	0.950161	0.0546624	0.0646401	0.0511241	1.74969	0.00208311	0.0183946	1.04199	1	0.230453	1.19191e-06	10.0767	1.02313	1
ENSG00000115170	ENSG00000115170	ACVR1	2	5	50	5:375;3:206;2:356;2:43;2:465;1:141;1:159;1:162;1:17;1:171;1:190;1:219;1:227;1:242;1:246;1:247;1:258;1:260;1:282;1:287;1:295;1:300;1:307;1:325;1:328;1:337;1:34;1:344;1:384;1:401;1:413;1:425;1:444;1:486;1:495;1:50;1:503;1:504;1:60;1:62;1:88;	41	0.91945	0.0982318	0.151749	0.0839797	2.35155	0.00628518	1.26257e-08	1.40349	0.353095	0.152763	9.6597e-15	32.4693	1.207	0.666427
ENSG00000146830	ENSG00000146830	GIGYF1	7	3	59	3:225;2:223;2:228;1:126;1:139;1:144;1:147;1:151;1:189;1:191;1:207;1:227;1:23;1:238;1:246;1:257;1:262;1:283;1:293;1:301;1:316;1:328;1:340;1:35;1:361;1:392;1:468;1:494;1:495;1:51;1:549;1:575;1:578;1:59;1:601;1:611;1:64;1:642;1:667;1:673;1:674;1:677;1:705;1:72;1:733;1:761;1:84;1:870;1:882;1:884;1:901;1:919;1:93;1:935;1:976;	55	0.94686	0.0570048	0.0634784	0.0546041	1.67828	0.00147856	0.034006	1.06688	0.891056	0.334207	2.14264e-06	19.3846	1.03975	0.979372
ENSG00000106615	ENSG00000106615	RHEB	7	3	17	3:35;2:13;2:23;1:128;1:21;1:24;1:49;1:51;1:53;1:58;1:60;1:63;1:65;	13	0.929348	0.0923913	0.138958	0.0732722	1.55003	0.0129467	0.015531	2.00137	0.392856	0.154913	4.02351e-06	28.928	1.64819	0.615521
ENSG00000128829	ENSG00000128829	EIF2AK4	15	3	74	3:528;2:1476;2:356;2:872;1:101;1:1017;1:1044;1:1097;1:111;1:1117;1:1123;1:1171;1:1183;1:1194;1:1207;1:1236;1:1239;1:1264;1:1296;1:13;1:130;1:1302;1:1310;1:135;1:1413;1:1424;1:146;1:1477;1:1506;1:1523;1:153;1:1533;1:1567;1:1578;1:1629;1:19;1:201;1:289;1:311;1:312;1:367;1:403;1:407;1:438;1:453;1:463;1:475;1:51;1:539;1:575;1:578;1:588;1:595;1:618;1:636;1:710;1:715;1:716;1:734;1:740;1:79;1:791;1:817;…	69	0.958156	0.0448757	0.0501694	0.0427442	1.53814	0.00142537	0.0172344	0.945223	0.886884	0.275581	9.85434e-09
ENSG00000161940	ENSG00000161940	BCL6B	17	3	36	3:82;2:291;2:293;2:324;2:450;1:10;1:100;1:102;1:113;1:128;1:158;1:175;1:186;1:203;1:290;1:321;1:347;1:364;1:368;1:379;1:380;1:392;1:400;1:403;1:407;1:410;1:437;1:443;1:85;1:92;	30	0.93737	0.0751566	0.0989422	0.0646777	1.43652	0.00763855	0.0153508	0.928806	0.931432	0.191904	1.20023e-07	14.3361	0.825606	0.649643
ENSG00000077514	ENSG00000077514	POLD3	11	3	23	3:327;1:100;1:116;1:12;1:140;1:152;1:158;1:16;1:176;1:2;1:253;1:320;1:322;1:330;1:355;1:382;1:385;1:413;1:433;1:464;1:78;	21	0.954936	0.0493562	0.0599243	0.0461114	2.00737	0.00165448	0.0146017	2.76216	0.135824	0.187328	6.76229e-08	75.2289	2.64206	0.160885
ENSG00000125675	ENSG00000125675	GRIA3	X	4	117	4:264;3:458;2:121;2:166;2:194;2:377;2:410;2:423;2:543;2:631;2:95;1:101;1:130;1:142;1:143;1:156;1:157;1:160;1:169;1:17;1:176;1:186;1:199;1:202;1:204;1:209;1:214;1:222;1:24;1:273;1:28;1:286;1:29;1:294;1:298;1:312;1:330;1:333;1:344;1:362;1:384;1:40;1:408;1:422;1:426;1:445;1:446;1:447;1:450;1:47;1:475;1:478;1:484;1:488;1:490;1:492;1:5;1:510;1:512;1:517;1:526;1:527;1:55;1:554;1:560;1:565;1:589;1:59;1:…	103	0.884787	0.130872	0.154186	0.122408	1.7844	0.00509308	0.00207015	1.23147	0.343212	0.423522	6.35877e-08	3.67305	1.21897	0.387463
ENSG00000140459	ENSG00000140459	CYP11A1	15	3	40	3:204;2:185;2:213;2:320;2:388;2:466;2:486;1:140;1:188;1:189;1:196;1:219;1:233;1:241;1:25;1:251;1:256;1:265;1:272;1:3;1:326;1:331;1:332;1:343;1:379;1:410;1:414;1:43;1:46;1:490;1:513;1:520;	32	0.93858	0.0767754	0.105633	0.0633876	1.36816	0.0102607	0.0122344	0.525627	0.0146824	0.169617	1.36769e-05
ENSG00000147570	ENSG00000147570	DNAJC5B	8	4	31	4:22;4:69;2:160;1:121;1:126;1:144;1:154;1:167;1:182;1:186;1:188;1:19;1:192;1:197;1:25;1:34;1:43;1:65;1:67;1:81;1:82;1:91;1:95;1:97;	24	0.879397	0.155779	0.263489	0.128519	2.52194	0.0113896	0.000684973	0.588629	0.114177	0.183873	0.000388193	1.57752	0.577236	0.151372
ENSG00000145623	ENSG00000145623	OSMR	5	4	78	4:336;2:261;2:58;2:673;2:907;1:100;1:107;1:113;1:12;1:120;1:124;1:137;1:14;1:154;1:160;1:178;1:183;1:19;1:2;1:218;1:239;1:247;1:280;1:282;1:284;1:291;1:296;1:3;1:304;1:313;1:324;1:344;1:350;1:374;1:41;1:415;1:422;1:430;1:434;1:436;1:45;1:464;1:47;1:483;1:487;1:523;1:535;1:555;1:606;1:629;1:638;1:653;1:668;1:669;1:674;1:677;1:713;1:75;1:755;1:757;1:762;1:794;1:806;1:840;1:852;1:860;1:881;1:919;1:9…	71	0.927477	0.0796731	0.0938502	0.0752873	2.02254	0.00225234	0.000233314	0.596691	0.00856663	0.309274	0.000812983
ENSG00000148948	ENSG00000148948	LRRC4C	11	4	162	4:156;3:116;3:135;3:181;3:211;3:222;3:329;3:580;2:140;2:175;2:192;2:206;2:213;2:223;2:25;2:284;2:295;2:300;2:317;2:353;2:358;2:379;2:43;2:432;2:448;2:462;2:467;2:523;2:637;1:102;1:107;1:110;1:113;1:117;1:129;1:138;1:139;1:14;1:141;1:143;1:145;1:15;1:159;1:172;1:174;1:180;1:198;1:199;1:2;1:200;1:207;1:217;1:235;1:236;1:241;1:244;1:251;1:259;1:283;1:285;1:286;1:29;1:290;1:292;1:293;1:294;1:297;1:31…	124	0.80625	0.253125	0.339583	0.215361	1.61541	0.0269731	0.0102508	0.941413	0.759239	0.425643	6.45707e-07	0.506902	0.953458	0.841105
ENSG00000140443	ENSG00000140443	IGF1R	15	3	92	3:1289;3:40;2:272;2:365;2:978;1:1001;1:1003;1:1051;1:1120;1:1127;1:113;1:1145;1:1150;1:1161;1:1167;1:1170;1:1183;1:1218;1:1241;1:1253;1:1268;1:1290;1:1303;1:1319;1:1330;1:1337;1:134;1:149;1:156;1:170;1:175;1:193;1:200;1:204;1:209;1:214;1:234;1:24;1:283;1:289;1:300;1:304;1:306;1:327;1:339;1:371;1:372;1:406;1:459;1:461;1:48;1:497;1:504;1:525;1:536;1:569;1:570;1:605;1:610;1:611;1:630;1:634;1:638;1:6…	85	0.93782	0.0673007	0.0759944	0.0641972	1.75131	0.00183951	0.0440446	0.755236	0.155345	0.342535	2.36147e-05
ENSG00000102878	ENSG00000102878	HSF4	16	3	15	3:491;1:110;1:176;1:183;1:198;1:243;1:260;1:304;1:374;1:426;1:439;1:489;1:53;	13	0.973577	0.0304878	0.0418385	0.0267781	1.86973	0.00201291	0.00176899	0.711441	0.562449	0.0756917	9.62846e-09
ENSG00000140463	ENSG00000140463	BBS4	15	3	28	3:480;2:112;2:391;1:100;1:103;1:134;1:146;1:15;1:194;1:20;1:200;1:231;1:248;1:27;1:304;1:310;1:337;1:348;1:465;1:466;1:5;1:55;1:74;1:95;	24	0.953757	0.0539499	0.0704429	0.0473461	1.5538	0.00438366	0.00774328	1.27119	0.687276	0.150003	4.63892e-09	32.2046	1.13499	0.912786
ENSG00000102755	ENSG00000102755	FLT1	13	4	137	4:984;3:567;2:1082;2:1245;2:1268;2:1300;2:365;2:395;2:401;2:512;2:673;2:812;2:960;1:1014;1:1019;1:1025;1:103;1:1036;1:1040;1:1052;1:1071;1:1080;1:1104;1:1125;1:113;1:1148;1:1150;1:1216;1:1219;1:1227;1:1236;1:1254;1:1257;1:1262;1:1269;1:1279;1:129;1:1299;1:1318;1:1324;1:1338;1:136;1:143;1:159;1:176;1:180;1:181;1:187;1:206;1:212;1:213;1:227;1:248;1:264;1:281;1:284;1:291;1:292;1:314;1:351;1:363;1:38…	121	0.909567	0.102392	0.121894	0.0947871	1.64221	0.0049143	0.000553901	0.929539	0.721466	0.349626	2.91899e-09	4.88292	0.910015	0.646718
ENSG00000165204	ENSG00000165204	OR1K1	9	4	28	4:296;2:147;1:121;1:132;1:139;1:144;1:155;1:19;1:201;1:206;1:211;1:218;1:221;1:268;1:272;1:273;1:275;1:282;1:303;1:304;1:50;1:7;1:71;1:93;	24	0.924051	0.0886076	0.125457	0.0789884	2.38938	0.00416344	9.77047e-05	0.73637	0.431685	0.175641	1.07233e-05	2.41379	0.729357	0.435829
ENSG00000113522	ENSG00000113522	RAD50	5	3	65	3:69;2:1214;2:431;1:1071;1:1072;1:1093;1:1098;1:1147;1:1156;1:1157;1:1166;1:1168;1:1177;1:1182;1:1226;1:1237;1:1248;1:1249;1:1251;1:1276;1:1279;1:1298;1:145;1:150;1:156;1:158;1:214;1:245;1:249;1:259;1:278;1:279;1:3;1:340;1:368;1:38;1:402;1:444;1:468;1:523;1:526;1:543;1:545;1:584;1:6;1:604;1:618;1:624;1:626;1:647;1:683;1:685;1:687;1:709;1:725;1:747;1:75;1:778;1:797;1:855;1:914;	61	0.953506	0.0495427	0.0547519	0.0476095	1.66981	0.00119173	0.0271731	0.943648	0.910975	0.320274	8.38981e-06	25.2786	0.914612	0.813182
ENSG00000145244	ENSG00000145244	CORIN	4	5	98	5:262;2:123;2:264;2:467;2:612;2:84;2:945;1:1004;1:1019;1:1027;1:121;1:129;1:133;1:154;1:156;1:166;1:178;1:180;1:200;1:211;1:225;1:227;1:228;1:238;1:271;1:272;1:273;1:30;1:313;1:318;1:35;1:351;1:352;1:367;1:37;1:371;1:386;1:39;1:396;1:400;1:403;1:406;1:416;1:424;1:431;1:442;1:463;1:480;1:486;1:5;1:514;1:517;1:518;1:527;1:550;1:56;1:565;1:570;1:575;1:588;1:594;1:634;1:641;1:647;1:694;1:697;1:700;1:…	88	0.915547	0.0940499	0.116026	0.0882336	2.36476	0.00255493	1.02786e-07	0.863194	0.50477	0.286987	7.5617e-09
ENSG00000162493	ENSG00000162493	PDPN	1	3	27	3:230;2:107;2:163;2:168;1:117;1:133;1:164;1:165;1:167;1:181;1:185;1:197;1:198;1:226;1:227;1:229;1:237;1:40;1:44;1:50;1:6;1:78;	22	0.907563	0.113445	0.151633	0.0969923	1.50318	0.0117005	0.0393706	2.86021	0.0686709	0.252067	2.16112e-07	29.7037	2.54241	0.120131
ENSG00000144118	ENSG00000144118	RALB	2	5	19	5:23;3:125;2:52;1:105;1:106;1:126;1:155;1:169;1:19;1:79;1:84;1:94;	12	0.941748	0.092233	0.22072	0.060018	2.4788	0.0133187	5.07928e-10	1.3	0.783394	0.0620972	1.83539e-11	26.644	0.957892	1
ENSG00000145358	ENSG00000145358	DDIT4L	4	3	19	3:181;2:22;1:104;1:120;1:145;1:159;1:171;1:173;1:193;1:36;1:40;1:41;1:50;1:54;1:76;1:87;	16	0.917098	0.0984456	0.130883	0.0865405	1.73284	0.00723147	0.0347665	0.661385	0.391762	0.230045	0.0116815	10.2191	0.591766	0.265022
ENSG00000150269	ENSG00000150269	OR5M9	11	5	64	5:225;2:174;2:220;2:227;2:244;2:260;2:271;2:286;2:96;1:10;1:105;1:11;1:115;1:122;1:124;1:127;1:128;1:136;1:14;1:141;1:153;1:156;1:168;1:175;1:18;1:193;1:2;1:213;1:215;1:228;1:230;1:234;1:240;1:250;1:251;1:261;1:266;1:269;1:27;1:285;1:302;1:37;1:5;1:55;1:63;1:65;1:75;1:79;1:82;1:94;1:95;1:98;	52	0.832258	0.206452	0.280864	0.183613	2.15744	0.0115709	1.81049e-05	0.848155	0.570185	0.364184	0.000643461
ENSG00000239961	ENSG00000239961	LILRA4	19	4	70	4:287;3:234;2:127;2:231;2:390;2:63;1:105;1:126;1:133;1:143;1:15;1:161;1:175;1:189;1:20;1:200;1:202;1:208;1:211;1:212;1:216;1:220;1:236;1:238;1:245;1:247;1:257;1:261;1:273;1:302;1:304;1:318;1:333;1:337;1:34;1:344;1:36;1:360;1:366;1:372;1:374;1:380;1:39;1:410;1:420;1:43;1:435;1:45;1:459;1:472;1:474;1:475;1:476;1:497;1:5;1:61;1:62;1:73;1:88;1:9;1:93;	61	0.877756	0.140281	0.173053	0.130387	2.12915	0.00494974	0.00209906	0.732836	0.164673	0.375181	0.00195503	11.9759	0.676909	0.0845863
ENSG00000155011	ENSG00000155011	DKK2	4	7	58	7:230;3:121;3:166;3:226;2:104;2:112;2:185;2:218;2:65;2:66;1:105;1:114;1:117;1:119;1:142;1:154;1:168;1:171;1:180;1:188;1:189;1:191;1:192;1:194;1:196;1:211;1:212;1:236;1:237;1:239;1:244;1:39;1:53;1:57;1:74;1:81;1:88;1:94;1:97;1:98;	40	0.84556	0.223938	0.453533	0.167756	2.66005	0.0225422	5.61945e-15	1.33914	0.391406	0.179265	2.58707e-12	12.3518	1.08516	0.901741
ENSG00000141448	ENSG00000141448	GATA6	18	3	26	3:483;2:459;2:529;2:576;1:115;1:118;1:134;1:137;1:143;1:148;1:399;1:453;1:479;1:487;1:493;1:520;1:540;1:573;1:584;1:586;1:70;	21	0.964706	0.0436975	0.0620604	0.035932	1.46318	0.00544085	0.00258316	1.57919	0.378019	0.0941907	5.54273e-16	34.8869	1.39697	0.568144
ENSG00000140323	ENSG00000140323	DISP2	15	3	78	3:1188;2:261;2:271;2:275;2:508;2:860;2:915;1:1023;1:1028;1:1034;1:1051;1:1062;1:1075;1:1080;1:1086;1:1110;1:1138;1:1146;1:1193;1:1208;1:1211;1:1228;1:1235;1:1240;1:1271;1:1311;1:1321;1:133;1:1337;1:1346;1:1350;1:1355;1:1370;1:144;1:180;1:192;1:194;1:197;1:206;1:243;1:259;1:369;1:394;1:415;1:433;1:437;1:472;1:486;1:492;1:522;1:536;1:58;1:613;1:690;1:72;1:74;1:766;1:789;1:816;1:824;1:84;1:844;1:863…	70	0.950036	0.0556745	0.0654696	0.0512557	1.38745	0.00330699	0.0154299	0.782214	0.239835	0.240382	4.93661e-10	1.96171	0.7783	0.242704
ENSG00000094975	ENSG00000094975	SUCO	1	4	75	4:1219;2:1129;2:623;1:1020;1:1040;1:1042;1:1043;1:1044;1:1045;1:1063;1:1075;1:1118;1:1125;1:1130;1:1158;1:1172;1:1215;1:1232;1:1237;1:134;1:159;1:177;1:178;1:255;1:262;1:273;1:289;1:344;1:351;1:352;1:358;1:360;1:37;1:428;1:46;1:465;1:476;1:485;1:506;1:52;1:527;1:535;1:566;1:574;1:583;1:590;1:601;1:610;1:636;1:659;1:663;1:669;1:681;1:705;1:722;1:729;1:74;1:741;1:752;1:774;1:787;1:803;1:839;1:845;1…	70	0.944179	0.0598086	0.0690458	0.0574399	2.40488	0.00100906	0.00010198	1.21835	0.490782	0.279148	2.46693e-10
ENSG00000161638	ENSG00000161638	ITGA5	12	3	56	3:980;2:462;2:783;1:126;1:157;1:16;1:180;1:181;1:189;1:225;1:241;1:244;1:288;1:303;1:317;1:335;1:342;1:351;1:353;1:364;1:381;1:387;1:391;1:392;1:395;1:413;1:415;1:457;1:467;1:470;1:485;1:558;1:559;1:57;1:573;1:580;1:624;1:625;1:679;1:702;1:752;1:754;1:756;1:769;1:776;1:825;1:828;1:86;1:937;1:948;1:964;1:974;	52	0.950429	0.0533842	0.0601245	0.0508418	1.64734	0.00159245	0.0254014	0.720607	0.179475	0.297165	0.000100564
ENSG00000145850	ENSG00000145850	TIMD4	5	4	76	4:67;3:128;2:147;2:202;2:282;2:29;2:301;2:44;2:51;2:8;1:122;1:13;1:132;1:133;1:140;1:142;1:158;1:168;1:180;1:19;1:2;1:201;1:203;1:205;1:208;1:210;1:217;1:228;1:235;1:239;1:245;1:249;1:260;1:266;1:280;1:284;1:288;1:298;1:306;1:31;1:310;1:316;1:320;1:327;1:329;1:33;1:333;1:335;1:338;1:34;1:357;1:36;1:368;1:377;1:4;1:47;1:5;1:57;1:70;1:73;1:79;1:92;1:94;	63	0.833333	0.201058	0.251246	0.182322	1.805	0.0115467	0.0072691	1.12521	0.702399	0.446128	0.000123533	0.0231137	1.13809	0.69315
ENSG00000142920	ENSG00000142920	ADC	1	3	22	3:283;2:389;2:450;1:168;1:200;1:250;1:265;1:269;1:281;1:316;1:352;1:390;1:405;1:412;1:419;1:43;1:75;1:96;	18	0.96087	0.0478261	0.0674245	0.0399166	1.53532	0.00528918	0.00367152	0.786804	0.655142	0.104513	9.76769e-09	14.2387	0.715276	0.494242
ENSG00000085563	ENSG00000085563	ABCB1	7	6	187	6:467;4:41;4:62;4:958;3:961;2:1085;2:1279;2:167;2:370;2:468;2:597;2:696;2:83;2:887;2:905;2:912;2:915;2:960;1:1001;1:1004;1:1006;1:1011;1:1015;1:102;1:1022;1:1025;1:1054;1:1065;1:1071;1:1077;1:1097;1:1101;1:1110;1:1113;1:1122;1:1138;1:1163;1:1174;1:1185;1:1186;1:1189;1:1198;1:1209;1:1225;1:1255;1:1278;1:128;1:134;1:135;1:14;1:148;1:153;1:154;1:156;1:161;1:165;1:176;1:197;1:199;1:205;1:216;1:232;1:…	158	0.876563	0.146094	0.20147	0.131747	2.46249	0.00615532	6.22065e-11	1.1835	0.310244	0.278199	3.60709e-22	12.2726	1.11482	0.551394
ENSG00000154262	ENSG00000154262	ABCA6	17	3	114	3:1066;3:736;2:1003;2:1217;2:128;2:1532;2:1541;2:1592;2:296;2:695;1:1029;1:1051;1:1055;1:1069;1:108;1:1089;1:1095;1:1119;1:1123;1:1146;1:1153;1:1159;1:1203;1:1227;1:1230;1:1235;1:1245;1:1332;1:1335;1:1342;1:1363;1:1388;1:1407;1:1420;1:1422;1:1429;1:1433;1:1437;1:1442;1:1448;1:1463;1:1482;1:1502;1:1508;1:151;1:1511;1:1527;1:1534;1:154;1:1543;1:155;1:1556;1:1558;1:1588;1:1603;1:246;1:25;1:271;1:281…	102	0.93692	0.0705009	0.0828978	0.0651571	1.46399	0.00382017	0.0281736	1.05482	0.852019	0.286192	1.12566e-12	22.7705	0.971548	0.957409
ENSG00000144339	ENSG00000144339	TMEFF2	2	3	40	3:284;2:196;2:203;2:304;2:34;2:52;1:10;1:105;1:113;1:126;1:159;1:160;1:161;1:17;1:173;1:174;1:198;1:220;1:225;1:226;1:246;1:26;1:267;1:279;1:288;1:303;1:310;1:327;1:50;1:51;1:62;1:63;1:90;	33	0.911765	0.106952	0.138665	0.0923733	1.40979	0.011066	0.0373414	0.792231	0.518393	0.265082	0.0002461	4.12397	0.75495	0.439568
ENSG00000213420	ENSG00000213420	GPC2	7	3	23	3:60;1:122;1:180;1:194;1:200;1:214;1:25;1:264;1:281;1:288;1:305;1:317;1:334;1:444;1:470;1:476;1:498;1:526;1:555;1:561;1:59;	21	0.963731	0.0397237	0.0485923	0.0369435	1.9577	0.00144743	0.00785287	0.533977	0.0634026	0.151051	7.55366e-05	16.5506	0.510761	0.0475534
ENSG00000141027	ENSG00000141027	NCOR1	17	3	172	3:1081;3:330;3:691;2:146;2:1561;2:1718;2:1817;2:220;2:2214;2:2243;2:2306;2:570;2:894;1:1011;1:1023;1:1033;1:1038;1:1043;1:1092;1:1136;1:114;1:1147;1:1154;1:1174;1:1184;1:119;1:1215;1:1230;1:1231;1:1268;1:1309;1:1310;1:1326;1:1355;1:1357;1:1358;1:1379;1:1418;1:1446;1:1447;1:147;1:1474;1:1479;1:1482;1:1502;1:151;1:1515;1:152;1:1531;1:154;1:156;1:157;1:158;1:1588;1:159;1:160;1:1600;1:1639;1:164;1:16…	156	0.936066	0.0704918	0.0811297	0.0660697	1.51595	0.00304994	0.034971	1.15051	0.410627	0.318388	1.0089e-17	9.89644	1.12376	0.517402
ENSG00000157404	ENSG00000157404	KIT	4	14	131	14:816;7:642;6:822;3:361;3:559;2:197;2:245;2:50;2:557;2:573;2:576;2:804;2:829;2:866;2:888;2:956;1:109;1:132;1:14;1:141;1:156;1:176;1:183;1:204;1:219;1:24;1:244;1:257;1:265;1:270;1:307;1:322;1:347;1:355;1:36;1:363;1:365;1:388;1:391;1:401;1:41;1:433;1:439;1:451;1:479;1:486;1:49;1:53;1:537;1:545;1:558;1:562;1:578;1:590;1:603;1:612;1:631;1:636;1:637;1:638;1:64;1:668;1:696;1:697;1:706;1:72;1:720;1:739…	92	0.905738	0.134221	0.41171	0.0990055	4.86054	0.00739588	9.83152e-111	1.24561	0.283115	0.0609649	3.61337e-67	27.2187	1.05208	0.881386
ENSG00000143878	ENSG00000143878	RHOB	2	6	40	6:172;6:75;2:102;2:106;2:28;2:47;2:63;2:94;1:108;1:119;1:124;1:127;1:14;1:155;1:2;1:29;1:34;1:40;1:46;1:65;1:70;1:81;1:85;1:90;	24	0.877551	0.204082	0.532496	0.13062	2.86428	0.0268729	3.43086e-11	1.74723	0.188171	0.112546	1.02182e-14	22.3103	1.17938	0.821457
ENSG00000113600	ENSG00000113600	C9	5	4	68	4:312;2:110;2:124;2:154;2:291;2:394;2:558;2:63;1:118;1:142;1:149;1:167;1:176;1:177;1:186;1:187;1:19;1:199;1:203;1:207;1:219;1:23;1:236;1:245;1:257;1:290;1:295;1:311;1:334;1:348;1:369;1:37;1:371;1:406;1:407;1:410;1:411;1:413;1:418;1:42;1:427;1:432;1:436;1:448;1:456;1:463;1:470;1:494;1:495;1:510;1:516;1:522;1:535;1:55;1:61;1:67;1:75;1:86;	58	0.896243	0.121646	0.153635	0.109543	1.70694	0.00757635	0.000684645	0.950173	0.927776	0.316282	5.09918e-06
ENSG00000115085	ENSG00000115085	ZAP70	2	3	60	3:496;2:3;2:314;2:375;2:52;2:53;2:536;1:124;1:127;1:136;1:156;1:158;1:160;1:174;1:179;1:184;1:191;1:199;1:205;1:217;1:227;1:252;1:268;1:27;1:272;1:303;1:347;1:353;1:358;1:360;1:365;1:368;1:37;1:380;1:388;1:392;1:421;1:440;1:447;1:485;1:492;1:507;1:516;1:519;1:553;1:557;1:591;1:605;1:606;1:607;1:63;1:91;	52	0.915994	0.0969305	0.116803	0.087746	1.39492	0.00702628	0.0454878	0.76421	0.292358	0.321019	0.000218684	6.35044	0.724682	0.211972
ENSG00000105963	ENSG00000105963	ADAP1	7	3	16	3:110;2:294;1:115;1:140;1:143;1:161;1:202;1:261;1:284;1:298;1:300;1:324;1:44;	13	0.965241	0.0427807	0.0625081	0.0353778	1.64296	0.00460499	0.00254438	0.467047	0.0656436	0.0848981	8.42094e-06	4.4823	0.448472	0.0802376
ENSG00000243646	ENSG00000243646	IL10RB	21	3	26	3:284;2:303;2:92;1:118;1:121;1:138;1:140;1:168;1:176;1:195;1:206;1:215;1:216;1:219;1:255;1:268;1:283;1:286;1:70;1:77;1:79;1:87;	22	0.932308	0.08	0.104691	0.0700924	1.57532	0.00658215	0.0205373	1.01523	1	0.205845	3.5284e-05
ENSG00000039139	ENSG00000039139	DNAH5	5	8	834	8:3236;8:4200;4:1288;4:2050;4:3096;4:3620;4:661;4:920;3:1164;3:1406;3:1702;3:1926;3:224;3:2240;3:2492;3:2639;3:27;3:2842;3:2961;3:3256;3:3436;3:3539;3:3552;3:3556;3:3601;3:3738;3:3745;3:4127;3:4426;3:4490;3:742;2:1011;2:1019;2:1028;2:1112;2:1142;2:1182;2:120;2:1205;2:1252;2:1259;2:1315;2:1491;2:1510;2:1530;2:1538;2:154;2:1654;2:1723;2:1733;2:1761;2:1766;2:1797;2:1836;2:185;2:1850;2:1899;2:1911;2:…	663	0.856618	0.180363	0.25775	0.154764	1.98875	0.0139585	2.07399e-20	0.83923	0.00913096	0.295958	1.95647e-55	1.29569	0.832768	0.0119867
ENSG00000140650	ENSG00000140650	PMM2	16	3	12	3:113;1:190;1:191;1:199;1:219;1:30;1:77;1:84;1:85;1:95;	10	0.95935	0.0487805	0.0710801	0.0414997	1.88845	0.00394204	0.00471393	0.601859	0.425494	0.0964187	0.000164116	13.2748	0.551704	0.338718
ENSG00000249915	ENSG00000249915	PDCD6	5	3	15	3:64;1:101;1:105;1:128;1:142;1:149;1:150;1:181;1:38;1:47;1:67;1:83;1:93;	13	0.931937	0.078534	0.104326	0.0704899	2.00424	0.00415988	0.0258574	0.785151	0.7846	0.19298	0.00393728	25.8463	0.680464	0.580433
ENSG00000154415	ENSG00000154415	PPP1R3A	7	4	210	4:528;3:248;3:525;3:663;3:893;2:1047;2:1049;2:1107;2:131;2:137;2:154;2:258;2:464;2:468;2:47;2:486;2:50;2:571;2:580;2:583;2:609;2:621;2:649;2:748;2:761;1:1010;1:1014;1:1018;1:1022;1:1025;1:1027;1:1030;1:1032;1:1036;1:1042;1:1054;1:1055;1:1057;1:1082;1:1089;1:1093;1:1096;1:11;1:1100;1:1102;1:1111;1:1116;1:1122;1:118;1:136;1:156;1:165;1:167;1:17;1:171;1:197;1:20;1:201;1:206;1:210;1:215;1:243;1:263;1…	179	0.840463	0.187166	0.220067	0.173802	1.66293	0.00897437	0.00915172	1.10441	0.54518	0.515675	2.34187e-07
ENSG00000132170	ENSG00000132170	PPARG	3	4	45	4:475;3:164;2:217;2:242;2:249;2:372;1:128;1:162;1:163;1:168;1:177;1:185;1:191;1:201;1:205;1:223;1:245;1:3;1:310;1:316;1:319;1:333;1:356;1:385;1:403;1:432;1:439;1:476;1:493;1:494;1:60;1:79;1:82;1:85;1:88;1:96;	36	0.928713	0.0891089	0.132917	0.0739557	1.82228	0.00866732	4.32848e-05	0.568797	0.0303053	0.153443	2.11339e-07	8.65402	0.498107	0.00934309
ENSG00000159217	ENSG00000159217	IGF2BP1	17	5	78	5:167;3:174;2:168;2:33;2:342;2:403;2:524;1:102;1:109;1:11;1:127;1:129;1:13;1:156;1:162;1:178;1:18;1:189;1:199;1:228;1:230;1:237;1:249;1:262;1:267;1:273;1:283;1:304;1:314;1:340;1:371;1:375;1:385;1:389;1:392;1:407;1:409;1:410;1:419;1:420;1:425;1:440;1:442;1:452;1:459;1:460;1:461;1:469;1:481;1:498;1:501;1:52;1:520;1:523;1:534;1:538;1:541;1:545;1:570;1:62;1:67;1:69;1:70;1:73;1:75;1:81;1:83;	67	0.883882	0.135182	0.179611	0.123432	2.40515	0.00514983	8.58723e-07	1.47242	0.161766	0.29144	3.20107e-11	21.0496	1.37108	0.283274
ENSG00000101230	ENSG00000101230	ISM1	20	3	33	3:347;2:340;2:346;1:117;1:137;1:159;1:191;1:192;1:240;1:248;1:250;1:260;1:265;1:299;1:321;1:334;1:339;1:424;1:437;1:445;1:456;1:458;1:51;1:57;1:68;1:85;1:87;1:89;1:99;	29	0.9375	0.0711207	0.0878035	0.0645385	1.59326	0.00430566	0.0221434	0.56698	0.0596905	0.232655	0.00246065
ENSG00000172752	ENSG00000172752	COL6A5	3	3	158	3:2224;3:874;2:109;2:1301;2:135;2:139;2:184;2:199;2:2120;2:23;2:2306;2:2316;2:2513;2:41;2:59;2:603;1:1000;1:1011;1:1030;1:111;1:115;1:1198;1:1211;1:1247;1:1270;1:1288;1:129;1:1300;1:1347;1:1355;1:1360;1:1362;1:1381;1:142;1:1430;1:1475;1:1533;1:1544;1:1591;1:1600;1:168;1:1690;1:172;1:1729;1:1730;1:1742;1:175;1:1781;1:182;1:1852;1:186;1:1860;1:189;1:190;1:1936;1:1947;1:1952;1:1955;1:1980;1:1996;1:2…	140	0.946463	0.0604207	0.0720939	0.0550237	1.35948	0.00413731	0.0162795	0.884239	0.458727	0.238232	1.33376e-19
ENSG00000150526	ENSG00000150526	MIA2	14	3	45	3:536;3:552;2:149;2:208;2:559;1:111;1:120;1:127;1:14;1:143;1:152;1:153;1:160;1:167;1:183;1:197;1:205;1:206;1:241;1:286;1:302;1:313;1:347;1:36;1:378;1:386;1:413;1:488;1:555;1:556;1:562;1:567;1:583;1:617;1:626;1:644;1:646;1:70;	38	0.941896	0.0688073	0.0917361	0.0598604	1.60697	0.005783	0.0132821	1.07398	0.938519	0.171146	2.35404e-10
ENSG00000161243	ENSG00000161243	FBXO27	19	3	19	3:134;2:278;1:107;1:120;1:136;1:157;1:163;1:165;1:194;1:212;1:219;1:224;1:227;1:244;1:26;1:279;	16	0.943463	0.0671378	0.0912212	0.0581982	1.68428	0.0054976	0.0121443	0.531215	0.104459	0.157655	0.00109304	3.25457	0.51616	0.119373
ENSG00000005339	ENSG00000005339	CREBBP	16	11	204	11:1446;5:1435;4:1602;3:1237;3:1472;3:1664;2:1054;2:1408;2:1421;2:1436;2:1437;2:1450;2:1471;2:1543;2:1786;2:2101;2:2104;2:2381;2:616;2:672;1:1012;1:1023;1:1038;1:1091;1:1110;1:112;1:1122;1:1140;1:1143;1:1169;1:1171;1:1173;1:1180;1:119;1:122;1:1224;1:1232;1:1243;1:1247;1:1265;1:1285;1:1287;1:1295;1:1298;1:1309;1:1347;1:1352;1:1367;1:1404;1:1411;1:1416;1:1417;1:1434;1:1439;1:1453;1:1465;1:1478;1:14…	167	0.931613	0.0835381	0.153608	0.0708373	3.39748	0.00381789	1.10206e-68	1.17038	0.30624	0.0905737	2.60748e-90	18.1199	1.10542	0.550362
ENSG00000099954	ENSG00000099954	CECR2	22	3	100	3:112;2:102;2:1154;2:1283;2:220;2:367;2:714;2:782;2:889;1:10;1:1005;1:1006;1:1012;1:1038;1:1044;1:1047;1:1056;1:1062;1:108;1:109;1:1096;1:1097;1:1141;1:1148;1:1155;1:1156;1:1179;1:1205;1:1217;1:122;1:1237;1:1270;1:1281;1:1282;1:1319;1:1327;1:1342;1:1348;1:1439;1:1441;1:200;1:210;1:215;1:217;1:255;1:266;1:267;1:272;1:30;1:31;1:325;1:326;1:346;1:355;1:361;1:388;1:409;1:424;1:434;1:502;1:521;1:560;1…	90	0.93763	0.0693001	0.0797989	0.0643999	1.3563	0.00379298	0.0303269	0.838842	0.385627	0.313862	6.2538e-08	4.84461	0.823591	0.340917
ENSG00000183668	ENSG00000183668	PSG9	19	4	65	4:404;3:218;2:149;2:245;2:263;2:3;2:388;1:105;1:139;1:150;1:156;1:158;1:165;1:170;1:171;1:184;1:186;1:192;1:200;1:204;1:236;1:242;1:253;1:267;1:277;1:278;1:279;1:283;1:305;1:311;1:318;1:322;1:325;1:333;1:334;1:340;1:345;1:348;1:35;1:350;1:351;1:358;1:378;1:38;1:397;1:409;1:41;1:42;1:43;1:63;1:78;1:81;1:94;1:96;1:97;	55	0.870892	0.152582	0.195487	0.138237	1.94622	0.00793417	0.00195518	0.673591	0.0871195	0.351753	0.0043578
ENSG00000126934	ENSG00000126934	MAP2K2	19	5	33	5:57;2:150;2:291;2:71;1:112;1:127;1:128;1:134;1:157;1:193;1:207;1:228;1:235;1:237;1:238;1:24;1:272;1:278;1:281;1:295;1:313;1:33;1:46;1:58;1:83;1:94;	26	0.935	0.0825	0.141046	0.0672087	2.37976	0.00661229	1.2222e-09	1.89456	0.172832	0.104147	7.1241e-17	45.0199	1.60751	0.352382
ENSG00000161921	ENSG00000161921	CXCL16	17	3	15	3:236;1:113;1:141;1:154;1:185;1:192;1:2;1:254;1:258;1:267;1:42;1:80;1:83;	13	0.952381	0.0549451	0.0741758	0.0487902	1.93215	0.00326803	0.00952116	1.5565	0.596566	0.135685	1.15319e-06	33.2048	1.45274	0.693634
ENSG00000110169	ENSG00000110169	HPX	11	3	27	3:424;2:28;1:13;1:137;1:142;1:157;1:190;1:198;1:221;1:24;1:256;1:257;1:285;1:301;1:311;1:325;1:353;1:362;1:381;1:404;1:409;1:417;1:457;1:47;	24	0.948052	0.0584416	0.0724991	0.053346	1.71607	0.0030646	0.0148408	0.485899	0.0208477	0.195469	0.00357492
ENSG00000106236	ENSG00000106236	NPTX2	7	3	52	3:384;2:162;2:175;2:275;2:278;2:307;2:317;2:381;2:414;1:183;1:192;1:210;1:215;1:218;1:225;1:227;1:230;1:237;1:239;1:246;1:265;1:267;1:285;1:304;1:306;1:311;1:329;1:332;1:333;1:335;1:336;1:342;1:344;1:371;1:374;1:376;1:385;1:389;1:400;1:421;1:427;1:429;	42	0.902552	0.12065	0.157503	0.102529	1.33691	0.0146801	0.0449386	0.536879	0.00550784	0.283145	0.00559488
ENSG00000149256	ENSG00000149256	TENM4	11	3	244	3:1952;3:2221;2:1240;2:1445;2:1472;2:1541;2:1616;2:1709;2:1757;2:1775;2:1777;2:1814;2:1830;2:2130;2:2160;2:2214;2:2258;2:2364;2:2401;2:2545;2:2608;2:2647;2:2662;2:2724;2:2768;2:515;2:688;2:966;2:976;1:1018;1:1023;1:1037;1:1053;1:1059;1:1067;1:1082;1:1084;1:1102;1:1121;1:1141;1:1144;1:1156;1:1162;1:1165;1:1170;1:1218;1:1274;1:129;1:1292;1:1296;1:13;1:130;1:1300;1:1301;1:1322;1:1345;1:1367;1:137;1:…	213	0.923077	0.0881185	0.104227	0.0800427	1.28486	0.00670291	0.039516	0.868112	0.257459	0.325258	5.1919e-17	1.0456	0.866915	0.267303
ENSG00000070413	ENSG00000070413	DGCR2	22	3	36	3:105;2:202;2:335;1:107;1:141;1:147;1:170;1:172;1:198;1:205;1:259;1:287;1:299;1:302;1:352;1:36;1:378;1:38;1:384;1:398;1:399;1:400;1:406;1:454;1:456;1:481;1:504;1:522;1:53;1:60;1:74;1:85;	32	0.941818	0.0654545	0.0794966	0.059943	1.59598	0.00358813	0.0204134	0.609504	0.0919071	0.233778	0.000639716
ENSG00000141579	ENSG00000141579	ZNF750	17	3	42	3:529;2:28;2:303;2:351;2:444;2:705;1:11;1:110;1:17;1:210;1:223;1:229;1:23;1:25;1:26;1:281;1:31;1:320;1:343;1:366;1:375;1:378;1:385;1:463;1:488;1:49;1:495;1:507;1:609;1:623;1:654;1:663;1:673;1:7;1:89;	35	0.951591	0.0580913	0.0769531	0.0496204	1.39426	0.00629974	0.0075102	0.885071	0.770594	0.15176	3.18582e-11	3.0359	0.871435	0.755545
ENSG00000108846	ENSG00000108846	ABCC3	17	3	94	3:1438;2:1187;2:141;2:163;2:440;2:783;1:1001;1:1009;1:1062;1:1076;1:1085;1:1104;1:1124;1:1133;1:1137;1:1140;1:1153;1:1162;1:1250;1:1256;1:1259;1:1260;1:1271;1:1288;1:1305;1:1307;1:1317;1:1320;1:1338;1:1359;1:1379;1:1387;1:1389;1:1403;1:1426;1:1460;1:200;1:203;1:205;1:223;1:24;1:246;1:264;1:267;1:278;1:299;1:304;1:333;1:339;1:364;1:387;1:396;1:398;1:403;1:41;1:438;1:444;1:46;1:467;1:471;1:481;1:51…	87	0.943026	0.0615586	0.0682919	0.0586619	1.4588	0.00206887	0.0366375	0.761807	0.150383	0.36012	3.09778e-05
ENSG00000159387	ENSG00000159387	IRX6	16	3	50	3:306;2:168;2:169;2:2;2:310;2:323;2:375;2:426;1:119;1:120;1:123;1:126;1:163;1:176;1:193;1:197;1:200;1:241;1:258;1:263;1:267;1:271;1:279;1:289;1:301;1:305;1:338;1:359;1:373;1:379;1:38;1:399;1:411;1:414;1:46;1:47;1:6;1:62;1:74;1:80;1:9;	41	0.908072	0.112108	0.144707	0.0964319	1.35694	0.012436	0.0409389	0.901998	0.79032	0.278256	6.64699e-06	8.13002	0.810979	0.52208
ENSG00000142168	ENSG00000142168	SOD1	21	3	13	3:49;1:105;1:116;1:3;1:35;1:4;1:42;1:61;1:75;1:81;1:90;	11	0.928571	0.0844156	0.11701	0.074108	1.98268	0.00540071	0.0249427	2.51421	0.342694	0.179402	6.72374e-05
ENSG00000158552	ENSG00000158552	ZFAND2B	2	3	18	3:149;1:103;1:120;1:132;1:158;1:159;1:189;1:249;1:251;1:28;1:43;1:64;1:68;1:90;1:91;1:98;	16	0.937743	0.0700389	0.0888254	0.0642792	2.02995	0.00293018	0.0256375	0.533122	0.131819	0.207051	0.0189895	20.6897	0.473887	0.0744408
ENSG00000140955	ENSG00000140955	ADAD2	16	3	44	3:558;2:464;2:545;2:599;1:150;1:174;1:192;1:204;1:207;1:218;1:233;1:244;1:248;1:267;1:270;1:283;1:291;1:307;1:317;1:33;1:331;1:341;1:351;1:391;1:393;1:400;1:406;1:415;1:428;1:443;1:48;1:507;1:512;1:522;1:580;1:588;1:593;1:616;1:622;	39	0.941353	0.0661654	0.0799529	0.0604367	1.51175	0.00394728	0.0204078	0.872069	0.704375	0.241001	9.71731e-07	6.37349	0.850267	0.66179
ENSG00000073282	ENSG00000073282	TP63	3	5	129	5:379;3:139;3:409;3:643;2:164;2:184;2:188;2:193;2:226;2:343;2:349;2:365;2:376;2:434;2:471;2:492;2:555;2:583;2:609;1:100;1:107;1:119;1:128;1:129;1:133;1:134;1:137;1:145;1:152;1:157;1:163;1:166;1:170;1:178;1:180;1:189;1:194;1:204;1:213;1:216;1:219;1:22;1:221;1:222;1:227;1:238;1:248;1:255;1:260;1:266;1:269;1:281;1:3;1:306;1:314;1:328;1:329;1:330;1:337;1:352;1:354;1:355;1:37;1:38;1:386;1:387;1:389;1:…	104	0.847059	0.189706	0.254091	0.165985	1.81316	0.0144008	1.04464e-05	0.889789	0.551158	0.358543	1.57102e-07	5.62016	0.820672	0.311717
ENSG00000139133	ENSG00000139133	ALG10	12	4	38	4:416;2:338;2:37;2:409;2:57;1:108;1:155;1:164;1:196;1:2;1:220;1:242;1:259;1:272;1:29;1:290;1:296;1:3;1:302;1:332;1:343;1:345;1:367;1:395;1:399;1:41;1:417;1:427;1:443;1:453;1:59;	31	0.934461	0.0803383	0.116413	0.0677855	1.80425	0.00722893	3.01571e-05	1.22479	0.675925	0.151759	5.90653e-11	8.74968	1.16999	0.800506
ENSG00000157219	ENSG00000157219	HTR5A	7	5	81	5:230;4:28;3:11;3:163;3:176;2:152;2:154;2:157;2:190;2:262;2:295;2:307;2:316;2:335;1:111;1:144;1:145;1:147;1:148;1:159;1:16;1:182;1:183;1:186;1:189;1:192;1:193;1:196;1:202;1:204;1:206;1:217;1:225;1:232;1:243;1:246;1:254;1:273;1:275;1:276;1:277;1:278;1:280;1:281;1:282;1:284;1:288;1:297;1:298;1:30;1:303;1:31;1:325;1:344;1:348;1:355;1:37;1:4;1:8;	59	0.834734	0.226891	0.366915	0.180642	2.02989	0.0250094	9.17828e-06	0.923719	0.792387	0.268816	1.59323e-08	5.81412	0.798275	0.389901
ENSG00000149923	ENSG00000149923	PPP4C	16	3	21	3:54;2:119;2:290;1:117;1:122;1:141;1:148;1:168;1:189;1:206;1:236;1:277;1:28;1:285;1:64;1:89;1:99;	17	0.944625	0.0684039	0.0966128	0.0569668	1.54764	0.00767242	0.00939788	1.96557	0.307321	0.142274	1.70881e-08	38.2828	1.68477	0.482592
ENSG00000151746	ENSG00000151746	BICD1	12	3	59	3:657;3:939;2:339;2:633;1:106;1:115;1:120;1:129;1:153;1:182;1:195;1:210;1:221;1:222;1:273;1:276;1:290;1:343;1:360;1:370;1:38;1:388;1:393;1:395;1:435;1:442;1:446;1:464;1:495;1:591;1:602;1:609;1:619;1:634;1:653;1:679;1:684;1:693;1:725;1:77;1:770;1:779;1:81;1:850;1:852;1:867;1:893;1:900;1:907;1:909;1:918;1:93;1:931;	53	0.945641	0.0605128	0.0733365	0.0558922	1.7283	0.00276283	0.0190744	1.05856	0.925335	0.222123	1.73225e-10	26.9626	0.986793	1
ENSG00000154553	ENSG00000154553	PDLIM3	4	3	25	3:267;2:289;1:129;1:175;1:215;1:218;1:226;1:23;1:238;1:248;1:249;1:301;1:302;1:314;1:335;1:351;1:353;1:356;1:56;1:65;1:83;1:94;	22	0.93956	0.0686813	0.086179	0.0623431	1.72696	0.0038076	0.020437	0.954739	1	0.212342	6.19645e-05
ENSG00000157680	ENSG00000157680	DGKI	7	4	136	4:250;4:723;3:674;2:1018;2:185;2:253;2:320;2:336;2:428;2:635;2:699;2:705;2:966;2:969;2:971;1:1008;1:1012;1:1016;1:1034;1:1037;1:1040;1:1048;1:1050;1:1052;1:1057;1:1060;1:109;1:128;1:132;1:138;1:139;1:140;1:143;1:195;1:208;1:220;1:226;1:237;1:252;1:259;1:261;1:267;1:277;1:283;1:285;1:297;1:301;1:345;1:362;1:364;1:403;1:413;1:423;1:424;1:436;1:441;1:448;1:460;1:467;1:469;1:481;1:486;1:495;1:508;1:5…	116	0.89108	0.1277	0.162249	0.115321	1.8019	0.00733927	0.000855486	0.83704	0.297421	0.32065	1.61639e-09	4.59739	0.809237	0.228258
ENSG00000075340	ENSG00000075340	ADD2	2	4	71	4:3;3:436;2:239;2:338;2:384;2:39;2:521;2:657;1:126;1:135;1:15;1:159;1:196;1:223;1:231;1:237;1:240;1:247;1:275;1:33;1:348;1:353;1:354;1:376;1:385;1:392;1:396;1:402;1:413;1:418;1:432;1:433;1:442;1:447;1:469;1:471;1:480;1:503;1:506;1:513;1:523;1:524;1:548;1:553;1:566;1:581;1:599;1:610;1:630;1:651;1:659;1:660;1:675;1:681;1:686;1:707;1:712;1:74;1:84;1:92;	60	0.917355	0.0977961	0.129733	0.0862603	1.75872	0.00689752	0.000157494	0.690141	0.0908768	0.230454	1.49455e-07
ENSG00000140836	ENSG00000140836	ZFHX3	16	3	221	3:3271;2:1022;2:1060;2:1114;2:1152;2:137;2:156;2:177;2:1939;2:2149;2:2410;2:3002;2:3503;2:419;2:599;2:846;1:1006;1:1009;1:102;1:1056;1:1066;1:1068;1:1094;1:1138;1:1146;1:1155;1:1186;1:1206;1:121;1:1211;1:1214;1:1216;1:1253;1:1261;1:1263;1:1277;1:1286;1:1292;1:1336;1:1343;1:1348;1:1363;1:1379;1:1383;1:1393;1:1396;1:140;1:1409;1:1418;1:1426;1:1439;1:1443;1:1510;1:1517;1:1531;1:1532;1:1565;1:1571;1:…	204	0.94491	0.0596813	0.0658591	0.0566661	1.29105	0.00244272	0.0332501	0.743467	0.0136716	0.365708	1.61003e-09
ENSG00000142303	ENSG00000142303	ADAMTS10	19	3	90	3:552;3:814;2:109;2:210;2:233;2:322;2:372;2:378;2:544;2:551;2:773;1:101;1:1068;1:1079;1:110;1:12;1:147;1:150;1:163;1:173;1:186;1:206;1:215;1:225;1:237;1:242;1:258;1:296;1:300;1:302;1:308;1:313;1:314;1:320;1:335;1:345;1:362;1:384;1:394;1:4;1:42;1:424;1:426;1:43;1:448;1:456;1:476;1:504;1:51;1:517;1:521;1:529;1:554;1:567;1:57;1:578;1:580;1:625;1:626;1:645;1:673;1:676;1:684;1:709;1:713;1:720;1:768;1:…	77	0.93019	0.0815956	0.102229	0.072366	1.42281	0.00683452	0.0245518	0.709095	0.0675845	0.243956	2.83381e-09
ENSG00000115504	ENSG00000115504	EHBP1	2	3	63	3:975;2:1012;2:244;2:661;2:727;2:978;1:1003;1:1028;1:103;1:1067;1:1084;1:1096;1:1198;1:12;1:1214;1:137;1:175;1:178;1:201;1:212;1:225;1:227;1:238;1:269;1:292;1:301;1:332;1:336;1:345;1:367;1:384;1:385;1:4;1:409;1:477;1:518;1:556;1:579;1:585;1:676;1:695;1:718;1:729;1:730;1:735;1:74;1:753;1:754;1:769;1:779;1:788;1:822;1:88;1:888;1:911;1:967;	56	0.954509	0.0511779	0.0616063	0.0465587	1.40751	0.0033941	0.0104896	1.06473	0.90406	0.20074	2.38588e-12	30.8396	0.963329	0.988366
ENSG00000108679	ENSG00000108679	LGALS3BP	17	3	30	3:557;1:11;1:116;1:125;1:131;1:170;1:248;1:251;1:262;1:316;1:325;1:349;1:370;1:371;1:379;1:434;1:473;1:512;1:53;1:544;1:549;1:574;1:60;1:63;1:78;1:90;1:92;1:97;	28	0.952137	0.0512821	0.0590095	0.0490466	2.12997	0.00107426	0.0267577	0.547086	0.0471928	0.253913	0.010647
ENSG00000011426	ENSG00000011426	ANLN	7	3	70	3:153;2:233;2:439;2:798;1:1022;1:1030;1:1045;1:1059;1:1110;1:116;1:151;1:154;1:174;1:192;1:197;1:228;1:237;1:296;1:298;1:311;1:315;1:33;1:356;1:357;1:361;1:362;1:363;1:372;1:39;1:441;1:443;1:453;1:469;1:470;1:499;1:514;1:561;1:640;1:650;1:669;1:695;1:696;1:728;1:732;1:746;1:747;1:76;1:794;1:806;1:821;1:849;1:87;1:888;1:89;1:895;1:921;1:923;1:932;1:935;1:941;1:970;1:977;1:985;1:987;1:994;	65	0.942171	0.0622776	0.0691367	0.0595687	1.58449	0.00177642	0.0402033	1.4268	0.224565	0.361205	7.88251e-08	35.788	1.36565	0.297804
ENSG00000141956	ENSG00000141956	PRDM15	21	3	76	3:979;2:114;2:864;1:1027;1:1028;1:1048;1:1054;1:1072;1:1073;1:1109;1:1112;1:1126;1:1147;1:1179;1:1180;1:1184;1:1197;1:12;1:1203;1:1220;1:1224;1:1228;1:1230;1:1238;1:1240;1:1242;1:1245;1:1276;1:1316;1:134;1:1343;1:1358;1:1379;1:1390;1:1409;1:1427;1:1455;1:1489;1:1496;1:156;1:173;1:174;1:180;1:228;1:237;1:266;1:300;1:307;1:329;1:427;1:431;1:443;1:459;1:461;1:516;1:603;1:647;1:655;1:675;1:717;1:725;…	72	0.952223	0.0504313	0.0545599	0.0489561	1.73344	0.000875786	0.0393763	0.681888	0.0617902	0.381198	0.0037217	2.67912	0.680138	0.0634614
ENSG00000179709	ENSG00000179709	NLRP8	19	5	194	5:428;4:355;4:494;3:251;3:352;3:602;3:91;2:1044;2:13;2:164;2:213;2:215;2:247;2:349;2:361;2:38;2:443;2:470;2:540;2:694;2:703;2:757;2:77;2:793;2:802;2:93;1:1007;1:1012;1:102;1:1021;1:1023;1:1028;1:1038;1:1043;1:1047;1:1048;1:108;1:11;1:118;1:124;1:133;1:144;1:152;1:155;1:163;1:172;1:192;1:198;1:200;1:201;1:207;1:210;1:236;1:237;1:243;1:27;1:278;1:285;1:287;1:292;1:312;1:313;1:32;1:323;1:333;1:335;1…	157	0.850191	0.185115	0.252233	0.162294	1.94543	0.0127977	7.22553e-06	0.978786	0.938094	0.33799	1.11691e-13	0.413836	0.98611	0.989483
ENSG00000154783	ENSG00000154783	FGD5	3	5	125	5:473;2:1260;2:38;2:403;2:404;2:493;2:497;2:678;2:696;2:726;2:854;1:1006;1:1013;1:1019;1:1029;1:1030;1:1059;1:1061;1:1080;1:1081;1:1089;1:1096;1:1097;1:1101;1:1111;1:1113;1:1131;1:1164;1:1166;1:1175;1:1271;1:1277;1:1281;1:1287;1:1289;1:130;1:1314;1:1326;1:1372;1:1413;1:1457;1:189;1:205;1:234;1:288;1:315;1:320;1:321;1:322;1:323;1:332;1:360;1:374;1:378;1:384;1:388;1:389;1:391;1:394;1:398;1:400;1:40…	111	0.924077	0.0854993	0.105621	0.0789603	1.93412	0.00352477	3.781e-08	0.945637	0.807443	0.266482	1.80901e-14
ENSG00000055118	ENSG00000055118	KCNH2	7	4	89	4:522;3:541;2:1084;2:1110;2:394;2:476;2:698;2:835;1:10;1:1059;1:1094;1:1097;1:1109;1:1128;1:1135;1:1149;1:115;1:125;1:144;1:151;1:192;1:201;1:325;1:344;1:351;1:358;1:366;1:382;1:383;1:392;1:393;1:4;1:402;1:436;1:437;1:441;1:480;1:505;1:509;1:520;1:527;1:531;1:537;1:545;1:552;1:561;1:591;1:592;1:613;1:614;1:630;1:638;1:641;1:669;1:671;1:672;1:679;1:681;1:692;1:715;1:744;1:752;1:761;1:764;1:780;1:7…	78	0.932701	0.0767903	0.0968615	0.069671	1.77	0.00418701	7.46421e-05	0.743114	0.120257	0.227078	3.55929e-11	4.24998	0.728369	0.10849
ENSG00000143294	ENSG00000143294	PRCC	1	3	32	3:56;2:315;2:331;2:396;1:106;1:123;1:14;1:164;1:227;1:231;1:238;1:243;1:245;1:250;1:270;1:276;1:296;1:306;1:330;1:336;1:36;1:365;1:411;1:430;1:433;1:454;1:456;	27	0.94501	0.0651731	0.0855397	0.0565596	1.4842	0.0060334	0.0114065	1.17625	0.773806	0.172565	5.8093e-09	25.3987	1.02922	1
ENSG00000153283	ENSG00000153283	CD96	3	6	64	6:24;3:329;3:574;2:297;2:500;2:581;1:11;1:12;1:122;1:151;1:154;1:185;1:192;1:195;1:204;1:21;1:212;1:225;1:239;1:265;1:276;1:278;1:280;1:298;1:316;1:323;1:332;1:342;1:345;1:346;1:373;1:383;1:409;1:436;1:441;1:442;1:449;1:460;1:462;1:464;1:468;1:496;1:498;1:505;1:527;1:538;1:56;1:561;1:576;1:585;1:73;1:80;	52	0.911111	0.109402	0.179792	0.0930904	2.69903	0.00625928	1.9542e-13	1.50614	0.200891	0.145325	2.93316e-19	27.6597	1.3414	0.389804
ENSG00000148136	ENSG00000148136	OR13C4	9	4	54	4:228;2:108;2:136;2:152;2:16;2:237;2:250;1:102;1:113;1:123;1:129;1:133;1:134;1:137;1:141;1:142;1:151;1:155;1:176;1:188;1:20;1:207;1:213;1:217;1:227;1:23;1:239;1:257;1:260;1:267;1:271;1:28;1:280;1:286;1:29;1:294;1:296;1:302;1:311;1:313;1:318;1:5;1:59;1:71;1:93;	45	0.858491	0.169811	0.21713	0.15258	1.81493	0.0103659	0.00296622	0.666073	0.114428	0.37865	0.0270019	0.39432	0.66892	0.147947
ENSG00000141431	ENSG00000141431	ASXL3	18	9	323	9:1370;3:1674;3:1829;3:1836;3:798;2:1053;2:1055;2:1065;2:1155;2:1361;2:1410;2:1458;2:1470;2:1491;2:1618;2:1632;2:1645;2:1725;2:1726;2:173;2:1799;2:1827;2:2196;2:2233;2:2243;2:306;2:330;2:335;2:440;2:453;2:505;2:584;2:620;2:928;1:1010;1:1017;1:102;1:1027;1:1031;1:1036;1:1039;1:1045;1:1054;1:1056;1:1060;1:1068;1:1081;1:1093;1:1096;1:1098;1:1102;1:1115;1:1122;1:1128;1:1129;1:1140;1:1146;1:115;1:1151…	278	0.876335	0.143683	0.191629	0.132007	2.60941	0.00471296	4.35371e-31	1.13591	0.294154	0.300987	1.89678e-32	17.198	1.05985	0.665559
ENSG00000144583	ENSG00000144583	2025-03-04	2	4	57	4:33;3:304;2:113;2:222;2:244;2:43;1:111;1:120;1:121;1:14;1:146;1:158;1:164;1:172;1:194;1:204;1:231;1:236;1:237;1:241;1:250;1:263;1:274;1:278;1:283;1:287;1:294;1:297;1:300;1:307;1:31;1:333;1:345;1:353;1:358;1:365;1:366;1:373;1:374;1:376;1:379;1:39;1:396;1:397;1:401;1:48;1:60;1:74;	48	0.882927	0.139024	0.183559	0.124513	1.97949	0.00782298	0.00102937	0.889769	0.73137	0.302648	1.93392e-05
ENSG00000110955	ENSG00000110955	ATP5B	12	3	30	3:386;1:134;1:15;1:174;1:18;1:182;1:191;1:203;1:245;1:25;1:250;1:252;1:256;1:258;1:30;1:317;1:331;1:344;1:365;1:375;1:387;1:426;1:432;1:44;1:466;1:485;1:502;1:518;	28	0.94707	0.0567108	0.0649596	0.0543823	2.18701	0.00109182	0.0362606	0.864543	0.783599	0.280517	0.000709287
ENSG00000171954	ENSG00000171954	CYP4F22	19	3	53	3:156;2:118;2:126;2:287;2:381;2:41;1:105;1:127;1:129;1:143;1:149;1:17;1:175;1:176;1:186;1:232;1:241;1:257;1:262;1:265;1:274;1:284;1:29;1:292;1:300;1:319;1:344;1:350;1:37;1:374;1:405;1:419;1:426;1:433;1:453;1:504;1:507;1:55;1:57;1:64;1:65;1:80;1:81;1:83;1:90;1:93;	46	0.913371	0.0998117	0.120208	0.0906131	1.43005	0.00686745	0.0496856	0.997864	1	0.328161	2.5993e-05	14.6116	0.903726	0.808872
ENSG00000156587	ENSG00000156587	UBE2L6	11	3	11	3:133;1:124;1:126;1:19;1:25;1:27;1:45;1:58;1:86;	9	0.941176	0.0718954	0.106639	0.0606246	1.9219	0.00605543	0.0122554	0.709318	0.696112	0.129507	0.0016148	21.8781	0.580351	0.464201
ENSG00000153767	ENSG00000153767	GTF2E1	3	3	27	3:174;2:120;2:72;1:114;1:124;1:143;1:146;1:16;1:166;1:169;1:28;1:289;1:331;1:333;1:334;1:335;1:38;1:401;1:403;1:68;1:83;1:93;1:97;	23	0.947608	0.0615034	0.0806836	0.0538142	1.55906	0.00510831	0.0105346	0.871475	0.847848	0.16473	2.17106e-06	19.7301	0.774644	0.618483
ENSG00000141452	ENSG00000141452	C18orf8	18	3	31	3:503;1:130;1:132;1:16;1:215;1:238;1:239;1:258;1:261;1:265;1:28;1:298;1:331;1:351;1:382;1:383;1:385;1:404;1:423;1:431;1:44;1:514;1:525;1:61;1:63;1:642;1:653;1:66;1:71;	29	0.95586	0.0471842	0.0541727	0.0451439	2.10696	0.000989574	0.0222501	0.956752	1	0.241603	4.47448e-05	63.2713	0.895026	0.887076
ENSG00000129646	ENSG00000129646	QRICH2	17	3	86	3:117;3:449;2:1245;2:153;2:1656;2:640;1:1025;1:1029;1:1048;1:1052;1:1079;1:1088;1:11;1:1117;1:1133;1:1139;1:1150;1:1188;1:1204;1:1214;1:1229;1:1261;1:1266;1:1289;1:1372;1:1379;1:1484;1:1493;1:1525;1:1531;1:1536;1:1564;1:1581;1:1588;1:1601;1:1635;1:1637;1:1641;1:1644;1:1655;1:225;1:28;1:299;1:327;1:333;1:351;1:403;1:417;1:424;1:440;1:468;1:537;1:540;1:593;1:598;1:611;1:614;1:626;1:643;1:7;1:734;1:…	78	0.953097	0.0517138	0.0611027	0.0480388	1.58721	0.00238763	0.0143584	1.06878	0.830379	0.221692	1.33888e-15
ENSG00000074966	ENSG00000074966	TXK	4	3	40	3:463;2:187;2:196;2:217;2:92;1:170;1:175;1:181;1:203;1:219;1:229;1:239;1:258;1:267;1:272;1:305;1:323;1:335;1:339;1:388;1:400;1:408;1:418;1:426;1:430;1:457;1:462;1:481;1:488;1:63;1:85;1:9;1:95;1:98;	34	0.935484	0.0759013	0.0968896	0.0666914	1.44319	0.00669087	0.0187865	0.558222	0.0346829	0.21537	0.000427727	3.38341	0.539192	0.0371735
ENSG00000150782	ENSG00000150782	IL18	11	3	9	3:192;1:130;1:141;1:180;1:49;1:67;1:71;	7	0.963731	0.0466321	0.0759391	0.0369435	1.86253	0.00530713	0.00260466	0.692887	0.782868	0.069074	9.45702e-05	29.5518	0.538912	0.527917
ENSG00000152484	ENSG00000152484	USP12	13	3	26	3:245;2:30;1:12;1:122;1:158;1:190;1:213;1:223;1:230;1:232;1:236;1:252;1:273;1:315;1:318;1:320;1:323;1:334;1:359;1:41;1:62;1:75;1:89;	23	0.937838	0.0702703	0.0871896	0.0641782	1.73864	0.00363821	0.023297	1.48341	0.509726	0.225916	1.07307e-05	32.7332	1.3693	0.638074
ENSG00000039537	ENSG00000039537	C6	5	9	201	9:145;4:817;3:242;3:265;3:356;3:584;3:836;2:198;2:257;2:289;2:345;2:353;2:489;2:571;2:587;2:649;2:671;2:674;2:748;2:762;2:841;2:853;2:871;2:887;1:101;1:104;1:108;1:119;1:124;1:126;1:146;1:150;1:152;1:161;1:170;1:171;1:174;1:18;1:185;1:189;1:205;1:209;1:211;1:214;1:217;1:219;1:225;1:230;1:243;1:248;1:249;1:252;1:262;1:272;1:276;1:282;1:284;1:290;1:307;1:330;1:336;1:337;1:343;1:346;1:347;1:350;1:37…	163	0.825482	0.215203	0.3277	0.191788	3.09617	0.00806209	3.32083e-27	1.06377	0.729853	0.291624	1.15063e-18
ENSG00000089558	ENSG00000089558	KCNH4	17	4	85	4:155;4:522;2:238;2:445;2:511;2:990;1:1001;1:101;1:105;1:123;1:13;1:135;1:148;1:153;1:185;1:188;1:19;1:214;1:219;1:224;1:298;1:307;1:312;1:352;1:405;1:407;1:416;1:423;1:460;1:469;1:484;1:496;1:505;1:507;1:513;1:524;1:529;1:530;1:533;1:537;1:555;1:559;1:562;1:566;1:569;1:572;1:575;1:576;1:579;1:60;1:625;1:626;1:631;1:645;1:670;1:677;1:683;1:693;1:720;1:769;1:774;1:796;1:809;1:816;1:830;1:854;1:856…	75	0.926254	0.0835792	0.108165	0.0766071	2.20224	0.00327997	0.000123283	0.688571	0.0475484	0.221259	3.34807e-10	8.77696	0.661954	0.0340523
ENSG00000054938	ENSG00000054938	CHRDL2	11	3	28	3:262;2:101;2:353;1:185;1:199;1:203;1:206;1:208;1:211;1:236;1:258;1:299;1:301;1:313;1:323;1:34;1:362;1:376;1:402;1:419;1:434;1:60;1:71;1:99;	24	0.946785	0.0620843	0.0805814	0.0546833	1.5627	0.00490772	0.0114919	0.714598	0.38831	0.172446	1.21332e-05	6.99819	0.683608	0.344448
ENSG00000119772	ENSG00000119772	DNMT3A	2	5	91	5:882;3:458;3:659;3:720;2:329;2:671;2:729;2:749;2:792;2:804;1:106;1:115;1:150;1:177;1:181;1:192;1:195;1:209;1:217;1:242;1:258;1:259;1:280;1:290;1:298;1:309;1:312;1:327;1:342;1:374;1:379;1:413;1:428;1:46;1:485;1:488;1:491;1:494;1:497;1:517;1:525;1:533;1:537;1:540;1:542;1:545;1:55;1:556;1:563;1:585;1:591;1:620;1:646;1:676;1:680;1:685;1:686;1:689;1:721;1:724;1:725;1:732;1:737;1:741;1:76;1:771;1:803;…	75	0.917763	0.0997807	0.144808	0.0858159	2.03396	0.00716826	2.1361e-08	0.97018	0.963168	0.181076	7.81118e-18	18.6898	0.842244	0.47149
ENSG00000105967	ENSG00000105967	TFEC	7	4	48	4:103;2:12;2:219;2:291;2:5;2:79;1:10;1:114;1:121;1:123;1:129;1:139;1:144;1:152;1:16;1:165;1:171;1:172;1:187;1:222;1:225;1:226;1:230;1:242;1:254;1:256;1:266;1:272;1:281;1:297;1:320;1:33;1:346;1:62;1:70;1:78;1:88;1:92;1:96;1:98;	40	0.884726	0.138329	0.183122	0.122477	1.83201	0.00927241	0.000898737	1.96418	0.0890412	0.299316	4.14466e-08	28.1975	1.71866	0.193402
ENSG00000088179	ENSG00000088179	PTPN4	2	3	74	3:887;2:140;2:155;2:300;2:468;2:49;2:572;2:745;1:106;1:15;1:157;1:163;1:173;1:197;1:208;1:22;1:231;1:284;1:292;1:293;1:312;1:318;1:322;1:379;1:390;1:400;1:410;1:417;1:423;1:457;1:458;1:466;1:472;1:502;1:523;1:535;1:6;1:60;1:604;1:608;1:634;1:636;1:64;1:647;1:653;1:682;1:688;1:690;1:694;1:715;1:718;1:757;1:782;1:8;1:808;1:812;1:816;1:818;1:838;1:840;1:857;1:861;1:862;1:875;1:893;	65	0.929806	0.0799136	0.0952285	0.0727797	1.36857	0.00550544	0.0316523	1.5581	0.128954	0.294279	5.00789e-11	24.3785	1.43176	0.234982
ENSG00000114993	ENSG00000114993	RTKN	2	3	31	3:556;2:299;2:345;1:104;1:107;1:118;1:119;1:128;1:157;1:164;1:176;1:189;1:191;1:251;1:259;1:264;1:301;1:371;1:392;1:434;1:452;1:498;1:50;1:518;1:563;1:91;1:92;	27	0.952043	0.0550622	0.0699165	0.0491455	1.56305	0.00390823	0.00973752	1.59098	0.321556	0.169508	1.94922e-10
ENSG00000113361	ENSG00000113361	CDH6	5	5	138	5:722;4:524;3:247;2:229;2:263;2:334;2:356;2:500;2:507;2:587;2:638;2:661;2:662;2:691;2:741;2:769;1:115;1:118;1:119;1:121;1:128;1:130;1:139;1:143;1:154;1:16;1:163;1:169;1:170;1:172;1:173;1:176;1:184;1:188;1:189;1:191;1:196;1:198;1:213;1:237;1:253;1:258;1:275;1:283;1:294;1:302;1:304;1:309;1:310;1:314;1:32;1:322;1:327;1:341;1:345;1:349;1:351;1:354;1:357;1:359;1:36;1:362;1:366;1:376;1:41;1:416;1:42;1:…	116	0.853165	0.174684	0.225467	0.158803	2.09215	0.00821411	8.41246e-06	0.729545	0.048679	0.375339	2.67856e-05
ENSG00000104218	ENSG00000104218	CSPP1	8	3	82	3:276;2:1200;2:440;2:486;2:950;1:1002;1:1016;1:1019;1:1034;1:1038;1:1043;1:1065;1:1077;1:1084;1:1091;1:1093;1:1109;1:1117;1:1177;1:1203;1:121;1:1212;1:157;1:181;1:198;1:228;1:244;1:247;1:288;1:296;1:331;1:351;1:359;1:369;1:38;1:386;1:41;1:432;1:444;1:457;1:480;1:494;1:520;1:549;1:570;1:629;1:636;1:644;1:646;1:657;1:686;1:702;1:726;1:750;1:760;1:771;1:778;1:8;1:804;1:832;1:833;1:848;1:849;1:851;1:…	76	0.937756	0.0671581	0.0741746	0.0642656	1.52533	0.00197972	0.0483515	1.51761	0.129611	0.391281	3.72419e-08
ENSG00000143363	ENSG00000143363	PRUNE	1	3	24	3:322;1:128;1:147;1:174;1:194;1:217;1:273;1:297;1:305;1:306;1:325;1:347;1:358;1:370;1:389;1:397;1:401;1:403;1:434;1:447;1:53;1:66;	22	0.951435	0.0529801	0.0635586	0.049784	2.04286	0.0016036	0.0193183	0.858256	0.822575	0.209699	0.000120866	45.3872	0.786735	0.655125
ENSG00000142611	ENSG00000142611	PRDM16	1	3	115	3:1032;3:163;2:1015;2:34;2:525;2:570;2:650;2:654;2:701;2:909;2:951;1:1018;1:1025;1:1049;1:1067;1:1095;1:1121;1:1135;1:1138;1:114;1:1180;1:1199;1:1203;1:1205;1:1206;1:1219;1:1247;1:126;1:1266;1:141;1:149;1:153;1:17;1:170;1:175;1:19;1:194;1:230;1:231;1:233;1:237;1:247;1:249;1:262;1:263;1:266;1:271;1:341;1:355;1:357;1:37;1:380;1:393;1:417;1:430;1:454;1:458;1:484;1:490;1:491;1:495;1:518;1:520;1:521;1…	102	0.920063	0.0901254	0.105597	0.0833135	1.45374	0.00497066	0.0493256	0.799369	0.212067	0.344269	6.06998e-07	0.397986	0.801374	0.231595
ENSG00000156006	ENSG00000156006	NAT2	8	3	20	3:274;1:133;1:140;1:155;1:176;1:179;1:184;1:200;1:225;1:244;1:29;1:32;1:33;1:4;1:52;1:54;1:81;1:9;	18	0.937931	0.0689655	0.0851927	0.0640789	2.06474	0.00244253	0.0295828	0.502862	0.0784839	0.226667	0.0409469	21.0403	0.452575	0.0434743
ENSG00000103512	ENSG00000103512	NOMO1	16	4	71	4:903;3:293;2:1086;2:388;2:485;2:689;2:862;2:896;1:1006;1:1028;1:1033;1:1044;1:1091;1:1124;1:1157;1:1181;1:1182;1:1202;1:1215;1:1219;1:233;1:258;1:280;1:334;1:362;1:363;1:380;1:386;1:412;1:448;1:474;1:503;1:548;1:557;1:562;1:593;1:599;1:604;1:669;1:69;1:708;1:725;1:727;1:734;1:756;1:775;1:778;1:781;1:797;1:819;1:904;1:912;1:928;1:934;1:936;1:937;1:943;1:95;1:968;1:980;	60	0.9509	0.0581015	0.0793405	0.0503462	1.70257	0.00469383	7.89858e-06	0.915417	0.773633	0.137144	1.66281e-20	10.4842	0.870291	0.627199
ENSG00000152213	ENSG00000152213	ARL11	13	3	16	3:109;2:89;1:11;1:115;1:16;1:23;1:27;1:34;1:63;1:7;1:85;1:94;1:97;	13	0.933673	0.0816327	0.116379	0.0686285	1.68387	0.0080509	0.015841	0.656183	0.420639	0.160924	0.00117615	10.7622	0.57416	0.273814
ENSG00000155307	ENSG00000155307	SAMSN1	21	4	63	4:99;2:133;2:162;2:235;1:106;1:115;1:117;1:118;1:122;1:145;1:148;1:159;1:166;1:198;1:210;1:221;1:224;1:225;1:226;1:231;1:241;1:242;1:249;1:257;1:264;1:268;1:271;1:273;1:276;1:277;1:280;1:285;1:299;1:303;1:306;1:318;1:321;1:333;1:350;1:355;1:357;1:367;1:368;1:375;1:394;1:402;1:413;1:421;1:422;1:427;1:430;1:440;1:59;1:67;1:68;1:95;1:97;	57	0.870748	0.142857	0.163636	0.138402	2.94718	0.00158604	0.00884943	1.12591	0.757455	0.495495	0.00296756	9.25106	1.113	0.80135
ENSG00000151611	ENSG00000151611	MMAA	4	3	27	3:314;2:170;2:300;1:114;1:148;1:161;1:18;1:188;1:220;1:222;1:275;1:295;1:3;1:321;1:346;1:386;1:389;1:398;1:400;1:402;1:63;1:64;1:65;	23	0.944976	0.0645933	0.0845467	0.0565957	1.56233	0.00531144	0.0120829	1.31045	0.635683	0.17294	6.5467e-08	19.4891	1.21338	0.783985
ENSG00000161973	ENSG00000161973	CCDC42	17	4	36	4:106;2:199;2:208;2:241;2:36;2:98;1:101;1:115;1:117;1:16;1:183;1:205;1:209;1:215;1:266;1:268;1:27;1:276;1:279;1:305;1:315;1:34;1:4;1:48;1:55;1:74;1:81;1:92;	28	0.911392	0.113924	0.171107	0.0927817	1.73261	0.012893	0.000137773	1.16314	0.796117	0.184982	5.45612e-08	11.0578	1.0339	1
ENSG00000147592	ENSG00000147592	LACTB2	8	3	17	3:14;1:106;1:139;1:162;1:172;1:2;1:20;1:208;1:225;1:251;1:255;1:42;1:80;1:81;1:94;	15	0.947917	0.0590278	0.076643	0.0534887	1.96998	0.00289022	0.0143614	1.22421	0.881994	0.165136	3.41721e-05	50.912	1.08019	1
ENSG00000113758	ENSG00000113758	DBN1	5	3	49	3:276;3:41;2:367;2:525;2:586;1:12;1:132;1:140;1:169;1:174;1:184;1:195;1:201;1:223;1:226;1:23;1:24;1:252;1:263;1:281;1:288;1:311;1:314;1:343;1:344;1:351;1:359;1:39;1:458;1:474;1:483;1:485;1:527;1:555;1:562;1:600;1:603;1:61;1:627;1:639;1:82;1:97;	42	0.935484	0.0752688	0.0974028	0.0666914	1.62426	0.00550695	0.0196051	1.37898	0.364316	0.203796	1.28463e-11
ENSG00000139719	ENSG00000139719	VPS33A	12	3	45	3:17;3:281;2:144;1:108;1:122;1:132;1:140;1:151;1:175;1:181;1:188;1:208;1:24;1:246;1:255;1:282;1:292;1:3;1:304;1:320;1:331;1:369;1:398;1:406;1:414;1:415;1:424;1:433;1:455;1:456;1:471;1:472;1:475;1:497;1:504;1:515;1:516;1:593;1:6;1:70;	40	0.932886	0.0755034	0.0934493	0.0694724	1.86322	0.00336222	0.0306602	0.590431	0.0405879	0.24108	0.000370944
ENSG00000154118	ENSG00000154118	JPH3	16	5	68	5:245;2:305;2:415;2:637;1:11;1:116;1:132;1:139;1:145;1:147;1:149;1:150;1:175;1:176;1:180;1:183;1:184;1:19;1:191;1:197;1:204;1:222;1:231;1:235;1:253;1:259;1:272;1:286;1:298;1:306;1:339;1:346;1:348;1:353;1:355;1:360;1:374;1:389;1:409;1:445;1:450;1:468;1:488;1:502;1:513;1:522;1:553;1:58;1:592;1:60;1:619;1:625;1:629;1:687;1:694;1:7;1:710;1:727;1:741;1:742;1:78;	61	0.918449	0.0909091	0.117561	0.0850687	2.83389	0.00212469	5.721e-08	0.864704	0.582307	0.236692	2.27483e-09
ENSG00000145863	ENSG00000145863	GABRA6	5	4	111	4:22;4:32;3:27;3:314;3:369;3:441;2:164;2:173;2:243;2:26;2:276;2:394;2:437;2:48;2:84;1:116;1:127;1:138;1:142;1:147;1:148;1:153;1:155;1:156;1:158;1:163;1:165;1:166;1:170;1:175;1:180;1:185;1:19;1:200;1:209;1:211;1:214;1:216;1:219;1:220;1:228;1:23;1:232;1:238;1:240;1:242;1:255;1:257;1:258;1:261;1:267;1:270;1:271;1:282;1:283;1:284;1:3;1:303;1:320;1:33;1:334;1:335;1:350;1:36;1:364;1:373;1:377;1:381;1:3…	88	0.80574	0.245033	0.331419	0.215995	2.02314	0.0160687	0.0104352	1.02558	0.975383	0.410042	4.37876e-06	3.64864	0.982741	1
ENSG00000126216	ENSG00000126216	TUBGCP3	13	3	45	3:761;2:239;2:308;1:101;1:124;1:134;1:137;1:146;1:157;1:218;1:341;1:37;1:373;1:40;1:402;1:413;1:473;1:506;1:512;1:587;1:604;1:616;1:62;1:646;1:658;1:722;1:727;1:746;1:759;1:791;1:803;1:807;1:813;1:815;1:821;1:858;1:884;1:886;1:897;1:9;1:907;	41	0.954796	0.0496141	0.0582421	0.0462575	1.59466	0.00216776	0.0138277	1.06008	0.95779	0.221971	2.2466e-08	33.5909	0.98941	1
ENSG00000156973	ENSG00000156973	PDE6D	2	3	10	3:75;2:48;1:2;1:36;1:41;1:53;1:6;	7	0.953333	0.0666667	0.116331	0.0477907	1.64199	0.0118404	0.00433345	1.75936	0.691586	0.0821389	3.29016e-06	45.8084	1.23155	1
ENSG00000152137	ENSG00000152137	HSPB8	12	5	25	5:84;2:173;2:72;1:110;1:125;1:130;1:142;1:179;1:18;1:185;1:24;1:3;1:4;1:41;1:56;1:58;1:69;1:77;1:88;	19	0.903061	0.127551	0.234929	0.101965	2.64209	0.0100728	4.637e-08	1.61943	0.400166	0.131578	2.70019e-09	39.8164	1.23077	0.835632
ENSG00000146085	ENSG00000146085	MUT	6	3	50	3:369;2:145;2:463;2:610;1:101;1:118;1:128;1:14;1:146;1:158;1:162;1:177;1:178;1:180;1:196;1:2;1:306;1:324;1:34;1:345;1:349;1:372;1:398;1:401;1:420;1:461;1:462;1:470;1:476;1:506;1:511;1:525;1:527;1:541;1:545;1:557;1:593;1:60;1:613;1:616;1:627;1:651;1:678;1:729;1:734;	45	0.94	0.0666667	0.0783267	0.0618754	1.52879	0.00326621	0.0260947	1.40467	0.347949	0.275976	4.01878e-08	27.1241	1.32039	0.464807
ENSG00000170848	ENSG00000170848	PSG6	19	4	83	4:403;3:236;2:188;2:191;2:269;2:319;2:387;2:5;1:102;1:109;1:11;1:129;1:132;1:14;1:143;1:147;1:149;1:155;1:156;1:157;1:159;1:165;1:167;1:174;1:183;1:184;1:202;1:214;1:215;1:216;1:219;1:23;1:235;1:239;1:243;1:245;1:252;1:253;1:255;1:261;1:262;1:277;1:280;1:283;1:290;1:300;1:301;1:310;1:320;1:321;1:323;1:338;1:339;1:343;1:356;1:359;1:375;1:381;1:382;1:390;1:394;1:398;1:42;1:424;1:429;1:47;1:66;1:67;…	72	0.834483	0.190805	0.223878	0.180943	2.20454	0.00487321	0.0128489	1.38661	0.218243	0.523982	7.16522e-05	4.31072	1.37229	0.259554
ENSG00000155640	ENSG00000155640	C10orf12	10	5	87	5:933;2:1122;2:207;2:374;2:450;2:466;1:1001;1:1005;1:1015;1:1053;1:1066;1:1087;1:1115;1:1116;1:1156;1:1194;1:120;1:1243;1:126;1:140;1:152;1:198;1:200;1:214;1:239;1:242;1:253;1:271;1:279;1:284;1:294;1:315;1:322;1:356;1:382;1:395;1:402;1:408;1:414;1:415;1:424;1:429;1:454;1:49;1:492;1:504;1:515;1:547;1:571;1:611;1:676;1:677;1:68;1:684;1:686;1:695;1:706;1:719;1:722;1:729;1:75;1:809;1:836;1:839;1:844;…	78	0.93745	0.0697674	0.0890291	0.064592	2.30667	0.00230833	4.47128e-09	1.56519	0.0913016	0.201727	3.84313e-20	55.9961	1.43926	0.182712
ENSG00000145242	ENSG00000145242	EPHA5	4	4	211	4:132;3:1007;3:279;3:362;2:1018;2:1033;2:1036;2:131;2:137;2:228;2:326;2:329;2:344;2:345;2:346;2:388;2:455;2:469;2:471;2:617;2:643;2:71;2:732;2:844;2:850;2:896;2:964;2:986;1:1014;1:1025;1:1026;1:104;1:105;1:125;1:133;1:145;1:148;1:150;1:154;1:157;1:176;1:178;1:180;1:181;1:187;1:189;1:194;1:199;1:208;1:210;1:215;1:233;1:243;1:252;1:253;1:258;1:266;1:269;1:271;1:277;1:278;1:320;1:339;1:341;1:343;1:3…	178	0.828351	0.203472	0.237517	0.188318	1.54905	0.0111361	0.013306	1.18735	0.274804	0.548746	1.88982e-07	4.39027	1.15128	0.395781
ENSG00000139053	ENSG00000139053	PDE6H	12	3	8	3:19;2:51;1:15;1:27;1:80;	5	0.939759	0.0963855	0.185718	0.0621318	1.65168	0.0215494	0.00902162	0.746601	0.893258	0.0941987	0.00215942	4.98403	0.653275	0.74829
ENSG00000119681	ENSG00000119681	LTBP2	14	3	125	3:821;2:1195;2:1801;2:210;2:390;2:409;2:442;2:702;2:898;2:901;1:1041;1:1058;1:1068;1:1074;1:1102;1:1106;1:1125;1:1143;1:1202;1:1204;1:1217;1:1227;1:1237;1:1287;1:1299;1:1310;1:1311;1:1335;1:1336;1:1372;1:1373;1:139;1:1392;1:1402;1:1407;1:1415;1:1466;1:1486;1:1498;1:1500;1:1501;1:1524;1:1534;1:1565;1:1573;1:1594;1:1603;1:1611;1:1613;1:1636;1:1652;1:1658;1:1682;1:1693;1:1716;1:1723;1:1724;1:1752;1:…	114	0.937397	0.0686436	0.0771536	0.0646484	1.34846	0.00311201	0.0375864	0.879688	0.484089	0.356373	2.80936e-08	1.60279	0.877431	0.489029
ENSG00000142444	ENSG00000142444	C19orf52	19	3	6	3:186;1:201;1:225;1:28;	4	0.984615	0.0230769	0.0457974	0.0155042	1.82502	0.00418494	0.00016712	2.684	0.591183	0.0229021	9.24904e-14	215.572	1.78933	0.967636
ENSG00000146205	ENSG00000146205	ANO7	2	3	72	3:408;3:543;2:225;2:267;2:331;2:340;2:563;2:83;2:854;1:115;1:116;1:126;1:13;1:141;1:146;1:149;1:17;1:173;1:254;1:276;1:300;1:309;1:31;1:313;1:317;1:322;1:351;1:399;1:411;1:416;1:424;1:43;1:454;1:467;1:469;1:472;1:485;1:489;1:491;1:495;1:503;1:528;1:531;1:570;1:597;1:63;1:641;1:692;1:695;1:712;1:75;1:76;1:762;1:77;1:782;1:833;1:874;1:885;1:896;1:898;1:926;	61	0.93462	0.0771704	0.0991886	0.0676158	1.4597	0.00686354	0.0190207	0.847672	0.503232	0.212891	2.71022e-11	11.1723	0.776319	0.294905
ENSG00000160233	ENSG00000160233	LRRC3	21	3	29	3:141;2:152;2:82;2:97;1:10;1:100;1:103;1:113;1:121;1:138;1:161;1:163;1:197;1:227;1:235;1:241;1:246;1:249;1:252;1:38;1:47;1:50;1:8;1:99;	24	0.906615	0.11284	0.147374	0.0980376	1.51038	0.010481	0.043516	2.09104	0.143141	0.269389	9.01271e-07	22.5134	1.87473	0.233992
ENSG00000046889	ENSG00000046889	PREX2	8	5	280	5:1404;4:1295;4:155;4:50;3:1557;3:901;2:1025;2:1047;2:1048;2:1095;2:1152;2:1157;2:1178;2:1234;2:1301;2:1372;2:1407;2:143;2:1445;2:1454;2:1474;2:1597;2:188;2:267;2:297;2:362;2:363;2:461;2:463;2:571;2:65;2:681;2:696;2:752;2:908;2:929;1:10;1:1012;1:1014;1:1017;1:102;1:1021;1:1024;1:1027;1:103;1:1034;1:104;1:1042;1:1046;1:1061;1:1062;1:1077;1:1078;1:1082;1:1086;1:1089;1:1092;1:110;1:1110;1:1112;1:112…	233	0.854919	0.174346	0.22379	0.156748	1.85762	0.0103463	8.64171e-06	1.09804	0.494926	0.380717	1.52018e-17	0.520949	1.10407	0.501846
ENSG00000125850	ENSG00000125850	OVOL2	20	3	17	3:115;1:109;1:110;1:129;1:158;1:161;1:166;1:167;1:17;1:200;1:215;1:225;1:262;1:270;1:91;	15	0.945455	0.0618182	0.0801062	0.0560895	1.98003	0.0029776	0.0163538	0.742573	0.623684	0.172844	0.000638178	2.57084	0.737113	0.650095
ENSG00000144445	ENSG00000144445	KANSL1L	2	3	53	3:474;2:762;2:767;1:128;1:13;1:133;1:146;1:154;1:160;1:164;1:167;1:223;1:233;1:313;1:315;1:345;1:359;1:381;1:384;1:410;1:411;1:442;1:450;1:465;1:548;1:569;1:578;1:613;1:660;1:730;1:738;1:747;1:753;1:770;1:805;1:812;1:819;1:83;1:863;1:875;1:889;1:89;1:92;1:930;1:938;1:939;1:950;1:953;1:961;	49	0.950355	0.0536981	0.0610081	0.0509201	1.63564	0.00175299	0.0233059	1.87158	0.0915692	0.282874	1.5692e-09	62.1989	1.76564	0.13335
ENSG00000183833	ENSG00000183833	MAATS1	3	4	74	4:608;3:605;3:607;2:593;2:698;1:109;1:111;1:112;1:174;1:177;1:183;1:200;1:207;1:218;1:224;1:230;1:232;1:238;1:241;1:250;1:253;1:256;1:272;1:303;1:309;1:31;1:336;1:349;1:369;1:376;1:439;1:452;1:456;1:482;1:488;1:508;1:514;1:528;1:530;1:542;1:544;1:565;1:567;1:570;1:572;1:592;1:604;1:610;1:614;1:617;1:618;1:620;1:665;1:666;1:668;1:672;1:682;1:683;1:685;1:706;1:718;1:721;1:77;1:82;1:87;	65	0.915254	0.0964798	0.123839	0.0885534	2.1698	0.00380848	0.000262082	0.981349	1	0.25386	1.77115e-09	9.11975	0.950236	0.921758
ENSG00000160201	ENSG00000160201	U2AF1	21	29	50	29:34;2:156;2:157;2:24;1:10;1:107;1:124;1:166;1:182;1:188;1:216;1:234;1:28;1:29;1:35;1:38;1:56;1:64;1:66;	19	0.920833	0.208333	3.58821	0.0824762	16.3139	0.0077539	0	1.86715	0.104857	0.0126787	9.31074e-38	139.918	0.788353	0.718866
ENSG00000129151	ENSG00000129151	BBOX1	11	3	38	3:154;2:128;2:166;2:312;2:344;1:101;1:107;1:126;1:155;1:157;1:188;1:189;1:204;1:23;1:246;1:25;1:250;1:253;1:27;1:288;1:296;1:298;1:302;1:318;1:325;1:350;1:382;1:384;1:42;1:53;1:66;1:85;	32	0.917313	0.0981912	0.125049	0.0863069	1.453	0.00869569	0.0348682	0.946589	0.992376	0.26416	6.79764e-05
ENSG00000176531	ENSG00000176531	PHLDB3	19	3	35	3:545;2:638;1:10;1:104;1:124;1:153;1:164;1:179;1:18;1:182;1:194;1:227;1:229;1:249;1:299;1:327;1:365;1:373;1:374;1:381;1:39;1:4;1:400;1:495;1:557;1:592;1:604;1:609;1:63;1:640;1:89;1:90;	32	0.95	0.0546875	0.0642972	0.0512933	1.75658	0.0019904	0.0194016	1.21553	0.677897	0.23735	3.63576e-07
ENSG00000008710	ENSG00000008710	PKD1	16	3	190	3:1640;3:2469;2:1303;2:1419;2:1497;2:1537;2:1929;2:2392;2:3050;2:3220;2:3698;2:733;1:1005;1:110;1:1100;1:1107;1:1108;1:1123;1:1128;1:1153;1:1196;1:1223;1:1234;1:1256;1:1275;1:1285;1:1327;1:1345;1:1358;1:1376;1:1447;1:1464;1:1484;1:1494;1:1505;1:1509;1:1525;1:1535;1:1551;1:1560;1:1589;1:160;1:1603;1:1725;1:1738;1:1761;1:1801;1:1806;1:1816;1:1853;1:1935;1:1950;1:1970;1:1986;1:2008;1:2042;1:2047;1:2…	176	0.959098	0.0441552	0.0496538	0.0417617	1.42521	0.00173013	0.014335	0.755122	0.0239513	0.261766	4.41117e-19	8.11052	0.742374	0.0189441
ENSG00000101331	ENSG00000101331	CCM2L	20	3	18	3:36;1:133;1:135;1:312;1:317;1:319;1:339;1:349;1:350;1:359;1:369;1:40;1:418;1:48;1:57;1:81;	16	0.963048	0.0415704	0.0538235	0.0376515	1.92096	0.00208087	0.00586696	0.476308	0.0476777	0.123603	0.00016719
ENSG00000142513	ENSG00000142513	ACPT	19	6	39	6:20;3:377;2:174;2:327;1:122;1:129;1:133;1:136;1:137;1:161;1:167;1:171;1:231;1:232;1:250;1:271;1:284;1:300;1:329;1:349;1:355;1:369;1:376;1:383;1:397;1:401;1:406;1:408;1:7;1:88;	30	0.929577	0.0915493	0.177481	0.0730251	2.87491	0.00661131	4.49319e-15	2.02416	0.0785124	0.0888663	1.80785e-24	42.9662	1.75167	0.217762
ENSG00000168671	ENSG00000168671	UGT3A2	5	4	77	4:468;2:11;2:174;2:234;2:324;2:353;2:469;2:49;2:515;1:100;1:101;1:103;1:105;1:108;1:119;1:120;1:126;1:133;1:137;1:144;1:156;1:171;1:180;1:188;1:193;1:209;1:23;1:232;1:241;1:247;1:248;1:263;1:271;1:276;1:278;1:29;1:301;1:316;1:320;1:334;1:337;1:360;1:361;1:364;1:399;1:424;1:448;1:454;1:462;1:465;1:466;1:474;1:487;1:494;1:495;1:497;1:508;1:509;1:51;1:516;1:523;1:70;1:73;1:78;1:82;1:95;	66	0.873805	0.147228	0.179432	0.134898	1.71367	0.00780952	0.00232911	0.867994	0.591302	0.402298	0.000592422	6.18091	0.826176	0.458303
ENSG00000162687	ENSG00000162687	KCNT2	1	8	195	8:966;3:101;3:521;3:63;3:679;2:1011;2:1019;2:143;2:222;2:316;2:343;2:356;2:455;2:5;2:531;2:561;2:609;2:751;2:831;2:97;2:992;1:1005;1:1008;1:1014;1:1023;1:1035;1:1037;1:1038;1:1043;1:1055;1:1056;1:1066;1:1076;1:1077;1:1093;1:110;1:1103;1:1106;1:1110;1:1111;1:1114;1:1120;1:1124;1:1132;1:1133;1:119;1:124;1:125;1:126;1:133;1:135;1:144;1:169;1:179;1:194;1:205;1:224;1:225;1:232;1:234;1:238;1:240;1:248;…	164	0.855507	0.171806	0.24118	0.156061	2.81625	0.00591865	9.66573e-22	1.23825	0.196808	0.298484	7.79235e-21	15.3849	1.15402	0.420268
ENSG00000189430	ENSG00000189430	NCR1	19	4	48	4:42;3:159;2:127;2:167;2:173;2:21;2:227;1:108;1:111;1:112;1:114;1:132;1:145;1:157;1:174;1:176;1:180;1:213;1:214;1:219;1:223;1:228;1:240;1:250;1:251;1:253;1:258;1:271;1:289;1:34;1:36;1:51;1:60;1:66;1:75;1:8;1:88;1:91;	38	0.875	0.157895	0.225812	0.133531	1.82524	0.0144016	0.000975591	1.09024	0.87903	0.268511	1.54207e-06	9.63958	0.965317	1
ENSG00000078795	ENSG00000078795	PKD2L2	5	3	43	3:196;2:118;2:127;2:137;2:192;2:402;2:579;1:104;1:130;1:132;1:159;1:176;1:18;1:181;1:186;1:236;1:252;1:268;1:269;1:284;1:31;1:312;1:357;1:409;1:410;1:451;1:458;1:461;1:492;1:565;1:575;1:578;1:606;1:612;1:78;	35	0.942904	0.0701468	0.0947446	0.0587911	1.36874	0.00866886	0.0106994	1.02897	1	0.166696	5.5586e-10	11.9749	0.933255	0.954041
ENSG00000142677	ENSG00000142677	IL22RA1	1	3	42	3:40;2:375;2:557;1:109;1:115;1:116;1:121;1:132;1:141;1:143;1:147;1:153;1:186;1:2;1:208;1:218;1:219;1:23;1:244;1:250;1:278;1:311;1:314;1:323;1:337;1:355;1:41;1:42;1:439;1:46;1:467;1:477;1:510;1:562;1:6;1:61;1:63;1:90;	38	0.933798	0.0731707	0.0853871	0.0684952	1.64319	0.00296915	0.0366893	0.652936	0.122486	0.304715	0.00409374	8.17021	0.63055	0.102086
ENSG00000158079	ENSG00000158079	PTPDC1	9	4	44	4:205;2:323;1:141;1:151;1:273;1:293;1:300;1:330;1:346;1:350;1:377;1:387;1:388;1:391;1:411;1:427;1:446;1:499;1:50;1:501;1:504;1:540;1:611;1:614;1:618;1:649;1:660;1:700;1:706;1:721;1:723;1:725;1:755;1:785;1:793;1:80;1:801;1:83;1:84;1:94;	40	0.950372	0.0545906	0.0690659	0.0509016	2.41372	0.00156127	2.13305e-05	1.49632	0.299111	0.170728	4.19762e-13	88.4876	1.36029	0.459569
ENSG00000155760	ENSG00000155760	FZD7	2	4	45	4:132;2:312;2:4;2:449;1:106;1:107;1:109;1:122;1:156;1:215;1:228;1:252;1:274;1:316;1:319;1:322;1:323;1:327;1:338;1:353;1:37;1:375;1:38;1:380;1:390;1:41;1:437;1:441;1:460;1:47;1:470;1:476;1:501;1:507;1:516;1:519;1:556;1:558;1:73;	39	0.932056	0.0783972	0.103791	0.0703626	1.97656	0.00421497	6.09246e-05	0.646367	0.0990282	0.194869	1.5246e-06	14.22	0.588912	0.0459726
ENSG00000142149	ENSG00000142149	HUNK	21	5	63	5:567;2:110;2:494;2:517;2:621;2:662;2:671;1:113;1:117;1:118;1:119;1:151;1:180;1:188;1:215;1:217;1:219;1:240;1:259;1:260;1:264;1:279;1:283;1:298;1:299;1:318;1:336;1:342;1:356;1:363;1:370;1:387;1:433;1:44;1:454;1:466;1:505;1:543;1:547;1:558;1:573;1:577;1:578;1:601;1:611;1:631;1:654;1:660;1:673;1:675;1:677;1:680;1:683;	53	0.92577	0.0882353	0.125443	0.0771291	2.09928	0.00549225	9.02457e-09	0.786176	0.339463	0.173035	6.55525e-12
ENSG00000151466	ENSG00000151466	SCLT1	4	3	54	3:377;2:319;2:42;2:453;2:582;1:103;1:114;1:118;1:131;1:139;1:175;1:182;1:201;1:229;1:266;1:267;1:281;1:289;1:293;1:321;1:330;1:349;1:427;1:429;1:439;1:441;1:448;1:468;1:482;1:483;1:484;1:497;1:5;1:502;1:528;1:539;1:546;1:565;1:576;1:600;1:605;1:617;1:636;1:66;1:662;1:664;1:669;1:99;	48	0.930233	0.0784884	0.0928117	0.0723207	1.47312	0.00440301	0.0344806	1.83898	0.103322	0.300747	1.41404e-08	40.3414	1.66871	0.186098
ENSG00000140534	ENSG00000140534	TICRR	15	3	94	3:726;2:163;2:175;2:413;2:873;2:946;1:1001;1:1015;1:1027;1:103;1:1076;1:1104;1:1121;1:1124;1:1136;1:1157;1:1167;1:1214;1:1224;1:1295;1:1312;1:1313;1:1322;1:1336;1:1348;1:1383;1:1399;1:1445;1:1447;1:1485;1:1523;1:1550;1:1551;1:1585;1:1600;1:1670;1:1691;1:1697;1:1728;1:1760;1:1769;1:1770;1:1786;1:1796;1:1817;1:1821;1:1826;1:1827;1:1842;1:1851;1:1858;1:1896;1:215;1:219;1:268;1:347;1:401;1:423;1:424;…	87	0.95445	0.0492147	0.0551984	0.0466197	1.43543	0.00186844	0.0191943	1.01047	1	0.288142	5.57451e-11	29.7233	0.956722	0.903976
ENSG00000101624	ENSG00000101624	CEP76	18	3	34	3:148;2:298;1:104;1:149;1:152;1:204;1:210;1:258;1:262;1:292;1:303;1:340;1:347;1:350;1:397;1:401;1:407;1:415;1:425;1:494;1:496;1:504;1:521;1:543;1:563;1:566;1:567;1:575;1:64;1:647;1:83;	31	0.952959	0.0515933	0.0611639	0.0481834	1.7387	0.00201711	0.0156077	1.16359	0.792514	0.217608	4.16183e-07	51.9601	1.06092	1
ENSG00000031081	ENSG00000031081	ARHGAP31	3	3	130	3:1430;3:646;2:1136;2:1148;2:140;2:37;2:371;2:408;2:436;2:441;2:66;2:804;2:926;1:1019;1:1021;1:1042;1:1056;1:1057;1:1061;1:1070;1:1075;1:1079;1:1080;1:1111;1:1114;1:1135;1:1152;1:1153;1:1160;1:1168;1:1175;1:1196;1:124;1:1275;1:129;1:1290;1:1294;1:13;1:1310;1:1330;1:1353;1:1364;1:1367;1:1384;1:1392;1:1419;1:142;1:144;1:1444;1:157;1:162;1:167;1:183;1:197;1:199;1:202;1:218;1:230;1:269;1:278;1:312;1:…	115	0.92036	0.0900277	0.105542	0.0829903	1.41342	0.00528961	0.0478194	0.971972	0.932077	0.343158	3.20144e-10	6.19424	0.944202	0.807298
ENSG00000151092	ENSG00000151092	NGLY1	3	3	31	3:207;1:102;1:118;1:188;1:214;1:215;1:258;1:293;1:314;1:326;1:334;1:335;1:341;1:346;1:374;1:383;1:402;1:404;1:407;1:411;1:46;1:463;1:488;1:528;1:529;1:545;1:558;1:597;1:63;	29	0.955657	0.0474006	0.0544113	0.0453557	2.10907	0.00099089	0.0225554	1.12237	0.892181	0.242702	1.471e-05	37.6246	1.08617	0.965567
ENSG00000079215	ENSG00000079215	SLC1A3	5	4	53	4:226;3:342;2:311;2:47;2:470;2:64;2:73;1:127;1:141;1:169;1:198;1:242;1:252;1:268;1:279;1:293;1:307;1:365;1:382;1:385;1:386;1:388;1:389;1:39;1:390;1:393;1:394;1:446;1:448;1:466;1:472;1:473;1:479;1:486;1:495;1:522;1:537;1:57;1:6;1:78;1:88;1:9;1:95;	43	0.920664	0.097786	0.140143	0.0826599	1.77638	0.00893068	8.8459e-05	1.05908	0.940168	0.184173	2.03443e-11	13.2556	0.949175	0.96845
ENSG00000108242	ENSG00000108242	CYP2C18	10	4	56	4:199;3:256;2:122;2:150;2:293;2:98;1:111;1:117;1:127;1:132;1:135;1:136;1:159;1:18;1:184;1:191;1:195;1:200;1:215;1:25;1:257;1:261;1:272;1:278;1:302;1:303;1:333;1:357;1:364;1:366;1:371;1:380;1:405;1:420;1:430;1:431;1:438;1:442;1:443;1:467;1:468;1:478;1:487;1:76;1:79;1:93;1:97;	47	0.904082	0.114286	0.154601	0.100836	1.91215	0.00742559	0.000321598	0.589371	0.0248521	0.244699	0.000173089
ENSG00000125571	ENSG00000125571	IL37	2	4	29	4:202;2:148;1:106;1:112;1:116;1:120;1:123;1:131;1:136;1:138;1:151;1:174;1:178;1:18;1:185;1:191;1:210;1:22;1:36;1:52;1:57;1:6;1:85;1:87;1:97;	25	0.885321	0.133028	0.180379	0.121805	2.66684	0.00440963	0.00120172	0.838134	0.753647	0.272052	0.0023263	26.939	0.722529	0.479923
ENSG00000160746	ENSG00000160746	ANO10	3	3	36	3:601;2:333;1:127;1:133;1:173;1:203;1:244;1:287;1:289;1:324;1:331;1:351;1:374;1:386;1:41;1:426;1:437;1:449;1:45;1:487;1:494;1:504;1:522;1:543;1:585;1:590;1:60;1:616;1:621;1:639;1:644;1:647;1:9;	33	0.95	0.0545455	0.0637881	0.0512933	1.76298	0.00189997	0.0202634	0.85918	0.744093	0.243513	4.50888e-05
ENSG00000149531	ENSG00000149531	FRG1B	20	4	36	4:170;3:157;3:8;2:166;2:167;2:168;2:174;1:117;1:12;1:127;1:13;1:139;1:150;1:156;1:16;1:171;1:172;1:176;1:179;1:2;1:54;1:68;1:75;1:83;1:91;	25	0.862637	0.197802	0.336349	0.147761	1.84346	0.0295107	0.00117271	1.59485	0.359356	0.220213	1.09321e-06	3.05176	1.55055	0.448315
ENSG00000108854	ENSG00000108854	SMURF2	17	4	38	4:427;1:176;1:183;1:194;1:205;1:248;1:260;1:291;1:305;1:308;1:329;1:35;1:350;1:370;1:431;1:464;1:473;1:477;1:488;1:540;1:560;1:59;1:592;1:599;1:600;1:602;1:612;1:616;1:617;1:672;1:707;1:716;1:723;1:76;1:89;	35	0.953209	0.0508021	0.0643501	0.0479216	2.87907	0.00101746	2.37988e-05	1.55817	0.303483	0.160015	2.25102e-12	122.337	1.43515	0.428579
ENSG00000168619	ENSG00000168619	ADAM18	8	4	120	4:170;3:143;3:312;2:102;2:135;2:22;2:240;2:244;2:480;2:536;2:540;2:543;2:587;2:667;2:678;2:735;2:96;1:100;1:104;1:115;1:133;1:144;1:147;1:153;1:16;1:161;1:193;1:195;1:198;1:200;1:218;1:230;1:231;1:235;1:249;1:255;1:259;1:264;1:280;1:281;1:287;1:289;1:295;1:296;1:3;1:305;1:316;1:318;1:32;1:330;1:341;1:345;1:346;1:348;1:352;1:359;1:366;1:373;1:375;1:405;1:406;1:420;1:438;1:442;1:473;1:486;1:50;1:51…	99	0.866035	0.162382	0.206659	0.14383	1.5908	0.0128212	0.00229338	1.05236	0.862792	0.373243	5.30147e-08	8.06012	0.961343	0.9207
ENSG00000184954	ENSG00000184954	OR6C70	12	3	32	3:129;2:165;2:17;2:87;1:105;1:106;1:114;1:119;1:127;1:131;1:19;1:206;1:232;1:261;1:262;1:278;1:286;1:31;1:310;1:4;1:60;1:65;1:68;1:70;1:74;1:86;1:91;	27	0.913462	0.102564	0.130926	0.090514	1.51371	0.00846694	0.0395883	0.791995	0.576655	0.270552	0.00121029	9.69412	0.715978	0.415535
ENSG00000101605	ENSG00000101605	MYOM1	18	3	121	3:63;2:1174;2:1245;2:1258;2:1615;2:1617;2:246;2:305;2:307;2:711;2:947;1:1014;1:1015;1:1016;1:1020;1:1026;1:1066;1:1076;1:1088;1:112;1:1126;1:1137;1:1138;1:1141;1:1147;1:1155;1:1165;1:1168;1:1176;1:1179;1:1182;1:1187;1:1193;1:120;1:1215;1:1227;1:1231;1:1243;1:1251;1:1261;1:1281;1:1288;1:1314;1:1315;1:1322;1:1323;1:1370;1:1386;1:1388;1:1427;1:1449;1:1495;1:1508;1:1521;1:153;1:1568;1:1598;1:1632;1:1…	109	0.935312	0.0718101	0.0821324	0.0668756	1.32829	0.00391188	0.0343924	0.892061	0.562033	0.333141	6.13419e-09	13.4964	0.84256	0.371502
ENSG00000186834	ENSG00000186834	HEXIM1	17	3	27	3:92;2:42;1:103;1:108;1:125;1:138;1:149;1:17;1:185;1:19;1:192;1:210;1:231;1:235;1:244;1:268;1:272;1:277;1:286;1:321;1:351;1:49;1:5;1:97;	24	0.933148	0.0752089	0.0920932	0.0691919	1.76092	0.00355674	0.0300635	1.04634	1	0.250941	0.000130351	33.6173	0.930081	1
ENSG00000166949	ENSG00000166949	SMAD3	15	3	55	3:149;3:268;3:416;2:250;2:287;2:331;2:365;2:420;1:112;1:115;1:121;1:124;1:128;1:135;1:147;1:161;1:204;1:229;1:23;1:241;1:242;1:243;1:244;1:25;1:264;1:286;1:295;1:304;1:329;1:333;1:341;1:353;1:364;1:382;1:394;1:397;1:417;1:423;1:425;1:64;1:85;1:9;1:90;1:93;	44	0.896471	0.129412	0.178968	0.10929	1.60299	0.0134712	0.0492273	1.3078	0.431234	0.252587	4.11808e-09	16.9797	1.09379	0.876084
ENSG00000181689	ENSG00000181689	OR8K3	11	5	81	5:15;3:287;3:8;2:148;2:167;2:183;2:21;2:235;2:252;2:280;2:292;1:102;1:108;1:112;1:115;1:122;1:126;1:137;1:142;1:149;1:154;1:163;1:186;1:194;1:206;1:211;1:217;1:22;1:224;1:226;1:227;1:228;1:230;1:239;1:24;1:241;1:249;1:257;1:258;1:266;1:269;1:277;1:286;1:29;1:296;1:304;1:305;1:309;1:33;1:35;1:39;1:4;1:50;1:55;1:56;1:57;1:58;1:67;1:7;1:71;1:72;1:77;1:81;1:92;1:98;	65	0.791667	0.259615	0.347174	0.233615	2.27517	0.0127357	0.000123598	1.01836	1	0.434955	0.000260802	6.86598	0.942926	0.896415
ENSG00000181961	ENSG00000181961	OR4A16	11	5	100	5:91;4:120;2:105;2:107;2:116;2:127;2:201;2:220;2:221;2:235;2:236;2:30;2:310;2:320;2:41;2:80;1:10;1:101;1:112;1:117;1:119;1:134;1:136;1:138;1:139;1:141;1:144;1:152;1:154;1:157;1:164;1:177;1:179;1:18;1:19;1:191;1:192;1:198;1:20;1:200;1:206;1:210;1:232;1:234;1:247;1:248;1:252;1:258;1:261;1:273;1:278;1:280;1:281;1:295;1:297;1:299;1:300;1:308;1:312;1:321;1:322;1:33;1:39;1:43;1:45;1:49;1:57;1:6;1:61;1:…	79	0.759146	0.304878	0.396062	0.275561	2.16429	0.0155222	0.000486999	0.977227	0.993281	0.504798	0.00197977	3.19346	0.942284	0.870256
ENSG00000170759	ENSG00000170759	KIF5B	10	4	58	4:81;1:103;1:161;1:163;1:171;1:188;1:2;1:218;1:230;1:239;1:273;1:289;1:305;1:306;1:351;1:355;1:435;1:438;1:455;1:465;1:472;1:475;1:476;1:516;1:539;1:55;1:56;1:588;1:595;1:6;1:622;1:632;1:656;1:72;1:728;1:730;1:746;1:75;1:757;1:758;1:768;1:772;1:775;1:80;1:813;1:82;1:832;1:85;1:872;1:894;1:896;1:909;1:916;1:947;1:957;	55	0.942887	0.0602285	0.0691338	0.058809	3.83404	0.000375982	0.000488656	1.40663	0.316673	0.289437	2.29434e-08	65.8859	1.38237	0.347191
ENSG00000152795	ENSG00000152795	HNRNPDL	4	3	32	3:95;2:332;2:375;2:393;2:94;1:105;1:113;1:116;1:121;1:128;1:137;1:199;1:220;1:228;1:247;1:274;1:279;1:287;1:367;1:376;1:385;1:419;1:420;1:77;1:84;1:93;	26	0.938095	0.0761905	0.103966	0.0639038	1.43129	0.00898553	0.0131505	2.01494	0.160507	0.172866	1.74231e-10	15.9041	1.889	0.214989
ENSG00000140505	ENSG00000140505	CYP1A2	15	4	43	4:483;2:211;2:243;2:8;2:83;2:90;1:101;1:108;1:134;1:137;1:177;1:19;1:192;1:224;1:246;1:258;1:282;1:284;1:296;1:30;1:32;1:346;1:355;1:409;1:459;1:484;1:488;1:490;1:503;1:51;1:77;1:79;1:82;1:85;1:97;	35	0.932171	0.0833333	0.119256	0.0702395	1.72856	0.00789584	3.78035e-05	0.681852	0.17523	0.162001	2.49567e-08
ENSG00000176928	ENSG00000176928	GCNT4	5	3	27	3:94;2:376;1:105;1:125;1:127;1:133;1:137;1:170;1:173;1:202;1:218;1:220;1:242;1:258;1:288;1:380;1:386;1:387;1:388;1:399;1:426;1:6;1:74;1:9;	24	0.94702	0.0596026	0.0738733	0.0544352	1.71893	0.00310451	0.0156836	1.55922	0.43535	0.199318	6.16472e-07	20.1031	1.50147	0.490566
ENSG00000172689	ENSG00000172689	MS4A10	11	3	29	3:209;2:116;2:223;2:95;1:109;1:11;1:121;1:124;1:128;1:141;1:144;1:146;1:16;1:167;1:171;1:174;1:222;1:232;1:251;1:253;1:258;1:26;1:43;1:53;	24	0.910112	0.108614	0.142294	0.0941872	1.50728	0.0102095	0.0393078	0.699846	0.344976	0.259408	0.00328887	3.66334	0.669278	0.302486
ENSG00000054118	ENSG00000054118	THRAP3	1	3	57	3:267;2:184;2:229;2:23;2:694;2:852;1:107;1:153;1:156;1:188;1:196;1:218;1:249;1:287;1:294;1:308;1:318;1:377;1:389;1:39;1:396;1:404;1:454;1:468;1:478;1:48;1:494;1:527;1:540;1:574;1:575;1:578;1:62;1:634;1:642;1:666;1:697;1:706;1:707;1:718;1:723;1:797;1:813;1:831;1:875;1:886;1:89;1:899;1:907;1:914;	50	0.947644	0.0596859	0.0729538	0.0537764	1.40803	0.00436364	0.0136084	1.09815	0.827767	0.211666	7.05192e-11	14.2855	1.04035	0.990043
ENSG00000134193	ENSG00000134193	REG4	1	4	16	4:145;1:101;1:12;1:157;1:16;1:42;1:54;1:65;1:67;1:75;1:78;1:87;1:98;	13	0.917722	0.101266	0.168024	0.0858613	2.70223	0.00588775	0.000108095	0.814852	0.843061	0.133157	0.000133227	26.6117	0.662067	0.545652
ENSG00000179270	ENSG00000179270	C2orf71	2	4	103	4:1161;3:29;2:178;2:325;2:44;2:507;2:563;2:723;1:1008;1:1017;1:1036;1:1041;1:1047;1:1050;1:1061;1:1083;1:109;1:110;1:1123;1:114;1:1159;1:1160;1:1172;1:1197;1:120;1:1202;1:1216;1:1280;1:133;1:175;1:2;1:206;1:22;1:233;1:234;1:240;1:250;1:254;1:259;1:277;1:315;1:320;1:330;1:343;1:363;1:371;1:420;1:425;1:434;1:451;1:455;1:458;1:468;1:476;1:489;1:490;1:503;1:504;1:513;1:524;1:540;1:557;1:560;1:635;1:6…	92	0.928571	0.0799689	0.0969411	0.074108	1.81972	0.00335754	0.00014594	0.681528	0.026747	0.273676	5.94722e-08	6.39848	0.662269	0.0206916
ENSG00000133454	ENSG00000133454	MYO18B	22	4	274	4:1018;4:1680;3:2160;3:2239;2:1254;2:1270;2:1364;2:1447;2:1472;2:1521;2:1747;2:1953;2:2143;2:2209;2:2258;2:227;2:2317;2:2342;2:2347;2:2351;2:2393;2:2394;2:2556;2:303;2:379;2:574;2:617;1:1001;1:1044;1:106;1:1060;1:1070;1:1071;1:1081;1:1095;1:1096;1:1097;1:1110;1:1123;1:1129;1:1156;1:1158;1:1159;1:1163;1:1170;1:1180;1:1206;1:1271;1:1310;1:1334;1:134;1:1340;1:1360;1:1365;1:1369;1:1373;1:1383;1:143;1…	241	0.906116	0.106739	0.12734	0.0985878	1.62381	0.00534448	0.000652504	0.69079	0.000409474	0.356113	2.40903e-10
ENSG00000111817	ENSG00000111817	DSE	6	3	60	3:516;2:150;2:98;1:120;1:144;1:145;1:154;1:187;1:188;1:190;1:232;1:247;1:253;1:285;1:288;1:297;1:3;1:335;1:37;1:375;1:417;1:444;1:487;1:499;1:507;1:514;1:529;1:530;1:570;1:579;1:610;1:620;1:621;1:625;1:626;1:636;1:641;1:669;1:67;1:679;1:688;1:711;1:716;1:723;1:765;1:766;1:77;1:776;1:795;1:80;1:817;1:84;1:86;1:883;1:897;1:917;	56	0.941545	0.0626305	0.0692186	0.0602333	1.71499	0.00144869	0.0464764	0.831646	0.516154	0.3732	0.000972576
ENSG00000181698	ENSG00000181698	OR5T1	11	7	80	7:134;4:275;3:92;2:171;2:189;2:213;2:216;2:231;2:241;2:305;2:53;2:63;2:75;2:79;1:102;1:105;1:120;1:121;1:148;1:151;1:156;1:161;1:163;1:18;1:182;1:188;1:198;1:201;1:208;1:217;1:219;1:224;1:225;1:23;1:233;1:239;1:247;1:252;1:253;1:254;1:257;1:261;1:262;1:276;1:280;1:282;1:284;1:307;1:33;1:39;1:50;1:51;1:56;1:64;1:72;1:8;1:94;1:95;	58	0.822086	0.245399	0.438056	0.19591	2.56767	0.0208657	9.953e-14	0.82106	0.415953	0.238141	2.26667e-08
ENSG00000179295	ENSG00000179295	PTPN11	12	5	56	5:503;4:461;4:510;3:71;3:76;2:69;2:72;1:117;1:13;1:136;1:152;1:156;1:180;1:214;1:241;1:279;1:282;1:301;1:308;1:309;1:33;1:357;1:362;1:40;1:409;1:424;1:432;1:468;1:498;1:504;1:507;1:517;1:52;1:527;1:551;1:555;1:576;1:60;1:61;1:82;	40	0.932546	0.0944351	0.187013	0.0698364	2.34875	0.010794	1.55754e-09	1.09237	0.853958	0.0878655	1.07854e-23	22.5443	0.858293	0.69725
ENSG00000073417	ENSG00000073417	PDE8A	15	3	35	3:100;1:156;1:164;1:167;1:169;1:209;1:277;1:279;1:328;1:344;1:362;1:377;1:378;1:444;1:504;1:546;1:550;1:563;1:592;1:597;1:611;1:655;1:673;1:674;1:692;1:709;1:730;1:746;1:769;1:77;1:805;1:813;1:818;	33	0.960193	0.0422195	0.0477323	0.040621	2.1162	0.000770183	0.020227	0.746605	0.411351	0.244337	0.000197916	28.422	0.725273	0.361263
ENSG00000197887	ENSG00000197887	OR1S2	11	6	58	6:66;3:122;2:17;1:104;1:105;1:114;1:121;1:129;1:13;1:133;1:134;1:137;1:138;1:144;1:149;1:15;1:152;1:154;1:16;1:172;1:18;1:188;1:189;1:190;1:197;1:199;1:209;1:214;1:235;1:242;1:245;1:265;1:292;1:297;1:298;1:305;1:306;1:31;1:314;1:320;1:33;1:38;1:47;1:49;1:5;1:54;1:78;1:79;1:88;1:92;	50	0.846154	0.178462	0.264349	0.167054	4.70338	0.00251469	2.58819e-09	1.24509	0.526502	0.270507	5.11483e-08	60.8516	1.09482	0.864258
ENSG00000072501	ENSG00000072501	SMC1A	X	4	94	4:711;2:1198;2:357;2:583;2:599;1:1028;1:1034;1:1055;1:1086;1:1105;1:1114;1:1120;1:1121;1:1129;1:1131;1:1133;1:1140;1:1154;1:1162;1:1178;1:1186;1:174;1:188;1:230;1:249;1:283;1:295;1:299;1:305;1:307;1:323;1:34;1:342;1:382;1:384;1:385;1:388;1:398;1:404;1:405;1:416;1:434;1:473;1:477;1:479;1:487;1:488;1:509;1:512;1:536;1:544;1:549;1:555;1:57;1:582;1:603;1:635;1:637;1:638;1:643;1:644;1:676;1:699;1:702;…	87	0.92944	0.0762368	0.0867157	0.0731726	2.13232	0.0014881	0.000338489	1.56553	0.0818662	0.356766	1.43776e-10	46.2665	1.49892	0.121185
ENSG00000178997	ENSG00000178997	EXD1	15	3	45	3:190;2:283;2:285;2:314;2:355;2:388;2:420;1:149;1:150;1:152;1:153;1:193;1:220;1:242;1:253;1:289;1:29;1:293;1:334;1:349;1:366;1:391;1:393;1:400;1:401;1:435;1:44;1:448;1:474;1:485;1:487;1:496;1:513;1:61;1:75;1:91;1:98;	37	0.928016	0.0875486	0.115127	0.0747068	1.37439	0.00988076	0.0212957	1.50635	0.292019	0.217481	6.88928e-10
ENSG00000166220	ENSG00000166220	TBATA	10	4	28	4:27;2:202;1:104;1:106;1:125;1:126;1:132;1:138;1:163;1:174;1:179;1:181;1:204;1:205;1:236;1:293;1:295;1:297;1:321;1:33;1:43;1:51;1:84;1:87;	24	0.931624	0.0797721	0.113618	0.0708261	2.35226	0.00392123	5.31187e-05	1.38568	0.53769	0.15826	4.98023e-09
ENSG00000205927	ENSG00000205927	OLIG2	21	3	16	3:88;2:62;1:116;1:121;1:127;1:14;1:3;1:314;1:33;1:48;1:49;1:57;1:97;	13	0.959752	0.0495356	0.0720728	0.04108	1.64963	0.00525664	0.0038821	0.984862	1	0.0981866	4.0653e-08	24.2812	0.861754	0.93807
ENSG00000182871	ENSG00000182871	COL18A1	21	3	86	3:743;2:1072;2:243;2:6;2:67;2:871;1:1019;1:1023;1:1069;1:1094;1:112;1:113;1:1152;1:117;1:1173;1:1182;1:1212;1:1228;1:1236;1:1243;1:1246;1:1256;1:135;1:1402;1:1429;1:1432;1:1435;1:1457;1:1459;1:1469;1:1507;1:1510;1:197;1:212;1:217;1:237;1:239;1:244;1:249;1:252;1:270;1:282;1:318;1:349;1:356;1:422;1:426;1:434;1:437;1:456;1:472;1:473;1:484;1:507;1:560;1:583;1:630;1:65;1:656;1:664;1:670;1:680;1:689;1:…	79	0.947992	0.0566162	0.0639862	0.0534091	1.43782	0.00231657	0.0243462	0.734299	0.103025	0.3031	9.00558e-07	6.96308	0.719836	0.0894608
ENSG00000176798	ENSG00000176798	OR51L1	11	4	50	4:233;3:20;3:259;2:194;2:226;2:286;1:107;1:124;1:139;1:141;1:142;1:147;1:156;1:162;1:169;1:171;1:173;1:200;1:212;1:248;1:249;1:262;1:265;1:277;1:29;1:290;1:291;1:294;1:300;1:307;1:308;1:314;1:32;1:55;1:66;1:7;1:74;1:75;1:78;1:90;	40	0.873016	0.15873	0.229502	0.135802	2.00647	0.0122569	0.00105625	0.620653	0.0583766	0.262542	0.000606284	2.0694	0.602675	0.0563973
ENSG00000048649	ENSG00000048649	RSF1	11	3	85	3:477;2:1133;2:1402;2:538;2:874;2:922;1:1030;1:1034;1:1048;1:1059;1:1088;1:1089;1:1116;1:1140;1:1142;1:1150;1:1154;1:1165;1:1194;1:1205;1:1274;1:1276;1:1316;1:132;1:1344;1:1367;1:1373;1:1383;1:1384;1:1389;1:1417;1:161;1:184;1:225;1:247;1:260;1:261;1:269;1:3;1:333;1:341;1:347;1:386;1:455;1:475;1:482;1:512;1:534;1:549;1:559;1:565;1:586;1:595;1:608;1:611;1:634;1:645;1:652;1:668;1:689;1:692;1:695;1:7…	78	0.945871	0.0589868	0.066657	0.0556492	1.44017	0.00241069	0.0267918	0.970605	0.975955	0.312067	7.48998e-08	15.1467	0.936348	0.845974
ENSG00000150995	ENSG00000150995	ITPR1	3	3	167	3:740;2:1201;2:1232;2:1299;2:1982;2:2465;2:2537;2:330;2:553;2:648;2:748;2:842;1:1001;1:1009;1:1050;1:1051;1:1057;1:1080;1:1083;1:1132;1:1133;1:114;1:1143;1:1166;1:12;1:1211;1:1239;1:1248;1:1284;1:1338;1:1354;1:1380;1:1429;1:1469;1:147;1:1488;1:1497;1:1506;1:1527;1:1532;1:1569;1:1571;1:1580;1:1676;1:1678;1:1682;1:1691;1:1723;1:1736;1:1738;1:1746;1:1755;1:1765;1:1768;1:1783;1:1790;1:1792;1:1827;1:1…	154	0.943857	0.0608822	0.067408	0.0577805	1.32534	0.00244702	0.0339407	0.868579	0.367876	0.362247	1.04143e-09
ENSG00000165730	ENSG00000165730	STOX1	10	3	50	3:121;2:148;2:749;2:796;1:132;1:141;1:145;1:168;1:189;1:223;1:239;1:272;1:288;1:293;1:301;1:318;1:320;1:336;1:344;1:345;1:364;1:391;1:445;1:450;1:504;1:516;1:530;1:537;1:566;1:580;1:619;1:632;1:638;1:644;1:680;1:698;1:747;1:754;1:777;1:860;1:894;1:899;1:910;1:927;1:983;	45	0.954499	0.0505561	0.0601945	0.0465682	1.50295	0.00273826	0.011965	1.01025	1	0.209599	2.46092e-09	15.7274	0.969843	1
ENSG00000170085	ENSG00000170085	SIMC1	5	3	23	3:303;1:103;1:104;1:114;1:152;1:160;1:304;1:320;1:325;1:342;1:370;1:390;1:4;1:410;1:411;1:420;1:441;1:456;1:49;1:69;1:98;	21	0.954048	0.0503282	0.061058	0.0470411	2.01276	0.0016722	0.01544	0.979421	1	0.190981	2.145e-05	51.8253	0.894254	0.943248
ENSG00000165762	ENSG00000165762	OR4K2	14	7	104	7:207;3:165;3:87;2:139;2:158;2:171;2:175;2:199;2:217;2:254;2:280;2:299;2:32;2:43;2:44;2:77;2:81;2:93;1:10;1:101;1:107;1:108;1:109;1:130;1:138;1:142;1:144;1:145;1:146;1:153;1:154;1:157;1:160;1:164;1:18;1:180;1:19;1:196;1:20;1:200;1:208;1:212;1:22;1:223;1:225;1:230;1:236;1:246;1:247;1:257;1:264;1:268;1:27;1:273;1:276;1:284;1:285;1:290;1:297;1:298;1:3;1:30;1:300;1:306;1:36;1:38;1:39;1:50;1:53;1:54;1…	79	0.748408	0.33121	0.490588	0.289807	2.63053	0.017688	1.34848e-10	0.858574	0.498484	0.407689	0.000268379
ENSG00000183034	ENSG00000183034	OTOP2	17	3	43	3:186;3:388;3:431;2:548;1:102;1:139;1:162;1:164;1:188;1:208;1:210;1:227;1:245;1:249;1:253;1:254;1:256;1:287;1:29;1:3;1:32;1:320;1:355;1:364;1:365;1:376;1:400;1:428;1:441;1:444;1:459;1:462;1:482;1:500;1:78;1:87;	36	0.935943	0.0765125	0.106435	0.0662006	1.81808	0.00588613	0.0168724	0.747637	0.333904	0.163631	5.14153e-09	18.3666	0.643316	0.135161
ENSG00000167522	ENSG00000167522	ANKRD11	16	4	183	4:1324;3:1938;3:2579;2:1182;2:1334;2:1631;2:1777;2:183;2:2385;2:2425;2:361;2:465;2:77;2:860;1:100;1:1008;1:1011;1:1030;1:1049;1:1053;1:1058;1:1078;1:1092;1:1106;1:1116;1:1121;1:1157;1:1165;1:1169;1:1199;1:1201;1:1203;1:1232;1:1256;1:1260;1:1265;1:1282;1:1310;1:1363;1:1405;1:1444;1:1450;1:1459;1:146;1:1472;1:1474;1:1494;1:151;1:1510;1:1518;1:1527;1:1534;1:1539;1:1541;1:1545;1:1548;1:1576;1:1616;1:…	165	0.93804	0.0687195	0.0813014	0.0639629	1.65813	0.00298375	8.52898e-05	0.768577	0.0531226	0.272902	1.54482e-15	10.6568	0.738985	0.0282539
ENSG00000182572	ENSG00000182572	HIST1H3I	6	4	39	4:106;4:37;3:82;3:98;2:128;2:132;2:27;1:100;1:11;1:118;1:119;1:124;1:13;1:130;1:134;1:14;1:18;1:22;1:26;1:34;1:45;1:57;1:6;1:80;1:90;1:91;	26	0.808824	0.286765	0.517157	0.212175	2.11523	0.0391949	0.00609962	1.6938	0.205382	0.263043	3.74656e-07	12.3402	1.25949	0.674329
ENSG00000162975	ENSG00000162975	KCNF1	2	3	50	3:158;2:165;2:206;2:221;2:312;2:371;1:135;1:140;1:151;1:163;1:168;1:213;1:228;1:236;1:248;1:260;1:269;1:273;1:285;1:293;1:294;1:305;1:306;1:319;1:357;1:372;1:374;1:388;1:407;1:417;1:420;1:422;1:434;1:439;1:456;1:458;1:462;1:59;1:69;1:75;1:81;1:83;1:85;	43	0.912955	0.101215	0.123609	0.0910682	1.42497	0.00760654	0.0466749	0.564429	0.0157762	0.313871	0.0149537
ENSG00000171772	ENSG00000171772	SYCE1	10	4	41	4:232;2:130;2:173;2:251;2:286;2:88;1:11;1:112;1:122;1:136;1:14;1:147;1:187;1:194;1:209;1:214;1:224;1:237;1:238;1:246;1:248;1:260;1:271;1:283;1:284;1:285;1:36;1:37;1:49;1:54;1:73;1:75;1:87;	33	0.905983	0.116809	0.166317	0.0987348	1.75744	0.0108966	0.00022406	1.43223	0.378134	0.216056	6.7915e-09	2.3835	1.42176	0.420366
ENSG00000244414	ENSG00000244414	CFHR1	1	3	37	3:302;2:206;2:243;2:248;2:270;2:314;1:112;1:115;1:124;1:132;1:134;1:141;1:148;1:168;1:170;1:186;1:211;1:212;1:24;1:245;1:272;1:287;1:31;1:319;1:330;1:36;1:43;1:75;1:77;1:95;	30	0.909091	0.112121	0.148485	0.0953102	1.40672	0.0128191	0.0373654	1.10715	0.894378	0.256896	1.36483e-05	10.3245	0.987462	1
ENSG00000125498	ENSG00000125498	KIR2DL1	19	5	73	5:91;4:71;3:134;3:240;2:108;2:112;2:277;2:280;2:299;2:79;2:89;1:10;1:104;1:106;1:110;1:117;1:121;1:123;1:124;1:155;1:159;1:165;1:167;1:179;1:188;1:192;1:2;1:204;1:211;1:215;1:222;1:224;1:229;1:23;1:230;1:231;1:235;1:237;1:27;1:275;1:281;1:282;1:287;1:289;1:290;1:312;1:315;1:326;1:6;1:69;1:77;1:78;1:81;1:84;1:85;	55	0.841954	0.20977	0.333391	0.17203	2.1653	0.0189338	5.78096e-06	1.40172	0.241137	0.262512	4.82403e-11	10.1468	1.23295	0.521583
ENSG00000165092	ENSG00000165092	ALDH1A1	9	3	29	3:335;1:109;1:131;1:183;1:191;1:249;1:273;1:304;1:306;1:308;1:309;1:333;1:364;1:375;1:377;1:379;1:384;1:389;1:4;1:435;1:456;1:458;1:498;1:501;1:6;1:75;1:84;	27	0.946108	0.0578842	0.0666427	0.0553988	2.17685	0.00117158	0.036005	0.667814	0.266454	0.2767	0.00771731
ENSG00000171150	ENSG00000171150	SOCS5	2	4	34	4:429;2:416;1:108;1:110;1:127;1:139;1:146;1:155;1:160;1:177;1:186;1:245;1:29;1:303;1:309;1:337;1:369;1:401;1:424;1:43;1:431;1:433;1:460;1:462;1:472;1:478;1:483;1:484;1:73;1:75;	30	0.94403	0.0634328	0.0856884	0.0575975	2.35554	0.00253938	2.42803e-05	0.753123	0.448352	0.153114	1.21736e-07
ENSG00000189132	ENSG00000189132	FAM47B	X	4	160	4:224;4:244;4:532;3:192;3:243;3:249;3:297;3:534;2:163;2:174;2:195;2:211;2:212;2:23;2:248;2:280;2:300;2:308;2:394;2:398;2:431;2:44;2:521;2:543;2:572;2:59;2:590;2:644;2:89;1:10;1:105;1:108;1:110;1:123;1:129;1:136;1:138;1:14;1:140;1:156;1:169;1:170;1:183;1:185;1:188;1:191;1:193;1:200;1:202;1:203;1:231;1:237;1:247;1:25;1:253;1:255;1:26;1:263;1:269;1:27;1:286;1:291;1:307;1:318;1:324;1:33;1:335;1:338;1…	120	0.813953	0.248062	0.354519	0.205852	1.74851	0.0273618	0.00694668	0.903627	0.561063	0.366297	8.34301e-09	2.99152	0.844892	0.345219
ENSG00000171161	ENSG00000171161	ZNF672	1	3	26	3:274;1:176;1:190;1:296;1:319;1:322;1:326;1:330;1:334;1:335;1:340;1:347;1:349;1:371;1:396;1:399;1:408;1:421;1:435;1:437;1:443;1:58;1:59;1:66;	24	0.946903	0.0575221	0.0676373	0.054559	2.10998	0.00144162	0.0284908	0.733972	0.442424	0.246484	0.0012482	6.32074	0.725906	0.446279
ENSG00000176922	ENSG00000176922	OR51S1	11	7	69	7:241;4:194;3:65;2:109;2:147;2:156;2:157;2:169;2:199;2:63;2:91;2:95;1:10;1:101;1:107;1:117;1:125;1:130;1:138;1:141;1:145;1:15;1:159;1:163;1:166;1:168;1:174;1:175;1:186;1:190;1:21;1:213;1:215;1:234;1:256;1:262;1:276;1:280;1:284;1:3;1:300;1:34;1:44;1:49;1:61;1:7;1:81;1:82;1:98;	49	0.848297	0.213622	0.410746	0.164524	2.60939	0.0200821	3.83429e-15	1.10295	0.773179	0.187984	2.28132e-13	8.44781	0.952425	0.950012
ENSG00000204478	ENSG00000204478	PRAMEF20	1	4	13	4:94;2:63;1:38;1:41;1:47;1:64;1:67;1:79;1:86;	9	0.981053	0.0273684	0.0562114	0.0191292	2.13007	0.00390311	1.38295e-08	2.53006	0.330941	0.0253119	9.42843e-25	101.866	2.14082	0.483814
ENSG00000197977	ENSG00000197977	ELOVL2	6	3	24	3:134;2:111;2:122;2:136;1:107;1:117;1:120;1:131;1:168;1:214;1:218;1:248;1:255;1:258;1:266;1:31;1:55;1:56;1:80;	19	0.935811	0.0810811	0.115437	0.0663419	1.4775	0.0104447	0.0131216	1.02232	1	0.160617	3.62589e-06	13.1295	0.894533	0.96254
ENSG00000163386	ENSG00000163386	NBPF10	1	3	87	3:3463;2:102;2:1409;2:317;2:3476;2:361;2:488;1:1164;1:1167;1:1169;1:1180;1:1277;1:129;1:1290;1:1304;1:1332;1:14;1:1420;1:155;1:17;1:171;1:19;1:2165;1:2167;1:22;1:253;1:26;1:2755;1:284;1:3014;1:3038;1:3067;1:31;1:311;1:326;1:33;1:332;1:3322;1:3324;1:3327;1:3328;1:3329;1:333;1:3339;1:334;1:3340;1:335;1:3350;1:340;1:3433;1:344;1:3440;1:3449;1:345;1:348;1:3482;1:3488;1:3496;1:3514;1:3515;1:3520;1:352…	79	0.977765	0.0244863	0.0289611	0.0224856	1.3692	0.00148562	0.00177243	0.981296	1	0.118161	2.52618e-32	14.9206	0.960557	0.934766
ENSG00000168582	ENSG00000168582	CRYGA	2	4	19	4:142;2:156;2:48;1:117;1:135;1:140;1:153;1:155;1:40;1:46;1:59;1:77;1:80;1:95;	14	0.91954	0.109195	0.19032	0.0838815	2.02705	0.0130271	6.2978e-05	1.17162	0.920616	0.128145	1.39181e-06	15.1872	0.98663	1
ENSG00000138771	ENSG00000138771	SHROOM3	4	3	123	3:148;2:107;2:1495;2:1859;2:297;2:388;2:421;2:515;2:713;1:101;1:1026;1:1048;1:1186;1:1191;1:1204;1:1241;1:1250;1:126;1:1266;1:1274;1:1287;1:1339;1:14;1:1416;1:1427;1:1454;1:1526;1:1566;1:1568;1:1586;1:1603;1:1628;1:1655;1:1678;1:17;1:1701;1:1704;1:1722;1:1727;1:1745;1:1750;1:1766;1:1812;1:183;1:1835;1:1881;1:1886;1:1892;1:1898;1:1901;1:1924;1:1927;1:1930;1:1957;1:1979;1:198;1:1991;1:239;1:273;1:2…	113	0.943387	0.0616232	0.0688824	0.0582789	1.3661	0.00255717	0.0318465	1.04635	0.861581	0.343455	5.18949e-11	12.5158	1.01695	0.994153
ENSG00000169564	ENSG00000169564	PCBP1	2	13	41	13:100;4:102;2:203;2:345;2:39;1:154;1:167;1:21;1:215;1:219;1:250;1:254;1:258;1:323;1:343;1:346;1:349;1:41;1:5;1:51;1:7;1:77;1:83;	23	0.935393	0.115169	0.592333	0.0667882	6.02928	0.00811411	1.30755e-101	1.76997	0.167169	0.0270453	1.48469e-38	86.2051	1.07925	1
ENSG00000133313	ENSG00000133313	CNDP2	18	3	30	3:338;2:334;2:433;2:465;1:118;1:123;1:165;1:237;1:261;1:262;1:279;1:308;1:35;1:394;1:396;1:407;1:411;1:412;1:419;1:423;1:449;1:53;1:7;1:74;1:76;	25	0.947368	0.0631579	0.0846103	0.0540672	1.47919	0.00637887	0.00938556	1.02939	1	0.156789	2.13882e-08	17.064	0.926455	0.978982
ENSG00000172172	ENSG00000172172	MRPL13	8	3	14	3:8;2:172;1:125;1:126;1:137;1:138;1:149;1:26;1:27;1:37;1:74;	11	0.938202	0.0786517	0.118073	0.0637897	1.66845	0.00926176	0.0115913	2.47193	0.349702	0.135639	3.96833e-06	21.3594	2.29536	0.415175
ENSG00000256018	ENSG00000256018	HIST1H3G	6	4	21	4:132;2:89;1:122;1:13;1:133;1:18;1:2;1:3;1:36;1:37;1:43;1:45;1:46;1:54;1:8;1:96;1:98;	17	0.875	0.154412	0.23524	0.133531	2.47486	0.00891817	0.00102216	0.731173	0.527311	0.22779	0.00419219	10.2286	0.645711	0.378607
ENSG00000162512	ENSG00000162512	SDC3	1	4	19	4:410;1:131;1:144;1:186;1:187;1:272;1:283;1:322;1:340;1:351;1:359;1:363;1:366;1:58;1:77;1:88;	16	0.963801	0.0429864	0.0684428	0.0368705	2.54458	0.00243884	1.21445e-06	0.711692	0.47255	0.0676758	9.44471e-12	31.3543	0.636777	0.322654
ENSG00000197386	ENSG00000197386	HTT	4	3	147	3:2914;2:150;2:1540;2:2057;2:2223;2:691;2:758;2:928;1:1038;1:1061;1:1069;1:1080;1:1083;1:1108;1:1114;1:1170;1:1193;1:1210;1:1224;1:1268;1:1284;1:1285;1:130;1:1344;1:1347;1:1395;1:1419;1:1459;1:1476;1:1486;1:1548;1:1555;1:1559;1:1562;1:1571;1:1584;1:1608;1:161;1:1617;1:1686;1:1702;1:1709;1:1717;1:1728;1:1738;1:1754;1:1755;1:1772;1:1786;1:1830;1:1891;1:1908;1:1919;1:1931;1:1945;1:1960;1:1976;1:2002…	138	0.956079	0.0467855	0.0509782	0.0449148	1.39438	0.00138624	0.024419	0.820897	0.202558	0.342999	1.76247e-09	16.7956	0.798721	0.151951
ENSG00000181291	ENSG00000181291	TMEM132E	17	5	93	5:317;2:138;2:290;2:304;2:390;2:694;2:708;1:102;1:106;1:11;1:127;1:153;1:171;1:174;1:216;1:218;1:224;1:234;1:247;1:253;1:258;1:265;1:266;1:277;1:296;1:346;1:347;1:353;1:388;1:404;1:418;1:437;1:439;1:455;1:470;1:478;1:48;1:482;1:485;1:489;1:494;1:500;1:509;1:519;1:520;1:575;1:588;1:59;1:601;1:603;1:611;1:614;1:62;1:623;1:629;1:642;1:656;1:67;1:68;1:690;1:695;1:712;1:720;1:722;1:738;1:749;1:753;1:7…	83	0.91565	0.0945122	0.11822	0.0881206	2.32343	0.00285936	8.54271e-08	0.866532	0.495782	0.273665	3.20796e-10	30.1102	0.782675	0.226506
ENSG00000187889	ENSG00000187889	C1orf168	1	3	78	3:372;3:62;2:128;2:190;2:335;2:418;2:459;2:467;2:487;2:585;2:648;1:11;1:120;1:13;1:14;1:166;1:176;1:187;1:203;1:207;1:228;1:23;1:233;1:237;1:25;1:3;1:311;1:314;1:317;1:319;1:340;1:358;1:368;1:376;1:387;1:412;1:419;1:421;1:437;1:445;1:450;1:464;1:479;1:484;1:485;1:533;1:554;1:563;1:565;1:571;1:583;1:589;1:615;1:616;1:620;1:623;1:625;1:637;1:645;1:646;1:670;1:679;1:705;1:709;1:77;	65	0.910714	0.107143	0.13706	0.0935261	1.42348	0.0102386	0.0405461	0.753619	0.20879	0.277305	1.84661e-06	5.33873	0.706189	0.138127
ENSG00000163961	ENSG00000163961	RNF168	3	3	43	3:294;2:226;2:475;2:93;1:101;1:104;1:118;1:137;1:142;1:17;1:209;1:215;1:232;1:246;1:255;1:271;1:272;1:28;1:293;1:3;1:312;1:323;1:340;1:349;1:37;1:411;1:422;1:438;1:456;1:460;1:506;1:511;1:524;1:56;1:566;1:81;1:89;1:91;	38	0.93345	0.0753065	0.0908102	0.0688678	1.52132	0.00443299	0.0281109	1.07969	0.927131	0.267821	4.96097e-06	17.9968	1.00436	1
ENSG00000244687	ENSG00000244687	UBE2V1	20	3	7	3:137;1:104;1:148;1:149;1:28;	5	0.970588	0.0411765	0.0752175	0.029853	1.84519	0.00623767	0.00121585	0.619253	0.678065	0.0474444	3.47587e-05	28.807	0.442323	0.39415
ENSG00000186306	ENSG00000186306	OR10T2	1	4	62	4:261;3:23;3:51;2:123;2:135;2:19;2:199;2:271;1:105;1:108;1:112;1:115;1:125;1:138;1:142;1:156;1:160;1:163;1:183;1:196;1:209;1:210;1:222;1:223;1:238;1:239;1:24;1:244;1:25;1:254;1:258;1:259;1:279;1:28;1:281;1:285;1:295;1:298;1:302;1:312;1:49;1:58;1:59;1:68;1:70;1:72;1:77;1:84;1:94;1:99;	50	0.840764	0.197452	0.267597	0.173444	1.94556	0.0135478	0.00403043	0.638659	0.0515955	0.357248	0.0126223	3.16736	0.60393	0.0360348
ENSG00000167671	ENSG00000167671	UBXN6	19	4	29	4:90;1:101;1:159;1:169;1:187;1:195;1:237;1:241;1:263;1:268;1:29;1:290;1:292;1:322;1:323;1:329;1:35;1:368;1:38;1:381;1:398;1:40;1:435;1:51;1:57;1:93;	26	0.941043	0.0657596	0.0888477	0.0607664	2.84543	0.00179314	4.88022e-05	1.08188	0.966384	0.157751	1.10941e-08	42.6174	1.00727	1
ENSG00000257008	ENSG00000257008	GPR142	17	3	59	3:259;2:146;2:219;2:224;2:232;2:24;2:270;2:388;2:43;2:75;2:80;1:116;1:133;1:141;1:152;1:154;1:157;1:180;1:182;1:198;1:2;1:213;1:225;1:249;1:266;1:286;1:307;1:311;1:328;1:334;1:347;1:36;1:374;1:376;1:377;1:383;1:394;1:40;1:409;1:411;1:431;1:445;1:446;1:451;1:461;1:54;1:59;	47	0.898268	0.127706	0.168038	0.107286	1.30784	0.0170083	0.0481222	0.913215	0.797488	0.287933	1.79547e-06	1.3605	0.905476	0.79334
ENSG00000174837	ENSG00000174837	EMR1	19	3	91	3:329;3:348;3:429;2:113;2:123;2:194;2:204;2:302;2:493;2:73;1:115;1:136;1:139;1:146;1:158;1:162;1:21;1:210;1:241;1:257;1:260;1:270;1:28;1:281;1:314;1:322;1:341;1:351;1:361;1:372;1:378;1:388;1:400;1:427;1:43;1:431;1:453;1:468;1:483;1:487;1:498;1:502;1:514;1:531;1:543;1:552;1:560;1:570;1:584;1:585;1:595;1:648;1:652;1:657;1:676;1:683;1:692;1:693;1:705;1:718;1:728;1:729;1:741;1:742;1:760;1:764;1:778;1…	78	0.911964	0.102709	0.128422	0.0921549	1.56421	0.00716952	0.0459823	0.607708	0.00624882	0.290911	5.22213e-05	2.21192	0.596124	0.00692661
ENSG00000168234	ENSG00000168234	TTC39C	18	3	27	3:128;2:299;2:396;1:102;1:123;1:147;1:185;1:231;1:275;1:318;1:333;1:354;1:360;1:378;1:418;1:421;1:460;1:461;1:518;1:559;1:561;1:575;1:65;	23	0.960549	0.0463122	0.0614254	0.0402504	1.54379	0.00403167	0.0047215	0.761075	0.535138	0.124279	2.51589e-08	21.6514	0.676511	0.347193
ENSG00000169006	ENSG00000169006	NTSR2	2	3	28	3:382;2:218;2:287;1:174;1:181;1:186;1:187;1:194;1:200;1:216;1:277;1:285;1:288;1:290;1:292;1:294;1:299;1:312;1:327;1:347;1:358;1:361;1:373;1:381;	24	0.941463	0.0682927	0.0882342	0.0603198	1.5698	0.00528187	0.0149916	0.952571	1	0.189547	1.19136e-06	7.35953	0.91855	0.941574
ENSG00000169594	ENSG00000169594	BNC1	15	4	93	4:107;2:114;2:227;2:264;2:412;2:611;2:74;2:953;2:968;1:113;1:119;1:135;1:164;1:183;1:187;1:192;1:225;1:226;1:262;1:270;1:286;1:292;1:313;1:338;1:346;1:356;1:363;1:375;1:379;1:390;1:394;1:404;1:410;1:415;1:425;1:446;1:450;1:457;1:465;1:493;1:497;1:504;1:505;1:507;1:524;1:54;1:563;1:567;1:57;1:578;1:595;1:602;1:616;1:617;1:653;1:662;1:667;1:67;1:670;1:682;1:702;1:710;1:771;1:773;1:788;1:791;1:792;1…	82	0.917505	0.0935614	0.11309	0.0860972	1.66459	0.00472867	0.000301439	0.998465	1	0.309507	8.6538e-09	10.7435	0.952165	0.900437
ENSG00000175294	ENSG00000175294	CATSPER1	11	5	64	5:166;2:371;2:437;1:100;1:146;1:148;1:150;1:170;1:171;1:20;1:211;1:228;1:231;1:235;1:248;1:258;1:272;1:293;1:297;1:318;1:322;1:33;1:337;1:342;1:365;1:373;1:389;1:39;1:413;1:422;1:43;1:444;1:457;1:510;1:523;1:531;1:547;1:552;1:553;1:57;1:570;1:579;1:593;1:601;1:612;1:64;1:663;1:67;1:672;1:678;1:68;1:7;1:714;1:747;1:757;1:773;1:774;1:89;	58	0.925641	0.0820513	0.106224	0.0772688	3.12088	0.00157132	3.12002e-08	0.643611	0.0497876	0.217839	4.97144e-07
ENSG00000142405	ENSG00000142405	NLRP12	19	4	181	4:146;4:403;4:836;3:184;3:421;3:427;3:753;3:79;2:1021;2:1049;2:125;2:127;2:134;2:210;2:226;2:237;2:391;2:549;2:722;2:900;1:1004;1:1011;1:1030;1:1046;1:110;1:115;1:12;1:138;1:140;1:143;1:144;1:145;1:154;1:156;1:159;1:169;1:182;1:186;1:188;1:194;1:199;1:201;1:207;1:208;1:229;1:233;1:241;1:243;1:257;1:288;1:292;1:30;1:301;1:308;1:310;1:311;1:312;1:313;1:316;1:320;1:329;1:33;1:334;1:335;1:343;1:358;1…	150	0.858624	0.170594	0.226531	0.152424	2.01543	0.00975283	0.00255315	0.817044	0.154635	0.342222	2.33604e-10	1.15934	0.813673	0.171322
ENSG00000198081	ENSG00000198081	ZBTB14	18	4	31	4:82;2:346;1:12;1:143;1:155;1:161;1:200;1:206;1:237;1:251;1:256;1:258;1:278;1:285;1:3;1:326;1:345;1:365;1:367;1:382;1:405;1:424;1:58;1:69;1:71;1:9;1:92;	27	0.939866	0.0690423	0.0956689	0.0620176	2.34653	0.00307494	3.06052e-05	0.747054	0.473383	0.151842	7.58597e-07
ENSG00000170571	ENSG00000170571	EMB	5	3	33	3:147;3:219;2:44;2:56;1:109;1:12;1:131;1:156;1:157;1:172;1:173;1:185;1:192;1:209;1:229;1:230;1:247;1:251;1:273;1:282;1:286;1:316;1:318;1:324;1:60;1:84;1:95;	27	0.917431	0.100917	0.140091	0.0861777	1.6939	0.00916809	0.0296152	1.69974	0.277857	0.206336	4.13798e-08	35.0994	1.3907	0.567994
ENSG00000151067	ENSG00000151067	CACNA1C	12	4	235	4:1723;3:317;3:330;2:1047;2:1095;2:1217;2:1590;2:1643;2:1742;2:1831;2:246;2:323;2:352;2:401;2:420;2:448;2:558;2:71;2:84;1:1005;1:101;1:1030;1:1036;1:1039;1:1053;1:107;1:1088;1:1099;1:1107;1:1109;1:1119;1:112;1:1139;1:114;1:1143;1:1149;1:1150;1:1151;1:1160;1:1203;1:1213;1:1224;1:1235;1:1247;1:1271;1:1300;1:1308;1:1310;1:1352;1:1363;1:1364;1:1367;1:1381;1:1390;1:1395;1:1399;1:1416;1:1419;1:1448;1:1…	212	0.903019	0.107502	0.121619	0.102011	1.65196	0.0035426	0.0014299	0.689891	0.00117084	0.450148	0.0002059
ENSG00000172154	ENSG00000172154	OR8I2	11	4	87	4:122;3:161;2:102;2:116;2:129;2:137;2:156;2:183;2:185;2:187;2:270;2:282;2:32;2:50;2:67;2:89;1:103;1:104;1:11;1:124;1:133;1:141;1:143;1:144;1:145;1:146;1:148;1:15;1:152;1:155;1:163;1:172;1:173;1:174;1:176;1:179;1:182;1:205;1:217;1:230;1:234;1:241;1:244;1:249;1:250;1:255;1:260;1:264;1:266;1:269;1:27;1:275;1:278;1:302;1:306;1:308;1:33;1:39;1:48;1:51;1:53;1:58;1:61;1:64;1:85;1:9;1:91;1:93;	68	0.780645	0.280645	0.351404	0.247635	1.55702	0.0252107	0.0235505	0.980977	1	0.526761	0.00612419	1.20648	0.975144	1
ENSG00000150054	ENSG00000150054	MPP7	10	4	70	4:325;3:120;3:386;2:134;2:141;2:250;2:251;2:347;2:355;1:10;1:122;1:128;1:129;1:132;1:133;1:156;1:180;1:184;1:189;1:200;1:202;1:228;1:233;1:236;1:248;1:253;1:259;1:278;1:280;1:284;1:289;1:294;1:296;1:327;1:330;1:331;1:336;1:360;1:366;1:375;1:398;1:403;1:433;1:438;1:446;1:453;1:490;1:5;1:509;1:514;1:532;1:541;1:571;1:575;1:6;1:78;1:83;	57	0.901042	0.121528	0.169553	0.104204	1.78236	0.0103233	0.00031847	1.13154	0.710474	0.235196	8.51822e-11	7.33035	1.06688	0.908536
ENSG00000173572	ENSG00000173572	NLRP13	19	4	155	4:416;3:404;3:406;3:54;3:753;2:205;2:291;2:315;2:328;2:444;2:450;2:506;2:662;2:777;2:980;1:1019;1:102;1:1027;1:1041;1:115;1:117;1:119;1:123;1:126;1:131;1:135;1:140;1:144;1:146;1:153;1:157;1:163;1:169;1:17;1:18;1:183;1:184;1:191;1:202;1:211;1:216;1:220;1:230;1:234;1:24;1:250;1:264;1:266;1:288;1:297;1:303;1:31;1:317;1:32;1:322;1:324;1:326;1:352;1:364;1:370;1:371;1:38;1:393;1:398;1:400;1:403;1:405;1…	134	0.871524	0.14861	0.180389	0.137511	1.8668	0.00641791	0.00271526	0.810679	0.184995	0.41001	7.5597e-06
ENSG00000109906	ENSG00000109906	ZBTB16	11	3	60	3:582;2:270;2:287;2:417;2:516;2:535;1:100;1:124;1:130;1:133;1:151;1:181;1:234;1:237;1:240;1:255;1:26;1:266;1:273;1:281;1:295;1:301;1:332;1:35;1:390;1:408;1:435;1:450;1:478;1:503;1:504;1:514;1:523;1:525;1:526;1:538;1:556;1:573;1:575;1:603;1:606;1:624;1:626;1:628;1:638;1:649;1:655;1:66;1:660;1:68;1:76;1:79;1:91;	53	0.921248	0.089153	0.105135	0.0820259	1.43533	0.0052665	0.0453825	0.629609	0.0420014	0.332141	0.00456012	7.42505	0.593631	0.0243814
ENSG00000101076	ENSG00000101076	HNF4A	20	4	77	4:331;4:472;2:113;2:185;2:226;2:381;2:386;2:58;2:69;2:89;1:121;1:123;1:130;1:154;1:170;1:175;1:176;1:177;1:178;1:2;1:200;1:201;1:210;1:263;1:278;1:286;1:290;1:298;1:321;1:326;1:333;1:35;1:37;1:376;1:377;1:382;1:384;1:387;1:398;1:399;1:404;1:412;1:415;1:417;1:418;1:432;1:433;1:44;1:442;1:444;1:457;1:51;1:53;1:54;1:64;1:71;1:8;1:84;1:88;1:9;1:91;1:92;1:94;	63	0.867089	0.162447	0.220912	0.142614	1.92795	0.0111089	0.00164444	1.27526	0.370786	0.310993	2.34042e-09	2.21344	1.26472	0.414853
ENSG00000165238	ENSG00000165238	WNK2	9	3	105	3:1330;2:1332;2:1710;2:2251;1:1009;1:1010;1:1019;1:1030;1:1035;1:1037;1:1051;1:1121;1:1179;1:1242;1:1281;1:1284;1:1311;1:1334;1:1337;1:1346;1:1360;1:1384;1:1420;1:1468;1:1498;1:1500;1:1503;1:153;1:1530;1:1555;1:1560;1:1571;1:1591;1:1602;1:1627;1:1628;1:1636;1:1642;1:166;1:1662;1:1704;1:1705;1:1734;1:1739;1:1742;1:1809;1:1938;1:2023;1:2027;1:204;1:2054;1:2073;1:2091;1:2098;1:2123;1:215;1:2161;1:21…	100	0.956465	0.0457118	0.0488677	0.0445111	1.6265	0.000758961	0.0363136	0.774146	0.143792	0.398356	7.18153e-05
ENSG00000174059	ENSG00000174059	CD34	1	3	29	3:326;2:312;2:314;2:315;2:87;1:108;1:157;1:187;1:20;1:212;1:221;1:237;1:251;1:260;1:29;1:302;1:317;1:342;1:347;1:384;1:68;1:95;1:98;	23	0.94026	0.0753247	0.106291	0.0615991	1.4271	0.0100517	0.0108657	0.931291	0.970531	0.154854	4.52618e-08	2.94393	0.910855	0.948785
ENSG00000169126	ENSG00000169126	ARMC4	10	4	153	4:22;3:305;3:705;2:121;2:163;2:191;2:232;2:302;2:304;2:306;2:340;2:440;2:445;2:520;2:525;2:583;2:694;2:708;2:768;2:781;2:836;2:850;2:921;2:933;2:970;2:982;1:1013;1:1019;1:1042;1:144;1:156;1:160;1:165;1:190;1:200;1:210;1:224;1:230;1:244;1:246;1:254;1:256;1:260;1:267;1:279;1:301;1:307;1:310;1:313;1:381;1:428;1:439;1:442;1:446;1:451;1:464;1:472;1:476;1:486;1:489;1:491;1:495;1:498;1:506;1:507;1:528;1…	123	0.882184	0.146552	0.192308	0.125355	1.43673	0.016164	0.0010598	1.12859	0.523154	0.319443	1.70149e-14	5.89162	1.05034	0.848182
ENSG00000156042	ENSG00000156042	TTC18	10	3	65	3:451;2:337;2:444;2:770;1:1013;1:104;1:1064;1:107;1:1114;1:1120;1:148;1:151;1:168;1:171;1:181;1:193;1:197;1:20;1:213;1:215;1:222;1:25;1:270;1:276;1:286;1:296;1:328;1:358;1:359;1:373;1:380;1:382;1:4;1:421;1:432;1:434;1:484;1:505;1:508;1:56;1:6;1:614;1:649;1:654;1:670;1:676;1:717;1:723;1:750;1:761;1:786;1:790;1:839;1:864;1:898;1:925;1:934;1:941;1:949;1:972;	60	0.946476	0.0579839	0.0653849	0.0550093	1.55356	0.00198503	0.0283532	0.879014	0.66293	0.312378	7.58391e-06	21.2764	0.838444	0.526954
ENSG00000197723	ENSG00000197723	HSPB9	17	3	10	3:145;1:105;1:143;1:26;1:50;1:62;1:72;1:73;	8	0.949686	0.0628931	0.0972852	0.0516244	1.89447	0.00611485	0.00724928	0.807883	0.925063	0.103149	0.000218201	27.07	0.646306	0.653335
ENSG00000065559	ENSG00000065559	MAP2K4	17	4	45	4:134;3:184;2:257;2:279;1:119;1:123;1:132;1:137;1:146;1:159;1:170;1:186;1:211;1:219;1:229;1:235;1:236;1:249;1:251;1:262;1:265;1:273;1:306;1:314;1:321;1:326;1:332;1:348;1:356;1:364;1:372;1:378;1:382;1:385;1:389;1:58;1:80;1:90;	38	0.904762	0.112782	0.15559	0.100083	2.13576	0.00623797	0.000308788	1.78191	0.156455	0.22907	1.21529e-09	39.6318	1.54433	0.31886
ENSG00000196632	ENSG00000196632	WNK3	X	3	142	3:1393;2:1029;2:1084;2:1088;2:1565;2:166;2:1730;2:181;2:367;2:439;2:488;2:537;2:737;1:1004;1:1014;1:1032;1:1038;1:1042;1:1062;1:1063;1:107;1:1071;1:1076;1:1099;1:1101;1:1146;1:1176;1:119;1:1212;1:1217;1:1235;1:1239;1:1246;1:1249;1:1285;1:130;1:1300;1:1301;1:1328;1:1330;1:1331;1:1379;1:1427;1:1440;1:1453;1:1473;1:1501;1:1521;1:1564;1:1570;1:1575;1:1582;1:1587;1:1590;1:1597;1:1599;1:1601;1:1604;1:1…	128	0.928889	0.0788889	0.0893818	0.0737662	1.30909	0.00414689	0.0456983	1.44071	0.0638492	0.372298	5.95333e-14	13.6231	1.38998	0.0981841
ENSG00000185436	ENSG00000185436	IFNLR1	1	3	21	3:378;2:456;2:496;1:110;1:23;1:244;1:265;1:27;1:299;1:305;1:338;1:341;1:371;1:465;1:478;1:499;1:99;	17	0.967308	0.0403846	0.0580962	0.0332386	1.52861	0.00477873	0.0020824	0.686731	0.403073	0.0843178	9.41063e-10	17.4033	0.606464	0.280341
ENSG00000174233	ENSG00000174233	ADCY6	12	3	72	3:641;2:172;2:409;2:435;2:630;2:952;1:1017;1:1023;1:103;1:1032;1:105;1:1120;1:1145;1:116;1:1167;1:119;1:132;1:149;1:162;1:190;1:204;1:21;1:221;1:26;1:260;1:266;1:275;1:319;1:34;1:351;1:472;1:484;1:488;1:497;1:498;1:518;1:52;1:55;1:573;1:591;1:600;1:617;1:621;1:634;1:668;1:7;1:733;1:740;1:744;1:760;1:768;1:77;1:806;1:820;1:866;1:867;1:893;1:94;1:95;1:963;1:967;1:970;1:973;1:979;1:987;	65	0.944349	0.0616438	0.0716038	0.0572591	1.42644	0.00320243	0.0224435	1.0753	0.837873	0.276161	6.96764e-10	7.51183	1.05462	0.910795
ENSG00000171246	ENSG00000171246	NPTX1	17	3	31	3:263;2:171;2:225;1:110;1:112;1:113;1:135;1:164;1:195;1:206;1:222;1:23;1:253;1:281;1:324;1:330;1:335;1:357;1:362;1:364;1:388;1:389;1:390;1:402;1:418;1:419;1:429;	27	0.9375	0.0717593	0.0899663	0.0645385	1.58579	0.00474656	0.0204065	1.38087	0.505253	0.22047	3.20576e-07	38.7406	1.20269	0.77434
ENSG00000165731	ENSG00000165731	RET	10	4	113	4:918;2:133;2:177;2:462;2:823;2:879;1:101;1:1032;1:1045;1:1046;1:1050;1:1081;1:1093;1:1101;1:1105;1:114;1:117;1:155;1:161;1:182;1:204;1:205;1:235;1:245;1:248;1:255;1:277;1:284;1:313;1:320;1:322;1:328;1:330;1:337;1:342;1:350;1:361;1:366;1:386;1:417;1:425;1:437;1:448;1:451;1:460;1:47;1:479;1:48;1:480;1:481;1:483;1:496;1:508;1:515;1:560;1:564;1:566;1:57;1:573;1:58;1:585;1:62;1:627;1:63;1:631;1:634;1…	105	0.905745	0.101436	0.110995	0.0989974	2.45837	0.00103369	0.00307211	0.873462	0.484653	0.518398	0.00308951	30.0214	0.843301	0.374802
ENSG00000169436	ENSG00000169436	COL22A1	8	4	319	4:1513;3:113;3:1288;3:1466;3:1601;3:894;2:1001;2:107;2:1249;2:1252;2:1290;2:1475;2:1489;2:1515;2:1543;2:1597;2:1621;2:167;2:175;2:20;2:214;2:215;2:227;2:250;2:306;2:308;2:363;2:393;2:523;2:534;2:552;2:562;2:637;2:727;2:734;2:76;2:840;2:960;2:982;1:1008;1:1018;1:106;1:1074;1:1075;1:1079;1:1080;1:1081;1:1084;1:11;1:1100;1:1104;1:1112;1:1115;1:1133;1:1149;1:1152;1:1154;1:117;1:1171;1:1175;1:1200;1:1…	273	0.832103	0.196187	0.224256	0.183799	1.55433	0.00903902	0.0148278	1.19687	0.126627	0.578277	1.58541e-10	1.65566	1.19268	0.152968
ENSG00000180871	ENSG00000180871	CXCR2	2	3	41	3:322;2:106;2:255;2:284;2:6;2:80;1:105;1:126;1:127;1:134;1:138;1:141;1:151;1:157;1:173;1:187;1:2;1:208;1:232;1:251;1:263;1:285;1:295;1:299;1:300;1:315;1:324;1:37;1:40;1:43;1:65;1:79;1:82;1:88;	34	0.905556	0.113889	0.145768	0.0992067	1.41424	0.0111649	0.0459624	1.19948	0.673046	0.289205	5.06417e-06
ENSG00000175854	ENSG00000175854	SWI5	9	4	33	4:34;2:3;1:110;1:14;1:142;1:15;1:156;1:172;1:176;1:177;1:183;1:201;1:206;1:22;1:223;1:26;1:27;1:28;1:29;1:30;1:41;1:46;1:5;1:52;1:54;1:58;1:8;1:81;1:88;	29	0.876596	0.140426	0.181051	0.131709	2.94094	0.00310269	0.00278511	1.69593	0.251619	0.326777	2.35035e-05	51.2325	1.54175	0.374774
ENSG00000105186	ENSG00000105186	ANKRD27	19	3	67	3:775;2:395;2:580;2:699;2:823;1:1029;1:1033;1:1044;1:122;1:13;1:178;1:191;1:210;1:218;1:22;1:258;1:297;1:354;1:356;1:363;1:421;1:431;1:439;1:45;1:452;1:456;1:47;1:474;1:475;1:511;1:549;1:569;1:577;1:579;1:590;1:591;1:612;1:628;1:633;1:641;1:647;1:655;1:658;1:677;1:722;1:760;1:769;1:805;1:813;1:855;1:866;1:877;1:881;1:883;1:908;1:916;1:92;1:929;1:964;1:97;1:993;	61	0.941905	0.0638095	0.0731409	0.0598511	1.4804	0.00278655	0.0284377	0.773712	0.28267	0.303787	1.73412e-05	9.16811	0.750255	0.23452
ENSG00000132010	ENSG00000132010	ZNF20	19	3	30	3:271;2:277;2:6;1:122;1:127;1:132;1:172;1:204;1:206;1:217;1:23;1:256;1:3;1:349;1:39;1:429;1:467;1:491;1:494;1:496;1:502;1:509;1:55;1:58;1:69;1:70;	26	0.951128	0.056391	0.0721436	0.0501068	1.56192	0.00415671	0.00985179	0.766707	0.541022	0.167961	4.2692e-06	13.0123	0.715593	0.421635
ENSG00000089351	ENSG00000089351	GRAMD1A	19	3	41	3:284;2:515;2:568;1:10;1:101;1:107;1:109;1:118;1:127;1:181;1:186;1:193;1:2;1:201;1:22;1:230;1:232;1:255;1:288;1:294;1:313;1:369;1:379;1:39;1:418;1:449;1:455;1:464;1:494;1:496;1:537;1:538;1:553;1:562;1:576;1:631;1:659;	37	0.948895	0.0566298	0.067328	0.0524571	1.59736	0.00270098	0.0170591	0.758688	0.373299	0.23063	8.75178e-06	1.73477	0.756045	0.380931
ENSG00000165621	ENSG00000165621	OXGR1	13	3	27	3:252;2:22;1:103;1:114;1:129;1:143;1:148;1:15;1:153;1:189;1:192;1:219;1:230;1:26;1:275;1:295;1:30;1:31;1:317;1:337;1:49;1:87;1:91;1:97;	24	0.928783	0.0801187	0.0977286	0.0738797	1.77567	0.00366611	0.0358632	0.674354	0.305526	0.267137	0.00755307	21.0375	0.599426	0.17657
ENSG00000172428	ENSG00000172428	MYEOV2	2	3	20	3:70;2:211;1:100;1:115;1:12;1:123;1:135;1:164;1:173;1:178;1:187;1:188;1:209;1:215;1:236;1:239;1:61;	17	0.93254	0.0793651	0.10523	0.0698436	1.70978	0.00580603	0.0209934	0.957861	1	0.195837	0.0001847
ENSG00000171798	ENSG00000171798	KNDC1	10	4	132	4:543;3:984;2:109;2:1333;2:1340;2:1381;2:1404;2:1408;2:1711;2:399;2:534;2:574;1:1002;1:1010;1:1023;1:1027;1:1035;1:104;1:1040;1:1055;1:1059;1:1062;1:1068;1:108;1:110;1:1107;1:1154;1:116;1:1186;1:119;1:1197;1:1199;1:1203;1:1239;1:1242;1:1245;1:1260;1:1273;1:1274;1:1295;1:1318;1:1322;1:1348;1:1387;1:1402;1:1432;1:1439;1:1454;1:1458;1:1465;1:1522;1:1530;1:1547;1:1566;1:1574;1:1582;1:1599;1:16;1:1611…	117	0.933105	0.0754717	0.0915548	0.0692379	1.6251	0.00400663	9.75865e-05	0.941584	0.768876	0.261535	2.01001e-16	12.7841	0.893945	0.550021
ENSG00000109911	ENSG00000109911	ELP4	11	3	37	3:316;3:322;2:283;1:100;1:105;1:130;1:135;1:14;1:144;1:146;1:154;1:163;1:17;1:179;1:189;1:203;1:210;1:22;1:257;1:258;1:274;1:277;1:334;1:339;1:346;1:355;1:362;1:373;1:381;1:389;1:48;1:80;	32	0.924528	0.0872642	0.112934	0.0784716	1.84014	0.00499103	0.0327038	1.19874	0.70839	0.228781	3.29941e-07	27.0345	1.06915	0.97944
ENSG00000171310	ENSG00000171310	CHST11	12	3	34	3:154;3:159;2:221;2:313;2:90;1:133;1:140;1:141;1:143;1:157;1:176;1:187;1:189;1:190;1:192;1:208;1:219;1:238;1:251;1:253;1:274;1:280;1:285;1:308;1:31;1:331;1:81;	27	0.923295	0.0965909	0.138792	0.079806	1.60244	0.0110236	0.0215675	0.787533	0.544372	0.181053	2.39517e-06	13.2557	0.648557	0.236185
ENSG00000104369	ENSG00000104369	JPH1	8	4	60	4:395;2:150;2:186;2:275;2:298;2:620;1:116;1:124;1:135;1:144;1:145;1:153;1:160;1:167;1:191;1:211;1:228;1:233;1:236;1:242;1:261;1:263;1:27;1:280;1:282;1:288;1:292;1:303;1:306;1:307;1:324;1:328;1:350;1:351;1:357;1:377;1:398;1:40;1:405;1:440;1:457;1:491;1:499;1:544;1:564;1:572;1:592;1:617;1:62;1:625;1:83;1:90;	52	0.921331	0.0907716	0.11599	0.0819356	1.80427	0.00513025	0.000155813	0.911765	0.798338	0.24626	4.89939e-08	1.55239	0.908461	0.802917
ENSG00000066933	ENSG00000066933	MYO9A	15	5	155	5:1300;3:2285;2:1080;2:1293;2:1928;2:2114;1:10;1:1004;1:1021;1:1030;1:1039;1:1040;1:1042;1:1106;1:1120;1:1139;1:1180;1:1188;1:1205;1:1232;1:1241;1:1255;1:126;1:1271;1:1283;1:1296;1:131;1:137;1:1370;1:1371;1:1375;1:142;1:1421;1:144;1:1455;1:1456;1:1483;1:1488;1:1491;1:1512;1:1514;1:1554;1:1555;1:1559;1:1570;1:1571;1:1576;1:1588;1:1591;1:1617;1:1621;1:1639;1:1642;1:1644;1:1660;1:1674;1:1685;1:169;1…	145	0.943093	0.060832	0.070503	0.0585908	2.65581	0.000862941	8.81729e-09	1.31982	0.13372	0.276749	1.53923e-21	14.5451	1.3084	0.152942
ENSG00000164099	ENSG00000164099	PRSS12	4	3	53	3:698;2:173;2:270;2:348;2:539;2:662;2:719;2:824;1:131;1:155;1:159;1:203;1:207;1:238;1:268;1:272;1:276;1:279;1:282;1:312;1:341;1:37;1:399;1:445;1:459;1:475;1:499;1:534;1:563;1:578;1:580;1:614;1:618;1:633;1:637;1:638;1:693;1:695;1:710;1:801;1:818;1:830;1:855;1:858;	44	0.949714	0.0605714	0.0798509	0.0515941	1.34896	0.00691965	0.0082804	1.67678	0.139627	0.159876	2.06987e-17
ENSG00000101049	ENSG00000101049	SGK2	20	3	51	3:321;3:336;2:189;2:345;2:49;2:63;2:83;1:104;1:124;1:136;1:144;1:145;1:169;1:17;1:170;1:172;1:178;1:187;1:197;1:198;1:202;1:206;1:208;1:282;1:283;1:295;1:315;1:320;1:322;1:324;1:33;1:333;1:342;1:354;1:355;1:359;1:367;1:375;1:409;1:412;1:53;1:85;	42	0.901639	0.119438	0.157063	0.103541	1.53692	0.0110908	0.0486324	1.51323	0.241534	0.274916	1.35946e-08	7.46591	1.44647	0.332445
ENSG00000108175	ENSG00000108175	ZMIZ1	10	3	75	3:301;2:1013;2:287;2:289;2:33;2:529;1:1019;1:1020;1:1037;1:1042;1:105;1:1053;1:1058;1:1065;1:126;1:128;1:130;1:168;1:186;1:20;1:24;1:248;1:288;1:291;1:297;1:298;1:356;1:362;1:377;1:379;1:42;1:435;1:437;1:450;1:463;1:477;1:499;1:501;1:504;1:506;1:536;1:544;1:55;1:564;1:578;1:593;1:599;1:614;1:619;1:625;1:659;1:706;1:719;1:729;1:74;1:742;1:747;1:748;1:788;1:8;1:820;1:829;1:860;1:878;1:911;1:949;1:9…	68	0.93627	0.0702905	0.0804205	0.0658515	1.44136	0.00322722	0.035009	0.719264	0.1212	0.327839	0.000107703
ENSG00000166477	ENSG00000166477	LEO1	15	3	33	3:532;2:200;2:235;2:392;1:149;1:163;1:201;1:206;1:212;1:216;1:246;1:247;1:288;1:345;1:379;1:390;1:417;1:469;1:507;1:522;1:525;1:580;1:609;1:632;1:639;1:65;1:657;1:86;	28	0.957958	0.0495495	0.0652103	0.0429514	1.47481	0.00460812	0.00554066	1.8369	0.232604	0.135525	1.41708e-12	37.9083	1.66991	0.33898
ENSG00000170099	ENSG00000170099	SERPINA6	14	3	32	3:59;2:134;2:196;2:399;2:86;1:138;1:198;1:205;1:213;1:246;1:255;1:273;1:313;1:314;1:322;1:324;1:326;1:336;1:364;1:394;1:44;1:72;1:75;1:87;1:90;1:94;	26	0.935802	0.0790123	0.107603	0.0663509	1.43241	0.00926859	0.0145459	0.541097	0.0421439	0.179222	0.000179338
ENSG00000163464	ENSG00000163464	CXCR1	2	5	40	5:279;3:203;3:333;2:180;2:255;1:100;1:11;1:175;1:178;1:190;1:192;1:201;1:213;1:265;1:280;1:284;1:285;1:286;1:311;1:313;1:330;1:335;1:345;1:347;1:348;1:349;1:70;1:75;1:94;1:97;	30	0.914286	0.114286	0.204666	0.0896122	2.30813	0.0111216	1.58403e-08	0.806792	0.538633	0.126266	3.97333e-11	6.78477	0.739559	0.396806
ENSG00000174576	ENSG00000174576	NPAS4	11	4	107	4:595;3:323;2:167;2:329;2:372;2:424;2:498;2:51;2:533;2:557;2:724;1:119;1:121;1:128;1:13;1:131;1:132;1:139;1:145;1:148;1:16;1:160;1:164;1:165;1:192;1:198;1:204;1:207;1:220;1:231;1:250;1:251;1:252;1:274;1:276;1:279;1:28;1:288;1:290;1:302;1:309;1:32;1:322;1:340;1:347;1:348;1:351;1:352;1:357;1:359;1:364;1:365;1:379;1:432;1:438;1:455;1:476;1:484;1:500;1:505;1:517;1:520;1:528;1:545;1:550;1:561;1:562;1:…	93	0.88404	0.133416	0.160705	0.123253	1.74462	0.0062684	0.00172001	0.977637	0.976444	0.394781	1.06182e-06	12.1948	0.90688	0.673281
ENSG00000166106	ENSG00000166106	ADAMTS15	11	3	63	3:483;2:454;2:721;2:810;1:100;1:129;1:19;1:21;1:223;1:233;1:264;1:346;1:349;1:350;1:365;1:385;1:420;1:478;1:489;1:495;1:511;1:52;1:544;1:579;1:589;1:593;1:601;1:643;1:665;1:673;1:674;1:677;1:682;1:698;1:703;1:704;1:763;1:773;1:777;1:791;1:795;1:797;1:798;1:81;1:835;1:836;1:853;1:855;1:862;1:864;1:867;1:868;1:869;1:873;1:906;1:911;1:916;1:926;	58	0.938947	0.0663158	0.0746281	0.0629959	1.57124	0.00220119	0.0393443	0.617392	0.0225712	0.346006	0.00609455
ENSG00000183791	ENSG00000183791	TCEB3C	18	5	46	5:371;4:308;3:366;2:354;2:355;2:363;2:373;1:269;1:283;1:286;1:288;1:290;1:295;1:297;1:301;1:303;1:314;1:318;1:342;1:353;1:356;1:362;1:377;1:384;1:386;1:390;1:392;1:479;1:518;1:536;1:537;1:541;1:546;	33	0.93956	0.0842491	0.161696	0.0623431	2.20242	0.010236	5.88366e-10	1.56667	0.219451	0.083954	4.88928e-26	30.9062	1.26324	0.617207
ENSG00000172350	ENSG00000172350	ABCG4	11	3	69	3:140;3:202;3:494;2:119;2:148;2:415;2:437;2:455;2:639;1:122;1:123;1:134;1:144;1:189;1:216;1:220;1:224;1:227;1:235;1:258;1:267;1:278;1:285;1:297;1:311;1:341;1:343;1:353;1:371;1:378;1:397;1:398;1:400;1:407;1:421;1:438;1:440;1:476;1:509;1:521;1:525;1:535;1:562;1:567;1:570;1:578;1:581;1:587;1:593;1:596;1:598;1:600;1:608;1:619;1:7;1:77;1:90;	57	0.911765	0.106811	0.142062	0.0923733	1.56989	0.00977168	0.0369057	0.810877	0.388809	0.244508	2.78516e-08	8.13666	0.738585	0.210372
ENSG00000173908	ENSG00000173908	KRT28	17	4	59	4:256;3:202;2:102;2:195;2:302;2:326;2:346;2:378;2:395;2:435;2:87;1:123;1:125;1:134;1:136;1:163;1:174;1:175;1:198;1:205;1:217;1:220;1:245;1:264;1:277;1:29;1:308;1:310;1:338;1:343;1:363;1:365;1:367;1:373;1:377;1:411;1:426;1:448;1:457;1:464;1:50;1:57;1:70;1:78;1:96;	45	0.903017	0.127155	0.18898	0.102014	1.59651	0.0168228	0.000235757	1.647	0.127232	0.207305	8.83575e-14	17.9615	1.36784	0.382566
ENSG00000140675	ENSG00000140675	SLC5A2	16	3	41	3:169;2:346;2:515;1:130;1:136;1:216;1:230;1:257;1:298;1:32;1:333;1:336;1:342;1:344;1:352;1:361;1:405;1:412;1:414;1:419;1:420;1:460;1:466;1:470;1:497;1:499;1:502;1:507;1:558;1:589;1:60;1:621;1:626;1:647;1:651;1:90;1:91;	37	0.94494	0.0610119	0.072278	0.0566333	1.60717	0.0028239	0.0210495	0.529252	0.0108008	0.248354	0.00257329	1.31516	0.527026	0.0149127
ENSG00000175097	ENSG00000175097	RAG2	11	4	65	4:412;2:293;2:323;2:338;2:388;2:73;1:106;1:112;1:123;1:145;1:149;1:159;1:162;1:166;1:207;1:216;1:221;1:233;1:241;1:269;1:274;1:298;1:306;1:314;1:319;1:320;1:321;1:334;1:348;1:359;1:361;1:364;1:368;1:374;1:395;1:404;1:409;1:432;1:447;1:451;1:461;1:463;1:480;1:486;1:488;1:49;1:493;1:502;1:508;1:51;1:511;1:515;1:75;1:87;1:90;1:95;1:96;	57	0.891841	0.12334	0.150158	0.114468	1.93832	0.00486432	0.00118844	1.12643	0.744167	0.361942	1.38103e-05	18.8529	1.03978	0.987175
ENSG00000185294	ENSG00000185294	SPPL2C	17	3	53	3:105;2:215;2:242;2:496;1:11;1:112;1:117;1:129;1:132;1:134;1:139;1:18;1:184;1:209;1:225;1:236;1:239;1:246;1:253;1:306;1:366;1:391;1:394;1:428;1:477;1:50;1:501;1:516;1:524;1:525;1:530;1:552;1:563;1:574;1:577;1:599;1:603;1:607;1:611;1:613;1:651;1:654;1:67;1:672;1:678;1:68;1:683;1:72;	48	0.929825	0.0774854	0.0891556	0.0727594	1.56115	0.00317526	0.0442875	0.572197	0.0135061	0.339703	0.0233929
ENSG00000188783	ENSG00000188783	PRELP	1	3	33	3:258;2:201;2:243;1:168;1:171;1:177;1:191;1:2;1:229;1:235;1:24;1:252;1:26;1:260;1:28;1:281;1:284;1:293;1:319;1:321;1:328;1:329;1:336;1:344;1:352;1:356;1:362;1:37;1:70;	29	0.924084	0.0863874	0.105379	0.0789526	1.62009	0.00482429	0.037905	0.692265	0.273953	0.282106	0.00357633
ENSG00000165323	ENSG00000165323	FAT3	11	4	653	4:258;3:1618;3:1779;3:3538;3:3864;3:4502;2:1025;2:1045;2:1239;2:1246;2:1249;2:1266;2:1278;2:1413;2:1418;2:1487;2:1497;2:1502;2:1512;2:1522;2:1649;2:1670;2:1693;2:1795;2:1809;2:182;2:1825;2:185;2:1850;2:1913;2:2008;2:2064;2:2122;2:230;2:2344;2:2406;2:245;2:2505;2:2649;2:2690;2:2732;2:2757;2:2768;2:2860;2:2884;2:3030;2:3643;2:3657;2:3842;2:3897;2:3940;2:3941;2:4079;2:4208;2:4221;2:4245;2:425;2:4282…	578	0.874047	0.142297	0.158256	0.134622	1.39017	0.00611309	0.00610012	0.94416	0.473393	0.559225	6.72825e-12	2.45039	0.934896	0.412317
ENSG00000135226	ENSG00000135226	UGT2B28	4	4	76	4:394;3:118;2:110;2:155;2:268;2:269;2:289;2:352;2:400;2:421;2:489;2:99;1:107;1:108;1:112;1:117;1:134;1:140;1:15;1:151;1:181;1:195;1:208;1:209;1:222;1:229;1:231;1:266;1:275;1:282;1:294;1:299;1:30;1:316;1:317;1:330;1:334;1:342;1:35;1:370;1:379;1:386;1:388;1:390;1:391;1:401;1:406;1:410;1:412;1:414;1:453;1:463;1:495;1:500;1:514;1:524;1:53;1:66;1:78;1:88;1:9;	61	0.884688	0.143667	0.19523	0.12252	1.60209	0.0142928	0.000782434	0.923307	0.816152	0.285866	3.10838e-07	5.04808	0.863498	0.62301
ENSG00000170390	ENSG00000170390	DCLK2	4	5	51	5:275;2:243;1:163;1:165;1:17;1:186;1:216;1:219;1:262;1:285;1:31;1:312;1:314;1:323;1:349;1:355;1:388;1:392;1:394;1:420;1:421;1:443;1:460;1:463;1:494;1:506;1:514;1:516;1:521;1:529;1:530;1:541;1:544;1:558;1:611;1:623;1:625;1:628;1:639;1:640;1:642;1:659;1:660;1:667;1:681;1:708;	46	0.941252	0.0651341	0.0891025	0.0605448	3.20523	0.00145938	2.41438e-09	0.937151	0.910099	0.150384	1.41424e-13
ENSG00000172349	ENSG00000172349	IL16	15	3	85	3:783;2:1130;2:120;2:25;2:501;2:647;2:924;1:1001;1:1007;1:1051;1:1071;1:1075;1:1106;1:1124;1:1169;1:1172;1:1183;1:1206;1:1210;1:122;1:1234;1:1246;1:1258;1:1291;1:1317;1:134;1:177;1:189;1:206;1:208;1:218;1:253;1:307;1:314;1:337;1:34;1:343;1:359;1:363;1:369;1:374;1:384;1:393;1:395;1:479;1:484;1:499;1:503;1:509;1:539;1:54;1:556;1:611;1:624;1:628;1:657;1:660;1:7;1:72;1:726;1:749;1:758;1:762;1:764;1:7…	77	0.942192	0.0638138	0.0733102	0.059546	1.40072	0.00318214	0.0264584	0.945911	0.862513	0.300121	6.88546e-09	14.8899	0.901398	0.684235
ENSG00000158578	ENSG00000158578	ALAS2	X	3	55	3:170;3:375;2:386;2:458;2:55;1:123;1:126;1:138;1:158;1:159;1:161;1:169;1:172;1:19;1:193;1:199;1:245;1:26;1:268;1:27;1:277;1:282;1:298;1:333;1:368;1:370;1:379;1:380;1:383;1:411;1:423;1:426;1:436;1:440;1:448;1:461;1:476;1:494;1:50;1:51;1:52;1:523;1:529;1:543;1:63;1:66;1:77;1:80;	48	0.918228	0.0936968	0.115779	0.0853092	1.67422	0.00527877	0.0434686	0.843752	0.5752	0.284466	1.22246e-05
ENSG00000177201	ENSG00000177201	OR2T12	1	5	111	5:210;3:148;3:184;3:232;2:178;2:195;2:196;2:201;2:227;2:235;2:258;2:275;2:316;2:36;2:43;2:49;2:52;2:8;2:80;1:10;1:106;1:120;1:124;1:127;1:129;1:131;1:144;1:154;1:162;1:168;1:169;1:17;1:171;1:172;1:173;1:181;1:191;1:194;1:199;1:20;1:206;1:208;1:213;1:215;1:223;1:229;1:237;1:238;1:239;1:243;1:244;1:248;1:25;1:251;1:253;1:259;1:260;1:263;1:274;1:278;1:289;1:293;1:296;1:298;1:300;1:302;1:307;1:31;1:3…	86	0.73125	0.346875	0.440429	0.313	1.99482	0.0201419	0.00139238	0.916521	0.717158	0.562579	0.0142916	5.97023	0.812637	0.345985
ENSG00000164176	ENSG00000164176	EDIL3	5	6	64	6:343;3:195;3:272;2:123;2:124;2:173;2:205;1:102;1:11;1:110;1:118;1:126;1:135;1:161;1:162;1:169;1:180;1:214;1:215;1:224;1:227;1:23;1:234;1:264;1:284;1:291;1:312;1:315;1:327;1:328;1:352;1:358;1:365;1:373;1:385;1:39;1:397;1:407;1:410;1:435;1:440;1:457;1:458;1:461;1:462;1:477;1:56;1:64;1:74;1:76;1:93;	51	0.89375	0.133333	0.220181	0.112329	2.61242	0.00840134	2.57987e-12	0.866625	0.637161	0.169918	7.83598e-12	7.39851	0.811284	0.496168
ENSG00000183813	ENSG00000183813	CCR4	3	3	19	3:312;1:101;1:11;1:112;1:114;1:128;1:131;1:146;1:159;1:182;1:209;1:210;1:213;1:301;1:325;1:34;1:343;	17	0.952778	0.0527778	0.0668446	0.0483736	1.97249	0.00228894	0.0126579	0.539463	0.131934	0.165288	0.00193983
ENSG00000161040	ENSG00000161040	FBXL13	7	3	53	3:30;3:308;2:137;2:149;2:249;1:102;1:103;1:107;1:108;1:123;1:132;1:192;1:225;1:226;1:235;1:24;1:241;1:271;1:287;1:327;1:331;1:338;1:36;1:406;1:409;1:417;1:421;1:434;1:5;1:505;1:513;1:522;1:524;1:536;1:538;1:58;1:59;1:6;1:66;1:677;1:695;1:697;1:714;1:719;1:732;1:77;	46	0.937415	0.0721088	0.0915235	0.0646292	1.63067	0.00477613	0.0198537	0.859379	0.650053	0.211246	2.66527e-08	14.3743	0.79452	0.456244
ENSG00000164061	ENSG00000164061	BSN	3	4	250	4:2959;2:158;2:160;2:2396;2:2891;2:3557;2:399;2:549;2:722;2:84;2:992;1:1012;1:1015;1:102;1:1026;1:103;1:1049;1:105;1:1071;1:1072;1:1101;1:1108;1:1125;1:1130;1:1133;1:1145;1:1175;1:1177;1:1196;1:1245;1:1280;1:1310;1:1312;1:1369;1:1384;1:1388;1:1397;1:1401;1:1403;1:1410;1:142;1:1422;1:1445;1:1464;1:1484;1:1485;1:1508;1:1516;1:1529;1:1569;1:1577;1:1580;1:1588;1:1603;1:165;1:1650;1:1675;1:1679;1:168;…	237	0.939633	0.063678	0.0677912	0.0622657	1.81511	0.000805759	0.000523683	1.08871	0.523461	0.496433	7.43903e-11	2.13393	1.08787	0.535223
ENSG00000169397	ENSG00000169397	RNASE3	14	3	22	3:128;3:63;2:88;1:102;1:104;1:107;1:111;1:130;1:160;1:35;1:42;1:49;1:61;1:70;1:79;1:90;1:93;	17	0.89375	0.1375	0.20739	0.112329	1.79787	0.0149334	0.0486489	1.17154	0.889186	0.212917	0.000127672	11.7096	1.01178	1
ENSG00000137672	ENSG00000137672	TRPC6	11	4	106	4:68;3:474;3:886;2:115;2:147;2:514;2:91;2:931;1:101;1:110;1:135;1:143;1:156;1:163;1:178;1:179;1:185;1:188;1:190;1:202;1:204;1:213;1:224;1:233;1:242;1:247;1:249;1:25;1:260;1:266;1:269;1:270;1:292;1:294;1:330;1:34;1:342;1:35;1:352;1:359;1:360;1:362;1:368;1:380;1:393;1:409;1:433;1:45;1:452;1:48;1:500;1:501;1:504;1:505;1:508;1:509;1:528;1:532;1:539;1:540;1:559;1:567;1:587;1:651;1:662;1:681;1:682;1:68…	94	0.899033	0.113856	0.13756	0.106435	2.03257	0.00385273	0.000944809	1.02777	0.968053	0.353533	5.24064e-08
ENSG00000112116	ENSG00000112116	IL17F	6	4	23	4:72;2:8;2:80;1:106;1:11;1:114;1:130;1:138;1:22;1:25;1:37;1:41;1:48;1:55;1:62;1:68;1:92;1:95;	18	0.889571	0.141104	0.220707	0.117016	2.1196	0.0120284	0.000425586	2.19137	0.217561	0.200078	1.36605e-06	17.8428	2.00081	0.297842
ENSG00000179300	ENSG00000179300	ZCCHC5	X	4	99	4:438;3:109;3:160;3:19;2:116;2:156;2:256;2:42;2:451;2:452;2:453;2:73;2:93;1:117;1:129;1:130;1:14;1:152;1:159;1:165;1:170;1:180;1:187;1:188;1:191;1:193;1:198;1:199;1:22;1:221;1:225;1:228;1:243;1:257;1:270;1:289;1:292;1:297;1:298;1:299;1:310;1:317;1:329;1:331;1:332;1:333;1:335;1:340;1:341;1:352;1:353;1:36;1:364;1:368;1:369;1:384;1:392;1:398;1:4;1:403;1:410;1:412;1:414;1:415;1:418;1:419;1:430;1:442;…	81	0.829474	0.208421	0.266596	0.186964	1.83091	0.0130522	0.0070983	1.112	0.687237	0.427494	6.61077e-06	3.91479	1.07493	0.826397
ENSG00000143373	ENSG00000143373	ZNF687	1	3	62	3:106;2:22;2:308;2:455;1:10;1:1000;1:1004;1:1079;1:1095;1:1160;1:1235;1:158;1:161;1:169;1:186;1:194;1:250;1:253;1:269;1:282;1:287;1:306;1:325;1:338;1:351;1:353;1:402;1:43;1:487;1:534;1:554;1:559;1:560;1:569;1:58;1:624;1:631;1:676;1:721;1:730;1:740;1:741;1:750;1:751;1:761;1:80;1:803;1:810;1:836;1:849;1:869;1:921;1:927;1:929;1:978;1:982;1:993;	57	0.953921	0.0501213	0.0573564	0.0471747	1.5261	0.00199239	0.0171174	0.680583	0.0850089	0.257728	4.38896e-06	17.1762	0.647651	0.0521956
ENSG00000141404	ENSG00000141404	GNAL	18	3	30	3:311;2:181;1:127;1:144;1:165;1:169;1:170;1:180;1:185;1:187;1:203;1:205;1:228;1:262;1:283;1:285;1:296;1:304;1:332;1:333;1:334;1:374;1:390;1:395;1:413;1:431;1:436;	27	0.941048	0.0655022	0.0788511	0.0607611	1.75744	0.00279433	0.0245686	1.86063	0.227833	0.243236	5.83266e-07	46.1272	1.73659	0.300963
ENSG00000053524	ENSG00000053524	MCF2L2	3	3	100	3:126;3:458;2:1008;2:1030;2:1043;2:1049;2:192;2:283;2:678;2:778;2:793;2:885;2:911;1:1071;1:1072;1:1080;1:1102;1:139;1:149;1:152;1:158;1:16;1:168;1:177;1:200;1:232;1:257;1:268;1:300;1:319;1:334;1:355;1:370;1:373;1:400;1:401;1:402;1:419;1:427;1:433;1:446;1:449;1:455;1:475;1:483;1:526;1:527;1:548;1:552;1:56;1:568;1:572;1:574;1:58;1:583;1:585;1:60;1:61;1:615;1:625;1:631;1:636;1:65;1:659;1:663;1:668;1…	85	0.923698	0.0897666	0.11233	0.0793697	1.39121	0.00792548	0.0301467	1.25916	0.330016	0.26315	1.23365e-14	10.3221	1.18676	0.500064
ENSG00000171942	ENSG00000171942	OR10H2	19	4	57	4:122;3:87;2:11;2:117;2:200;2:230;2:75;2:98;1:107;1:118;1:121;1:125;1:127;1:131;1:137;1:148;1:173;1:177;1:180;1:184;1:191;1:206;1:208;1:227;1:23;1:244;1:251;1:253;1:272;1:28;1:282;1:283;1:284;1:304;1:305;1:33;1:38;1:44;1:49;1:53;1:65;1:67;1:72;1:8;1:80;1:9;	46	0.853968	0.180952	0.244222	0.157861	1.82012	0.0138914	0.0026361	0.738957	0.242045	0.341033	0.00166758	2.47727	0.714469	0.225996
ENSG00000082175	ENSG00000082175	PGR	11	4	81	4:836;3:723;2:662;2:709;2:740;2:746;2:899;1:101;1:102;1:108;1:116;1:132;1:140;1:170;1:228;1:27;1:274;1:287;1:299;1:319;1:33;1:354;1:362;1:364;1:37;1:387;1:44;1:463;1:50;1:580;1:587;1:603;1:608;1:612;1:634;1:637;1:640;1:652;1:658;1:672;1:677;1:679;1:683;1:684;1:702;1:704;1:72;1:733;1:75;1:761;1:762;1:765;1:769;1:774;1:776;1:788;1:790;1:813;1:826;1:83;1:830;1:843;1:86;1:865;1:869;1:884;1:896;1:907;…	71	0.923901	0.0868167	0.109408	0.0791499	1.85641	0.00431383	0.000147601	1.14697	0.606488	0.250171	5.06034e-13	18.7726	1.07061	0.849368
ENSG00000168297	ENSG00000168297	PXK	3	3	24	3:80;2:370;2:394;1:101;1:119;1:130;1:175;1:196;1:270;1:274;1:275;1:449;1:464;1:471;1:494;1:506;1:564;1:67;1:75;1:82;	20	0.965398	0.0415225	0.0571984	0.0352149	1.53412	0.00420814	0.00282798	1.51406	0.482813	0.0990872	5.19358e-13	46.299	1.3248	0.698235
ENSG00000168899	ENSG00000168899	VAMP5	2	3	6	3:8;1:104;1:15;1:5;	4	0.965517	0.0517241	0.101649	0.0350913	1.85084	0.00916031	0.00188959	1.22983	1	0.0508625	1.5136e-05	23.4009	1.02486	1
ENSG00000139263	ENSG00000139263	LRIG3	12	3	67	3:651;2:1104;2:127;2:312;2:673;2:726;2:929;1:1004;1:1018;1:103;1:1110;1:1114;1:120;1:123;1:138;1:143;1:145;1:188;1:204;1:205;1:224;1:231;1:327;1:347;1:390;1:418;1:419;1:441;1:446;1:502;1:511;1:551;1:552;1:553;1:558;1:574;1:576;1:586;1:599;1:661;1:701;1:727;1:760;1:772;1:784;1:788;1:810;1:813;1:817;1:832;1:862;1:891;1:894;1:895;1:918;1:93;1:945;1:976;1:984;	59	0.947274	0.0598749	0.0724404	0.0541665	1.38186	0.00429947	0.0145167	0.698594	0.109324	0.221974	3.91683e-08	1.79619	0.693854	0.11989
ENSG00000163235	ENSG00000163235	TGFA	2	3	9	3:19;1:146;1:149;1:21;1:28;1:49;1:90;	7	0.95625	0.05625	0.0911557	0.0447359	1.87543	0.00628948	0.00447385	1.84383	0.65211	0.0831123	2.20703e-06	66.5809	1.43409	0.938444
ENSG00000177294	ENSG00000177294	FBXO39	17	3	25	3:419;1:10;1:137;1:138;1:2;1:207;1:233;1:245;1:253;1:265;1:279;1:291;1:339;1:356;1:394;1:412;1:436;1:46;1:49;1:65;1:85;1:89;1:97;	23	0.947964	0.0565611	0.0670884	0.053439	2.08379	0.00153772	0.0251768	0.805166	0.689963	0.233065	0.000848287
ENSG00000170289	ENSG00000170289	CNGB3	8	5	132	5:78;3:140;3:159;2:103;2:111;2:156;2:247;2:280;2:355;2:4;2:457;2:529;2:55;2:715;2:729;1:101;1:108;1:110;1:124;1:125;1:129;1:137;1:14;1:141;1:144;1:146;1:150;1:151;1:153;1:160;1:166;1:169;1:171;1:181;1:19;1:207;1:213;1:22;1:237;1:25;1:257;1:26;1:262;1:265;1:266;1:293;1:298;1:314;1:32;1:321;1:324;1:337;1:34;1:349;1:361;1:378;1:382;1:391;1:394;1:410;1:417;1:420;1:421;1:427;1:43;1:44;1:440;1:443;1:47…	112	0.861557	0.163164	0.206018	0.149014	1.97934	0.00773136	6.29466e-06	0.961748	0.891181	0.383192	1.39773e-07	7.29969	0.912365	0.680924
ENSG00000172667	ENSG00000172667	ZMAT3	3	3	20	3:233;2:129;2:49;1:141;1:15;1:16;1:227;1:229;1:239;1:253;1:40;1:54;1:57;1:60;1:7;1:74;	16	0.944637	0.0692042	0.0993608	0.0569549	1.5454	0.00822958	0.00897635	3.86275	0.0878729	0.137047	8.54118e-10	73.6894	3.28333	0.15738
ENSG00000158019	ENSG00000158019	BRE	2	3	30	3:21;2:224;2:353;1:119;1:128;1:133;1:143;1:152;1:161;1:172;1:204;1:208;1:273;1:281;1:288;1:29;1:292;1:352;1:354;1:357;1:358;1:376;1:392;1:45;1:73;1:83;	26	0.937349	0.0722892	0.09138	0.0646992	1.58244	0.00500085	0.0197047	1.86736	0.225344	0.214904	7.78872e-08	39.0214	1.68062	0.341232
ENSG00000181499	ENSG00000181499	OR6T1	11	5	74	5:179;4:217;4:261;3:199;3:255;2:102;2:122;2:161;2:224;2:316;2:51;2:58;2:84;2:89;1:128;1:131;1:136;1:148;1:150;1:156;1:17;1:173;1:175;1:182;1:187;1:192;1:193;1:203;1:207;1:212;1:215;1:220;1:225;1:242;1:243;1:25;1:273;1:287;1:293;1:304;1:305;1:307;1:309;1:310;1:317;1:320;1:64;1:7;1:87;1:88;1:90;	51	0.842105	0.229102	0.406977	0.17185	2.07537	0.0300769	5.58661e-06	1.20257	0.518794	0.227849	5.04442e-12	10.6357	0.91005	0.804169
ENSG00000196557	ENSG00000196557	CACNA1H	16	3	183	3:2322;2:1397;2:1402;2:1567;2:1675;2:205;2:206;2:213;2:2163;2:2264;2:2329;2:240;2:249;2:257;2:314;2:328;2:807;2:903;1:1039;1:1046;1:108;1:1112;1:1121;1:1148;1:1205;1:1225;1:1227;1:1228;1:1230;1:1231;1:1233;1:1238;1:1240;1:125;1:1253;1:1298;1:131;1:1314;1:1330;1:1336;1:1351;1:1354;1:1365;1:1388;1:1396;1:1399;1:1401;1:1405;1:1408;1:1428;1:1430;1:1439;1:1447;1:1463;1:1479;1:1482;1:1489;1:1493;1:1499…	164	0.930302	0.0777731	0.0887617	0.0722463	1.2717	0.00460775	0.0404739	0.809125	0.117941	0.355024	2.19788e-10
ENSG00000167612	ENSG00000167612	ANKRD33	12	3	34	3:378;2:366;1:108;1:118;1:12;1:131;1:166;1:174;1:184;1:200;1:212;1:22;1:23;1:244;1:249;1:265;1:272;1:276;1:30;1:300;1:306;1:311;1:318;1:329;1:332;1:376;1:396;1:406;1:407;1:45;1:60;	31	0.931416	0.0752212	0.0874556	0.0710493	1.83777	0.00236137	0.0457893	1.00279	1	0.316233	0.000394726
ENSG00000182218	ENSG00000182218	HHIPL1	14	3	31	3:525;2:137;1:105;1:109;1:144;1:153;1:171;1:197;1:199;1:204;1:209;1:219;1:239;1:292;1:303;1:313;1:337;1:341;1:468;1:480;1:491;1:499;1:505;1:516;1:520;1:521;1:577;1:582;	28	0.964194	0.0396419	0.0483625	0.0364624	1.68835	0.00192481	0.00628016	0.605532	0.10632	0.152689	1.11681e-06
ENSG00000175745	ENSG00000175745	NR2F1	5	4	37	4:351;3:176;2:231;2:404;1:104;1:121;1:139;1:16;1:165;1:172;1:181;1:195;1:216;1:230;1:234;1:238;1:245;1:253;1:292;1:297;1:315;1:333;1:337;1:350;1:353;1:380;1:383;1:392;1:400;1:97;	30	0.929078	0.0874704	0.132141	0.0735626	2.01419	0.00716669	4.24635e-05	0.712592	0.286654	0.146231	1.49747e-08	6.98255	0.667333	0.212348
ENSG00000177627	ENSG00000177627	C12orf54	12	4	14	4:33;2:29;2:59;1:126;1:20;1:60;1:83;1:9;1:95;	9	0.929134	0.110236	0.225847	0.0735025	1.98897	0.0191774	3.19193e-05	0.637652	0.458967	0.0951141	9.85957e-05	12.285	0.409919	0.119742
ENSG00000139364	ENSG00000139364	TMEM132B	12	4	199	4:790;4:802;3:115;3:211;3:358;3:568;3:647;3:680;3:907;2:165;2:367;2:378;2:408;2:419;2:469;2:488;2:489;2:513;2:618;2:720;2:77;2:783;2:808;2:821;2:853;2:873;2:97;1:101;1:1013;1:1021;1:1024;1:1034;1:1049;1:105;1:1056;1:1062;1:1075;1:111;1:119;1:124;1:133;1:151;1:154;1:16;1:164;1:166;1:167;1:169;1:171;1:175;1:178;1:192;1:205;1:216;1:238;1:245;1:248;1:266;1:27;1:270;1:276;1:279;1:289;1:293;1:297;1:298…	161	0.850649	0.184601	0.245371	0.161755	1.77573	0.014155	0.00312543	0.894558	0.458215	0.359289	4.24456e-11	0.483082	0.900466	0.524991
ENSG00000187690	ENSG00000187690	CXorf67	X	3	62	3:25;2:108;2:197;2:268;2:312;2:340;2:348;2:373;2:404;2:440;2:503;2:57;1:100;1:111;1:14;1:177;1:192;1:209;1:210;1:240;1:257;1:259;1:27;1:294;1:306;1:309;1:310;1:315;1:318;1:320;1:336;1:354;1:356;1:37;1:370;1:374;1:380;1:402;1:415;1:437;1:476;1:494;1:55;1:66;1:69;1:75;1:77;1:85;1:89;	49	0.902584	0.12326	0.164059	0.102493	1.29686	0.0173879	0.0419098	1.16633	0.622244	0.271344	2.54295e-09	5.36804	1.09198	0.838729
ENSG00000187569	ENSG00000187569	DPPA3	12	4	29	4:108;3:137;2:23;2:35;2:84;1:106;1:113;1:122;1:13;1:153;1:21;1:29;1:36;1:44;1:52;1:53;1:58;1:62;1:73;1:82;1:87;	21	0.867925	0.18239	0.301966	0.141651	1.93193	0.0227559	0.000957131	0.908448	0.932431	0.217649	0.000125163	1.1775	0.902183	0.948794
ENSG00000147485	ENSG00000147485	PXDNL	8	5	316	5:925;4:864;4:905;4:928;4:945;4:994;3:1094;3:517;3:857;2:1076;2:1124;2:1136;2:1137;2:1155;2:1164;2:1174;2:1261;2:1370;2:1408;2:193;2:235;2:251;2:27;2:273;2:382;2:464;2:547;2:632;2:670;2:677;2:679;2:690;2:737;2:744;2:762;2:765;2:820;2:834;2:874;2:912;2:927;2:957;1:1002;1:1007;1:1022;1:1038;1:1040;1:1056;1:1068;1:1069;1:1080;1:1084;1:109;1:1096;1:110;1:1102;1:1106;1:1108;1:111;1:1111;1:1112;1:1117;…	258	0.82365	0.215995	0.281632	0.19401	2.00332	0.012151	3.82464e-05	1.05523	0.678723	0.415471	3.26435e-16	2.76475	1.0342	0.828642
ENSG00000124678	ENSG00000124678	TCP11	6	3	31	3:214;2:233;2:26;2:54;1:117;1:157;1:164;1:174;1:207;1:217;1:221;1:236;1:245;1:250;1:292;1:323;1:337;1:345;1:373;1:409;1:452;1:459;1:464;1:482;1:488;1:501;	26	0.949612	0.0600775	0.0798788	0.0517014	1.47892	0.00586888	0.00861025	1.30065	0.611314	0.154174	6.57536e-10	22.6217	1.17478	0.818605
ENSG00000206579	ENSG00000206579	XKR4	8	4	96	4:553;4:647;3:339;2:102;2:129;2:272;2:420;2:526;2:625;2:629;1:127;1:134;1:138;1:146;1:150;1:16;1:160;1:163;1:188;1:202;1:206;1:207;1:209;1:21;1:222;1:229;1:236;1:251;1:264;1:27;1:279;1:282;1:290;1:300;1:304;1:316;1:318;1:320;1:324;1:326;1:333;1:351;1:356;1:358;1:371;1:372;1:373;1:384;1:39;1:395;1:399;1:404;1:417;1:42;1:424;1:429;1:43;1:430;1:431;1:435;1:442;1:454;1:467;1:486;1:495;1:524;1:531;1:5…	81	0.875385	0.147692	0.19387	0.133092	2.04457	0.00763825	0.00148378	0.779556	0.2078	0.320824	2.25012e-06	5.28089	0.744909	0.14817
ENSG00000166206	ENSG00000166206	GABRB3	15	5	109	5:238;4:139;3:442;2:107;2:223;2:279;2:333;2:335;2:360;2:371;2:399;2:444;2:455;1:103;1:105;1:109;1:111;1:114;1:117;1:121;1:128;1:145;1:146;1:165;1:167;1:177;1:178;1:187;1:199;1:202;1:209;1:216;1:217;1:220;1:226;1:227;1:229;1:231;1:237;1:243;1:247;1:251;1:252;1:254;1:255;1:256;1:258;1:282;1:292;1:294;1:296;1:298;1:30;1:301;1:311;1:319;1:324;1:325;1:332;1:336;1:341;1:342;1:354;1:355;1:364;1:375;1:37…	90	0.809725	0.230444	0.300597	0.21106	2.4	0.00885525	6.94164e-05	0.691465	0.039933	0.430843	0.00905871
ENSG00000112303	ENSG00000112303	VNN2	6	3	45	3:448;2:219;2:239;2:34;1:101;1:104;1:109;1:121;1:123;1:129;1:149;1:24;1:267;1:279;1:292;1:303;1:311;1:315;1:320;1:339;1:349;1:353;1:372;1:385;1:39;1:397;1:400;1:417;1:430;1:431;1:433;1:450;1:454;1:479;1:487;1:494;1:55;1:56;1:64;1:7;	40	0.923077	0.0865385	0.102323	0.0800427	1.54583	0.00443157	0.0447589	0.793936	0.475771	0.321775	0.00113374
ENSG00000070748	ENSG00000070748	CHAT	10	4	84	4:323;3:437;2:151;2:284;2:354;2:470;2:548;1:113;1:128;1:138;1:140;1:170;1:175;1:187;1:198;1:214;1:226;1:255;1:273;1:316;1:328;1:361;1:365;1:379;1:386;1:392;1:396;1:403;1:408;1:411;1:413;1:417;1:420;1:425;1:434;1:439;1:454;1:457;1:460;1:466;1:473;1:478;1:481;1:520;1:552;1:557;1:565;1:566;1:572;1:577;1:586;1:617;1:618;1:627;1:628;1:630;1:632;1:637;1:645;1:646;1:656;1:658;1:669;1:690;1:697;1:707;1:7…	74	0.90107	0.112299	0.137305	0.104173	1.96017	0.00437857	0.000745765	0.657226	0.0277883	0.335254	0.000380806	2.16558	0.650593	0.0326396
ENSG00000154001	ENSG00000154001	PPP2R5E	14	3	31	3:3;2:380;1:119;1:122;1:127;1:15;1:150;1:248;1:270;1:295;1:300;1:302;1:309;1:312;1:316;1:34;1:35;1:358;1:38;1:392;1:401;1:409;1:439;1:440;1:443;1:78;1:8;1:9;	28	0.940043	0.0663812	0.0792751	0.0618298	1.76889	0.00266617	0.0270456	2.18944	0.144434	0.254703	5.37866e-07	55.0284	2.04819	0.19344
ENSG00000180116	ENSG00000180116	C12orf40	12	4	90	4:522;3:524;2:191;2:259;2:291;2:388;2:539;2:583;1:100;1:136;1:137;1:138;1:141;1:148;1:171;1:177;1:181;1:217;1:222;1:224;1:230;1:258;1:265;1:270;1:271;1:274;1:285;1:286;1:295;1:302;1:305;1:314;1:331;1:334;1:339;1:340;1:346;1:362;1:369;1:375;1:379;1:387;1:410;1:429;1:430;1:434;1:435;1:44;1:442;1:448;1:45;1:466;1:473;1:489;1:493;1:50;1:505;1:506;1:536;1:545;1:546;1:559;1:562;1:571;1:574;1:575;1:586;…	79	0.878834	0.138037	0.165248	0.129159	1.97842	0.00480081	0.00240971	1.72864	0.0529637	0.411842	2.71534e-08	33.5815	1.57498	0.117898
ENSG00000165659	ENSG00000165659	DACH1	13	4	93	4:392;3:394;3:408;2:313;2:316;2:329;2:382;2:517;2:531;2:548;2:562;2:667;1:191;1:205;1:209;1:22;1:228;1:229;1:230;1:233;1:251;1:292;1:298;1:311;1:314;1:332;1:338;1:343;1:344;1:365;1:369;1:37;1:378;1:38;1:383;1:404;1:407;1:409;1:417;1:434;1:436;1:437;1:44;1:456;1:458;1:462;1:500;1:502;1:507;1:508;1:513;1:524;1:527;1:547;1:554;1:556;1:558;1:573;1:577;1:584;1:594;1:596;1:601;1:603;1:612;1:631;1:638;1…	77	0.891243	0.131356	0.173669	0.115138	1.69449	0.0102686	0.000659609	1.27084	0.31873	0.289662	2.1426e-12
ENSG00000183313	ENSG00000183313	OR52L1	11	4	62	4:235;3:109;3:318;2:136;2:157;2:170;2:18;2:260;2:273;2:328;2:7;2:71;1:105;1:106;1:107;1:129;1:133;1:150;1:159;1:163;1:180;1:187;1:193;1:194;1:21;1:211;1:252;1:255;1:263;1:279;1:28;1:284;1:304;1:305;1:312;1:329;1:34;1:37;1:40;1:46;1:5;1:59;1:72;1:86;1:92;1:96;	46	0.860182	0.18845	0.281452	0.150611	1.65199	0.0252029	0.00156325	0.998999	1	0.276336	2.79259e-07	2.10379	0.970435	1
ENSG00000078295	ENSG00000078295	ADCY2	5	4	168	4:888;3:471;2:107;2:158;2:190;2:238;2:297;2:340;2:356;2:383;2:384;2:428;2:496;2:570;2:731;2:756;2:760;2:811;2:853;2:938;1:1005;1:1006;1:1020;1:1036;1:1039;1:1051;1:1053;1:1064;1:1067;1:1071;1:1073;1:1076;1:1086;1:119;1:121;1:132;1:136;1:151;1:155;1:157;1:165;1:170;1:188;1:198;1:199;1:204;1:205;1:212;1:230;1:231;1:24;1:242;1:249;1:261;1:263;1:264;1:271;1:278;1:282;1:298;1:301;1:303;1:315;1:367;1:3…	145	0.867094	0.153987	0.179936	0.142607	1.52124	0.00825437	0.00423988	0.778572	0.0896893	0.47748	0.000755997
ENSG00000141556	ENSG00000141556	TBCD	17	3	60	3:961;2:1073;2:463;2:476;2:73;1:1015;1:1020;1:1032;1:1037;1:1047;1:1059;1:1093;1:1096;1:1120;1:1129;1:113;1:120;1:150;1:152;1:162;1:164;1:169;1:199;1:201;1:207;1:211;1:248;1:290;1:337;1:398;1:419;1:429;1:438;1:443;1:449;1:454;1:470;1:485;1:517;1:525;1:535;1:553;1:637;1:696;1:72;1:720;1:721;1:735;1:81;1:824;1:901;1:904;1:918;1:989;	54	0.954698	0.0503356	0.0595969	0.0463602	1.45028	0.00283161	0.0119312	0.711889	0.146755	0.214809	2.4699e-08	2.80102	0.705956	0.1506
ENSG00000165617	ENSG00000165617	DACT1	14	7	98	7:707;3:606;3:718;2:167;2:354;2:363;2:385;2:478;2:499;2:524;2:578;2:579;2:699;2:795;1:104;1:176;1:231;1:241;1:252;1:262;1:269;1:279;1:285;1:290;1:306;1:309;1:310;1:321;1:332;1:358;1:376;1:379;1:386;1:414;1:419;1:426;1:429;1:441;1:443;1:445;1:448;1:460;1:473;1:486;1:491;1:497;1:508;1:512;1:517;1:520;1:534;1:535;1:573;1:575;1:586;1:593;1:650;1:657;1:667;1:677;1:683;1:703;1:713;1:714;1:720;1:721;1:7…	77	0.907895	0.117225	0.194625	0.0966268	2.3696	0.00906217	2.55023e-19	0.893176	0.610653	0.150772	1.36121e-22	5.37792	0.852162	0.476615
ENSG00000168418	ENSG00000168418	KCNG4	16	3	66	3:199;3:418;2:128;2:192;2:214;2:219;2:245;2:254;2:349;2:474;2:73;1:109;1:114;1:124;1:129;1:140;1:152;1:159;1:16;1:185;1:187;1:22;1:224;1:23;1:233;1:236;1:251;1:270;1:299;1:305;1:307;1:31;1:326;1:330;1:335;1:34;1:366;1:372;1:39;1:395;1:397;1:4;1:417;1:428;1:45;1:471;1:479;1:482;1:511;1:52;1:65;1:83;1:9;	53	0.897881	0.127168	0.169125	0.107718	1.41722	0.0148525	0.0488268	0.84516	0.52123	0.2782	7.89392e-07	1.60667	0.833679	0.510174
ENSG00000187391	ENSG00000187391	MAGI2	7	5	175	5:603;3:137;3:584;3:912;2:1022;2:114;2:1253;2:1293;2:136;2:145;2:415;2:432;2:442;2:473;2:492;2:518;2:553;2:565;2:644;2:867;2:877;1:1004;1:1005;1:1009;1:1017;1:1024;1:1038;1:1044;1:1052;1:1054;1:1063;1:1066;1:107;1:1073;1:1086;1:1090;1:1100;1:1122;1:1125;1:1127;1:1133;1:1134;1:1137;1:1140;1:1147;1:1166;1:1187;1:1197;1:1230;1:1232;1:1238;1:1260;1:1299;1:130;1:1304;1:1310;1:1312;1:1324;1:138;1:140;1…	148	0.898282	0.120275	0.1554	0.107271	1.74014	0.00796358	3.79489e-07	0.88474	0.427955	0.291705	2.7128e-15	4.42957	0.856284	0.330223
ENSG00000170613	ENSG00000170613	FAM71B	5	4	124	4:204;2:104;2:172;2:18;2:220;2:233;2:248;2:267;2:283;2:30;2:361;2:382;2:475;2:531;2:545;2:565;2:86;1:102;1:103;1:111;1:124;1:133;1:141;1:146;1:155;1:164;1:165;1:169;1:180;1:181;1:186;1:190;1:200;1:212;1:216;1:228;1:236;1:239;1:245;1:25;1:250;1:253;1:26;1:28;1:292;1:296;1:308;1:312;1:314;1:316;1:323;1:332;1:333;1:335;1:337;1:339;1:342;1:344;1:354;1:372;1:375;1:396;1:4;1:404;1:414;1:420;1:424;1:430…	105	0.826446	0.204959	0.236068	0.19062	1.50451	0.0109129	0.0157927	1.04511	0.881229	0.574528	0.00145917	1.8286	1.03647	0.929855
ENSG00000185989	ENSG00000185989	RASA3	13	3	62	3:440;2:132;2:39;2:488;2:557;2:754;1:123;1:143;1:177;1:181;1:192;1:196;1:226;1:233;1:261;1:275;1:299;1:30;1:304;1:316;1:370;1:387;1:413;1:417;1:420;1:436;1:445;1:451;1:502;1:508;1:541;1:553;1:555;1:556;1:562;1:567;1:568;1:569;1:638;1:662;1:682;1:71;1:725;1:726;1:728;1:731;1:736;1:742;1:747;1:759;1:787;1:793;1:813;1:84;1:97;	55	0.934053	0.0743405	0.0881043	0.0682224	1.42528	0.0045084	0.0290857	0.731854	0.20224	0.286492	3.63886e-05	6.30424	0.706617	0.170482
ENSG00000101412	ENSG00000101412	E2F1	20	4	22	4:165;2:166;2:252;1:110;1:124;1:168;1:208;1:246;1:272;1:280;1:291;1:294;1:363;1:391;1:406;1:437;1:91;	17	0.961098	0.0503432	0.0846157	0.0396785	1.97939	0.00549813	1.092e-06	0.847287	0.802197	0.0688578	1.18455e-13	28.7122	0.693235	0.456132
ENSG00000114742	ENSG00000114742	WDR48	3	3	29	3:673;2:144;1:120;1:15;1:165;1:24;1:243;1:262;1:28;1:287;1:304;1:346;1:39;1:394;1:404;1:413;1:418;1:435;1:523;1:620;1:624;1:654;1:657;1:663;1:7;1:74;	26	0.961595	0.042836	0.0528961	0.0391616	1.68846	0.00222787	0.0069769	1.48354	0.456658	0.154261	8.89237e-10
ENSG00000168356	ENSG00000168356	SCN11A	3	4	241	4:1679;4:248;3:1456;3:763;3:923;2:1016;2:1046;2:1088;2:1261;2:1359;2:1482;2:1493;2:1615;2:1660;2:1745;2:294;2:322;2:354;2:418;2:431;2:45;2:484;2:562;2:566;2:591;2:670;2:68;2:838;1:1002;1:1007;1:1008;1:1011;1:1031;1:1051;1:1055;1:1113;1:1140;1:1142;1:1145;1:1146;1:1156;1:1157;1:1172;1:1182;1:1184;1:1186;1:1191;1:1192;1:1210;1:1269;1:1271;1:128;1:1327;1:1334;1:1345;1:1365;1:1394;1:1445;1:1448;1:145…	206	0.88498	0.134562	0.165682	0.12219	1.64287	0.00813583	0.00136124	0.824503	0.129481	0.367823	4.88382e-11
ENSG00000166363	ENSG00000166363	OR10A5	11	3	36	3:168;3:239;2:221;2:284;2:4;2:86;1:123;1:145;1:155;1:157;1:188;1:202;1:211;1:225;1:230;1:25;1:256;1:260;1:261;1:268;1:270;1:276;1:296;1:299;1:302;1:315;1:38;1:54;	28	0.911672	0.113565	0.164277	0.0924751	1.55178	0.0144518	0.0296581	0.716325	0.32305	0.202751	2.61087e-05	7.50105	0.616835	0.144515
ENSG00000147130	ENSG00000147130	ZMYM3	X	3	101	3:293;2:1294;2:1296;2:137;2:172;2:684;2:75;2:795;2:931;1:1002;1:1027;1:1049;1:1074;1:1075;1:1080;1:1088;1:1091;1:1105;1:1124;1:1127;1:1154;1:1202;1:1212;1:1218;1:1220;1:1268;1:1270;1:1282;1:1286;1:1303;1:1319;1:1333;1:1350;1:138;1:159;1:16;1:160;1:161;1:173;1:187;1:192;1:193;1:230;1:237;1:245;1:252;1:255;1:266;1:276;1:284;1:396;1:421;1:429;1:441;1:462;1:468;1:470;1:5;1:533;1:54;1:544;1:550;1:580;…	91	0.933577	0.0737226	0.0844076	0.0687322	1.35981	0.00386531	0.0367562	0.963668	0.921303	0.33716	2.19756e-08	0.834253	0.96417	0.929095
ENSG00000164346	ENSG00000164346	NSA2	5	3	19	3:115;2:11;1:136;1:137;1:14;1:17;1:177;1:183;1:192;1:196;1:198;1:231;1:245;1:6;1:76;1:83;	16	0.938462	0.0730769	0.0988862	0.0635134	1.6928	0.00586974	0.0153704	6.6416	0.0629239	0.171439	1.0363e-07	125.048	5.94249	0.0920157
ENSG00000179142	ENSG00000179142	CYP11B2	8	4	92	4:322;2:13;2:158;2:247;2:28;2:304;2:326;2:412;2:422;2:448;2:452;1:11;1:111;1:118;1:123;1:136;1:138;1:150;1:151;1:155;1:159;1:166;1:167;1:181;1:183;1:184;1:187;1:192;1:194;1:197;1:21;1:211;1:213;1:216;1:22;1:226;1:23;1:234;1:242;1:245;1:260;1:272;1:290;1:306;1:317;1:32;1:320;1:332;1:334;1:338;1:340;1:358;1:366;1:377;1:378;1:382;1:385;1:389;1:39;1:408;1:423;1:435;1:439;1:445;1:453;1:457;1:46;1:468;…	79	0.842942	0.182903	0.213492	0.170857	1.70579	0.00784779	0.00918287	1.00874	1	0.52236	0.00161271	7.43914	0.957879	0.917589
ENSG00000143512	ENSG00000143512	HHIPL2	1	5	103	5:294;4:284;2:120;2:124;2:192;2:250;2:287;2:362;2:571;2:587;2:629;2:702;1:113;1:118;1:126;1:130;1:131;1:146;1:149;1:152;1:155;1:159;1:16;1:163;1:167;1:168;1:174;1:194;1:200;1:220;1:221;1:226;1:239;1:247;1:26;1:262;1:275;1:278;1:285;1:289;1:291;1:302;1:305;1:311;1:326;1:339;1:355;1:365;1:371;1:388;1:389;1:399;1:405;1:410;1:411;1:429;1:43;1:457;1:464;1:468;1:480;1:512;1:513;1:516;1:528;1:546;1:56;1…	86	0.881215	0.142265	0.194117	0.126453	2.10875	0.00797666	8.60439e-07	0.717778	0.0686177	0.280746	1.22759e-07	1.46064	0.711805	0.0784508
ENSG00000078699	ENSG00000078699	CBFA2T2	20	3	53	3:126;2:171;2:254;2:369;2:462;1:110;1:114;1:12;1:132;1:138;1:144;1:146;1:152;1:156;1:157;1:17;1:170;1:187;1:190;1:194;1:198;1:200;1:217;1:238;1:256;1:282;1:303;1:312;1:33;1:338;1:352;1:368;1:372;1:374;1:395;1:410;1:415;1:437;1:461;1:50;1:522;1:528;1:530;1:563;1:565;1:575;1:74;	47	0.922185	0.0877483	0.103399	0.081009	1.48209	0.00481015	0.0454177	1.1946	0.623529	0.329755	3.72004e-06	5.56647	1.17347	0.685164
ENSG00000179431	ENSG00000179431	FJX1	11	3	6	3:191;1:176;1:269;1:398;	4	0.990847	0.01373	0.027334	0.00919547	1.81677	0.00250862	3.41236e-05	0.558163	0.517921	0.0136677	1.56658e-14	74.5381	0.372108	0.242788
ENSG00000168398	ENSG00000168398	BDKRB2	14	3	41	3:128;2:131;2:203;2:378;2:62;1:103;1:129;1:16;1:165;1:194;1:196;1:209;1:22;1:234;1:244;1:26;1:260;1:266;1:267;1:288;1:295;1:299;1:308;1:311;1:322;1:323;1:361;1:375;1:388;1:391;1:43;1:55;1:58;1:69;1:8;	35	0.910486	0.104859	0.130002	0.0937768	1.46527	0.00808064	0.0472387	0.54223	0.019883	0.304263	0.0321432	1.91589	0.53104	0.023168
ENSG00000171551	ENSG00000171551	ECEL1	2	3	59	3:585;2:270;2:418;2:552;2:569;2:663;1:113;1:137;1:152;1:191;1:192;1:195;1:282;1:283;1:292;1:296;1:305;1:318;1:335;1:342;1:343;1:390;1:400;1:404;1:405;1:414;1:425;1:444;1:445;1:452;1:455;1:457;1:461;1:511;1:527;1:563;1:566;1:574;1:584;1:604;1:608;1:624;1:629;1:641;1:646;1:649;1:652;1:701;1:721;1:723;1:756;1:760;	52	0.932903	0.076129	0.0910961	0.0694538	1.42235	0.00493402	0.028483	0.682236	0.100086	0.279137	5.81201e-05	14.6744	0.612856	0.0358861
ENSG00000165462	ENSG00000165462	PHOX2A	11	3	13	3:100;1:115;1:131;1:133;1:245;1:266;1:279;1:31;1:73;1:76;1:88;	11	0.961268	0.0457746	0.0650351	0.0395024	1.89063	0.00338832	0.00448206	1.11368	1	0.0981149	3.95781e-07	26.3113	1.02802	1
ENSG00000168081	ENSG00000168081	PNOC	8	3	14	3:100;1:105;1:110;1:12;1:124;1:127;1:146;1:26;1:44;1:50;1:78;1:91;	12	0.931818	0.0795455	0.107922	0.0706176	1.98811	0.00465602	0.0238902	1.31376	0.837157	0.182327	0.000377267
ENSG00000170989	ENSG00000170989	S1PR1	1	3	47	3:264;2:104;2:106;2:110;2:196;2:251;2:332;2:382;1:115;1:131;1:132;1:141;1:142;1:158;1:159;1:168;1:192;1:204;1:217;1:218;1:223;1:230;1:237;1:253;1:275;1:279;1:304;1:33;1:340;1:351;1:355;1:36;1:365;1:370;1:44;1:52;1:53;1:76;	38	0.900524	0.123037	0.160675	0.104779	1.35596	0.0145924	0.0474183	0.720147	0.242861	0.286832	0.00044662	4.51404	0.663966	0.160444
ENSG00000159714	ENSG00000159714	ZDHHC1	16	3	19	3:291;1:101;1:145;1:153;1:199;1:254;1:269;1:306;1:307;1:372;1:38;1:383;1:402;1:406;1:50;1:55;1:66;	17	0.964948	0.0391753	0.050115	0.0356806	1.92102	0.00185359	0.00543201	0.697864	0.459572	0.123027	2.96194e-06	40.2552	0.624405	0.315665
ENSG00000249853	ENSG00000249853	HS3ST5	6	5	51	5:325;3:262;2:211;2:254;2:296;2:311;2:330;2:72;2:74;2:79;2:90;1:124;1:143;1:146;1:154;1:157;1:163;1:168;1:19;1:196;1:21;1:224;1:265;1:266;1:269;1:29;1:314;1:318;1:331;1:332;1:346;1:42;1:43;1:54;1:65;1:76;	36	0.895954	0.147399	0.253573	0.109866	1.83427	0.0217654	1.57735e-07	0.887129	0.751009	0.16987	4.47956e-10	5.49973	0.7845	0.473945
ENSG00000063015	ENSG00000063015	SEZ6	17	3	49	3:418;2:128;2:706;1:123;1:124;1:142;1:147;1:149;1:150;1:170;1:176;1:19;1:230;1:25;1:250;1:276;1:28;1:288;1:295;1:316;1:374;1:413;1:416;1:421;1:445;1:471;1:566;1:57;1:603;1:607;1:666;1:715;1:731;1:733;1:740;1:760;1:773;1:776;1:791;1:816;1:824;1:826;1:838;1:960;1:993;	45	0.954728	0.0492958	0.0569834	0.0463284	1.60667	0.00190174	0.0158061	0.763015	0.330394	0.240181	2.16125e-06	1.74373	0.761147	0.337401
[truncated: 1,591 more rows]

## Sheet: Table S3
Basic_Information				Site_Component											Selection_Pressure
[truncated: 125 more rows]

[truncated: 7 more sheets: Table S4, Table S5, Table S6, Table S7, Table S8, Table S9, Table S10]
