# Supplementary material for: Identification of cancer mini-drivers by deciphering selective landscape in the cancer genome
Source: Brief Bioinform. 2026 Jan 9;27(1):bbaf694. doi: 10.1093/bib/bbaf694 (PMC12784965; doi:10.1093/bib/bbaf694)
Supplement: Supplementary_materials_bbaf694 [file supplementary_materials_bbaf694.zip]

Archive with 2 entries (2 files):
- Supplementary_materials_bbaf694.docx
- Supplementary_materials_bbaf694_Table.xlsx
